# Supplementary material for: Serotonin 5-HT7 receptor signaling modulates inflammatory responses and survival after myocardial infarction
Source: J Transl Med. 2026 Jun 17;24:787. doi: 10.1186/s12967-026-08423-4 (PMC13281426; doi:10.1186/s12967-026-08423-4)
Supplement: Supplementary file 1 — Supplementary Material 1 [file 12967_2026_8423_MOESM1_ESM.xlsx]

## Sheet: Sheet 1
ENSEMBL	ENTREZID	SYMBOL	GENENAME	logFC	logCPM	PValue	FDR	diffexpressed	comparison
ENSMUSG00000049670	226123	Morn4	MORN repeat containing 4	1.68778	1.12501	1.44026e-10	2.05136e-06	UP	KO.WT
ENSMUSG00000033581	319765	Igf2bp2	insulin-like growth factor 2 mRNA binding protein 2	-0.638719	4.58157	7.19096e-10	3.81313e-06	DOWN	KO.WT
ENSMUSG00000061080	268890	Lsamp	limbic system-associated membrane protein	-3.13784	-0.366264	8.03158e-10	3.81313e-06	DOWN	KO.WT
ENSMUSG00000116560	100040500	Gm2808	predicted gene 2808	-9.35294	0.754472	7.70434e-08	0.000274332	DOWN	KO.WT
ENSMUSG00000081058	97114	H3c15	H3 clustered histone 15	0.639581	5.18987	8.33879e-07	0.00237539	UP	KO.WT
ENSMUSG00000029304	20750	Spp1	secreted phosphoprotein 1	-0.415283	12.158	1.9291e-06	0.00457936	DOWN	KO.WT
ENSMUSG00000076613	16016	Ighg2b	immunoglobulin heavy constant gamma 2B	-2.5761	0.550213	2.87447e-06	0.00584872	DOWN	KO.WT
ENSMUSG00000029534	64213	St7	suppression of tumorigenicity 7	0.479496	4.47027	4.24831e-06	0.00756359	UP	KO.WT
ENSMUSG00000042759	171504	Apobr	apolipoprotein B receptor	-0.678599	6.27644	8.3956e-06	0.0115034	DOWN	KO.WT
ENSMUSG00000025020	20562	Slit1	slit guidance ligand 1	-1.35667	1.64125	8.79799e-06	0.0115034	DOWN	KO.WT
ENSMUSG00000025758	20873	Plk4	polo like kinase 4	0.429969	4.77817	8.88416e-06	0.0115034	UP	KO.WT
ENSMUSG00000009654	18302	Oit3	oncoprotein induced transcript 3	-1.15746	1.35361	1.15893e-05	0.0137555	DOWN	KO.WT
ENSMUSG00000056071	20202	S100a9	S100 calcium binding protein A9 (calgranulin B)	1.96464	2.25027	1.45998e-05	0.0159958	UP	KO.WT
ENSMUSG00000114279	319186	H2bc14	H2B clustered histone 14	0.632883	4.19775	1.59819e-05	0.0162593	UP	KO.WT
ENSMUSG00000034023	211651	Fancd2	Fanconi anemia, complementation group D2	0.594269	3.62735	1.71534e-05	0.0162877	UP	KO.WT
ENSMUSG00000025190	14718	Got1	glutamic-oxaloacetic transaminase 1, soluble	-0.63166	6.75124	1.86155e-05	0.0165713	DOWN	KO.WT
ENSMUSG00000000794	140493	Kcnn3	potassium intermediate/small conductance calcium-activated channel, subfamily N, member 3	-1.84485	1.95166	2.99276e-05	0.0250404	DOWN	KO.WT
ENSMUSG00000026580	20344	Selp	selectin, platelet	-1.07214	4.12043	3.16456e-05	0.0250404	DOWN	KO.WT
ENSMUSG00000069267	319150	H3c2	H3 clustered histone 2	0.546278	5.45641	4.04733e-05	0.028832	UP	KO.WT
ENSMUSG00000040204	68026	Pclaf	PCNA clamp associated factor	0.560553	4.92178	4.04858e-05	0.028832	UP	KO.WT
ENSMUSG00000018924	11687	Alox15	arachidonate 15-lipoxygenase	-2.03096	3.91342	6.39296e-05	0.0433595	DOWN	KO.WT
ENSMUSG00000015854	11801	Cd5l	CD5 antigen-like	-1.41527	5.93151	7.24286e-05	0.0468909	DOWN	KO.WT
ENSMUSG00000078153	621823	Psme2b	protease (prosome, macropain) activator subunit 2B	-0.574706	3.67434	8.57861e-05	0.053124	DOWN	KO.WT
ENSMUSG00000070305	319742	Mpzl3	myelin protein zero-like 3	-0.85477	2.533	9.0292e-05	0.0535845	DOWN	KO.WT
ENSMUSG00000006678	18968	Pola1	polymerase (DNA directed), alpha 1	0.356052	5.71127	0.000101963	0.0580906	UP	KO.WT
ENSMUSG00000001029	15896	Icam2	intercellular adhesion molecule 2	-1.24947	4.13552	0.00012154	0.0634857	DOWN	KO.WT
ENSMUSG00000057193	68682	Slc44a2	solute carrier family 44, member 2	-0.281856	6.34103	0.000128177	0.0634857	DOWN	KO.WT
ENSMUSG00000019942	12534	Cdk1	cyclin dependent kinase 1	0.498467	4.68087	0.00012933	0.0634857	UP	KO.WT
ENSMUSG00000028312	14211	Smc2	structural maintenance of chromosomes 2	0.475911	5.87657	0.000133357	0.0634857	UP	KO.WT
ENSMUSG00000022673	17217	Mcm4	minichromosome maintenance complex component 4	0.312276	6.09585	0.00013372	0.0634857	UP	KO.WT
ENSMUSG00000042460	94192	C1galt1	core 1 synthase, glycoprotein-N-acetylgalactosamine 3-beta-galactosyltransferase, 1	0.493238	5.16834	0.000139777	0.0642206	UP	KO.WT
ENSMUSG00000025025	17859	Mxi1	MAX interactor 1, dimerization protein	0.409274	7.06282	0.000159187	0.0695233	UP	KO.WT
ENSMUSG00000028044	54124	Cks1b	CDC28 protein kinase 1b	0.554284	3.78033	0.000161081	0.0695233	UP	KO.WT
ENSMUSG00000016024	16803	Lbp	lipopolysaccharide binding protein	-1.23123	3.67672	0.000176666	0.0719411	DOWN	KO.WT
ENSMUSG00000040219	235330	Ttc12	tetratricopeptide repeat domain 12	-1.18942	3.43832	0.000176784	0.0719411	DOWN	KO.WT
ENSMUSG00000051220	236930	Ercc6l	excision repair cross-complementing rodent repair deficiency complementation group 6 like	0.478074	3.87754	0.000189429	0.0749453	UP	KO.WT
ENSMUSG00000027715	12428	Ccna2	cyclin A2	0.527983	5.44797	0.000212297	0.081723	UP	KO.WT
ENSMUSG00000034311	16571	Kif4	kinesin family member 4	0.492031	4.7014	0.000259416	0.0972333	UP	KO.WT
ENSMUSG00000026683	66977	Nuf2	NUF2, NDC80 kinetochore complex component	0.521725	4.00526	0.000309132	0.112897	UP	KO.WT
ENSMUSG00000048534	270152	Jaml	junction adhesion molecule like	-1.11328	4.65789	0.000318713	0.113486	DOWN	KO.WT
ENSMUSG00000031004	17345	Mki67	antigen identified by monoclonal antibody Ki 67	0.517981	8.65047	0.000376907	0.128453	UP	KO.WT
ENSMUSG00000018381	66610	Abi3	ABI family member 3	-0.526788	5.92546	0.000384467	0.128453	DOWN	KO.WT
ENSMUSG00000030978	20133	Rrm1	ribonucleotide reductase M1	0.36506	6.51409	0.000387805	0.128453	UP	KO.WT
ENSMUSG00000022360	70472	Atad2	ATPase family, AAA domain containing 2	0.317952	6.71985	0.000462847	0.145025	UP	KO.WT
ENSMUSG00000028614	72787	Ndc1	NDC1 transmembrane nucleoporin	0.33283	4.84163	0.000481615	0.145025	UP	KO.WT
ENSMUSG00000015880	54392	Ncapg	non-SMC condensin I complex, subunit G	0.609283	4.14588	0.000488407	0.145025	UP	KO.WT
ENSMUSG00000028212	12448	Ccne2	cyclin E2	0.662211	3.05723	0.000490297	0.145025	UP	KO.WT
ENSMUSG00000002055	54141	Spag5	sperm associated antigen 5	0.425543	4.5056	0.000492496	0.145025	UP	KO.WT
ENSMUSG00000024165	52009	Jpt2	Jupiter microtubule associated homolog 2	0.272917	5.91717	0.000501253	0.145025	UP	KO.WT
ENSMUSG00000021569	69716	Trip13	thyroid hormone receptor interactor 13	0.630896	2.89998	0.00050911	0.145025	UP	KO.WT
ENSMUSG00000031262	102920	Cenpi	centromere protein I	0.458644	3.49013	0.000575808	0.157786	UP	KO.WT
ENSMUSG00000032076	54725	Cadm1	cell adhesion molecule 1	-2.05578	6.10755	0.000588405	0.157786	DOWN	KO.WT
ENSMUSG00000061577	382045	Adgrg5	adhesion G protein-coupled receptor G5	-0.600162	2.00208	0.00059822	0.157786	DOWN	KO.WT
ENSMUSG00000006362	12398	Cbfa2t3	CBFA2/RUNX1 translocation partner 3	-0.465852	5.78417	0.000728923	0.187618	DOWN	KO.WT
ENSMUSG00000020914	21973	Top2a	topoisomerase (DNA) II alpha	0.471621	7.42927	0.000737668	0.187618	UP	KO.WT
ENSMUSG00000028718	20460	Stil	Scl/Tal1 interrupting locus	0.476068	4.12472	0.000763407	0.190758	UP	KO.WT
ENSMUSG00000002477	20641	Snrpd1	small nuclear ribonucleoprotein D1	0.341153	4.39939	0.000800126	0.195366	UP	KO.WT
ENSMUSG00000006014	96875	Prg4	proteoglycan 4 (megakaryocyte stimulating factor, articular superficial zone protein)	-1.99038	5.32211	0.000809281	0.195366	DOWN	KO.WT
ENSMUSG00000045690	72338	Wdr89	WD repeat domain 89	-0.737943	1.9722	0.000841407	0.199736	DOWN	KO.WT
ENSMUSG00000025188	192236	Hps1	HPS1, biogenesis of lysosomal organelles complex 3 subunit 1	-0.336236	5.4298	0.000857364	0.200187	DOWN	KO.WT
ENSMUSG00000004568	102098	Arhgef18	Rho/Rac guanine nucleotide exchange factor 18	-0.467232	4.49243	0.000889536	0.204349	DOWN	KO.WT
ENSMUSG00000022849	66667	Hspbap1	Hspb associated protein 1	-0.423564	3.69217	0.000917735	0.205819	DOWN	KO.WT
ENSMUSG00000075031	319178	H2bc3	H2B clustered histone 3	0.390097	5.01461	0.000933178	0.205819	UP	KO.WT
ENSMUSG00000032013	72169	Trim29	tripartite motif-containing 29	-1.50755	0.0440041	0.000939283	0.205819	DOWN	KO.WT
ENSMUSG00000015568	16956	Lpl	lipoprotein lipase	-0.516943	8.57041	0.00100065	0.212517	DOWN	KO.WT
ENSMUSG00000093861	381777	Igkv1-110	immunoglobulin kappa variable 1-110	-1.71775	0.748856	0.00100159	0.212517	DOWN	KO.WT
ENSMUSG00000044408	104725	Sptssa	serine palmitoyltransferase, small subunit A	0.353985	5.40678	0.00101461	0.212517	UP	KO.WT
ENSMUSG00000049723	17381	Mmp12	matrix metallopeptidase 12	-0.544195	7.76724	0.00105178	0.214202	DOWN	KO.WT
ENSMUSG00000039616	68591	Mocos	molybdenum cofactor sulfurase	-0.422433	5.04685	0.00105697	0.214202	DOWN	KO.WT
ENSMUSG00000044934	238673	Zfp367	zinc finger protein 367	0.375383	4.4988	0.00106778	0.214202	UP	KO.WT
ENSMUSG00000041718	67574	Alg13	asparagine-linked glycosylation 13	0.413601	3.78972	0.00112752	0.223046	UP	KO.WT
ENSMUSG00000092572	241197	Serpinb10	serine (or cysteine) peptidase inhibitor, clade B (ovalbumin), member 10	-1.46772	2.83628	0.00116711	0.227714	DOWN	KO.WT
ENSMUSG00000027469	72119	Tpx2	TPX2, microtubule-associated	0.415025	5.4546	0.00121246	0.232921	UP	KO.WT
ENSMUSG00000021876	58809	Rnase4	ribonuclease, RNase A family 4	0.376834	7.26273	0.0012268	0.232921	UP	KO.WT
ENSMUSG00000048120	12495	Entpd1	ectonucleoside triphosphate diphosphohydrolase 1	-0.300788	7.3106	0.00126637	0.232921	DOWN	KO.WT
ENSMUSG00000040026	20210	Saa3	serum amyloid A 3	-1.75564	7.12427	0.00127552	0.232921	DOWN	KO.WT
ENSMUSG00000066621	70381	Tecpr1	tectonin beta-propeller repeat containing 1	-0.305388	6.16628	0.00128165	0.232921	DOWN	KO.WT
ENSMUSG00000062345	18788	Serpinb2	serine (or cysteine) peptidase inhibitor, clade B, member 2	-1.26655	3.36613	0.00129192	0.232921	DOWN	KO.WT
ENSMUSG00000052557	209239	Gan	giant axonal neuropathy	0.315009	6.67646	0.00131174	0.233538	UP	KO.WT
ENSMUSG00000004455	19047	Ppp1cc	protein phosphatase 1 catalytic subunit gamma	0.288709	7.05173	0.00137024	0.234494	UP	KO.WT
ENSMUSG00000005465	50931	Il27ra	interleukin 27 receptor, alpha	-0.747457	2.24534	0.00137468	0.234494	DOWN	KO.WT
ENSMUSG00000026579	14067	F5	coagulation factor V	-1.30054	5.49741	0.00137708	0.234494	DOWN	KO.WT
ENSMUSG00000022504	12265	Ciita	class II transactivator	-0.519831	6.47832	0.00138881	0.234494	DOWN	KO.WT
ENSMUSG00000062232	76089	Rapgef2	Rap guanine nucleotide exchange factor (GEF) 2	0.294759	7.72621	0.00142861	0.234494	UP	KO.WT
ENSMUSG00000037731	230787	Themis2	thymocyte selection associated family member 2	-0.314638	7.06162	0.00144447	0.234494	DOWN	KO.WT
ENSMUSG00000032946	19395	Rasgrp2	RAS, guanyl releasing protein 2	-0.605491	5.01796	0.00146949	0.234494	DOWN	KO.WT
ENSMUSG00000001281	16421	Itgb7	integrin beta 7	-0.47151	6.40916	0.00147413	0.234494	DOWN	KO.WT
ENSMUSG00000036526	108723	Card11	caspase recruitment domain family, member 11	-0.476482	5.26887	0.00149922	0.234494	DOWN	KO.WT
ENSMUSG00000071478	319165	H2ac7	H2A clustered histone 7	0.682736	3.39299	0.00151586	0.234494	UP	KO.WT
ENSMUSG00000067199	14296	Frat1	frequently rearranged in advanced T cell lymphomas	-0.683155	2.09935	0.00152503	0.234494	DOWN	KO.WT
ENSMUSG00000091017	619288	Garin4	golgi associated RAB2 interactor family member 4	-0.566733	5.43373	0.00154555	0.234494	DOWN	KO.WT
ENSMUSG00000019478	19341	Rab4a	RAB4A, member RAS oncogene family	1.1846	1.08169	0.0015476	0.234494	UP	KO.WT
ENSMUSG00000054408	76687	Spcs3	signal peptidase complex subunit 3 homolog (S. cerevisiae)	0.23893	6.9658	0.00161567	0.242076	UP	KO.WT
ENSMUSG00000055994	257632	Nod2	nucleotide-binding oligomerization domain containing 2	0.336354	5.76981	0.00163628	0.242076	UP	KO.WT
ENSMUSG00000056054	20201	S100a8	S100 calcium binding protein A8 (calgranulin A)	1.73372	1.86485	0.00164863	0.242076	UP	KO.WT
ENSMUSG00000035299	17318	Mid1	midline 1	1.29591	6.15352	0.00169571	0.243051	UP	KO.WT
ENSMUSG00000027379	12235	Bub1	BUB1, mitotic checkpoint serine/threonine kinase	0.519094	4.48673	0.00170949	0.243051	UP	KO.WT
ENSMUSG00000036109	171170	Mbnl3	muscleblind like splicing factor 3	0.506568	3.10528	0.0017123	0.243051	UP	KO.WT
ENSMUSG00000101972	319153	H3c11	H3 clustered histone 11	0.505085	4.94092	0.00172353	0.243051	UP	KO.WT
ENSMUSG00000029414	208628	Kntc1	kinetochore associated 1	0.368023	4.70629	0.00175233	0.244691	UP	KO.WT
ENSMUSG00000009575	12419	Cbx5	chromobox 5	0.254691	6.65715	0.00186578	0.253337	UP	KO.WT
ENSMUSG00000015733	12343	Capza2	capping actin protein of muscle Z-line subunit alpha 2	0.322034	8.28146	0.00189885	0.253337	UP	KO.WT
ENSMUSG00000022033	52033	Pbk	PDZ binding kinase	0.55471	3.49148	0.00193439	0.253337	UP	KO.WT
ENSMUSG00000020883	72194	Fbxl20	F-box and leucine-rich repeat protein 20	-0.317196	6.02118	0.00194327	0.253337	DOWN	KO.WT
ENSMUSG00000052087	51791	Rgs14	regulator of G-protein signaling 14	-0.373532	4.87099	0.00194531	0.253337	DOWN	KO.WT
ENSMUSG00000035376	70757	Hacd2	3-hydroxyacyl-CoA dehydratase 2	0.502169	3.93155	0.0019556	0.253337	UP	KO.WT
ENSMUSG00000021701	20620	Plk2	polo like kinase 2	-0.366331	8.37841	0.00197048	0.253337	DOWN	KO.WT
ENSMUSG00000030641	74041	Ddias	DNA damage-induced apoptosis suppressor	0.67253	2.09766	0.00197433	0.253337	UP	KO.WT
ENSMUSG00000039221	68028	Rpl22l1	ribosomal protein L22 like 1	0.367715	4.9268	0.00199381	0.253552	UP	KO.WT
ENSMUSG00000035678	21950	Tnfsf9	tumor necrosis factor (ligand) superfamily, member 9	0.346294	6.10093	0.00204744	0.257019	UP	KO.WT
ENSMUSG00000021182	68339	Ccdc88c	coiled-coil domain containing 88C	-0.7676	5.49158	0.00205716	0.257019	DOWN	KO.WT
ENSMUSG00000026748	67448	Plxdc2	plexin domain containing 2	-0.507101	4.55143	0.00214177	0.265262	DOWN	KO.WT
ENSMUSG00000059981	381921	Taok2	TAO kinase 2	-0.265377	6.50201	0.00218984	0.268878	DOWN	KO.WT
ENSMUSG00000049562	381201	Ap5b1	adaptor-related protein complex 5, beta 1 subunit	-0.325719	4.83455	0.00228521	0.276548	DOWN	KO.WT
ENSMUSG00000039231	20937	Suv39h1	suppressor of variegation 3-9 1	0.298791	4.57745	0.00230827	0.276548	UP	KO.WT
ENSMUSG00000027883	76123	Gpsm2	G-protein signalling modulator 2 (AGS3-like, C. elegans)	0.379864	3.63889	0.00231055	0.276548	UP	KO.WT
ENSMUSG00000020649	20135	Rrm2	ribonucleotide reductase M2	0.41544	5.08697	0.00235452	0.279462	UP	KO.WT
ENSMUSG00000035266	191578	Helq	helicase, POLQ-like	-0.481277	2.74582	0.00240617	0.283233	DOWN	KO.WT
ENSMUSG00000033857	217364	Engase	endo-beta-N-acetylglucosaminidase	-0.645304	3.9187	0.00248178	0.286213	DOWN	KO.WT
ENSMUSG00000038943	233406	Prc1	protein regulator of cytokinesis 1	0.401364	5.40808	0.00253967	0.286213	UP	KO.WT
ENSMUSG00000034041	17095	Lyl1	lymphoblastomic leukemia 1	-0.33908	5.17745	0.0025692	0.286213	DOWN	KO.WT
ENSMUSG00000020362	104625	Cnot6	CCR4-NOT transcription complex, subunit 6	0.293059	6.59976	0.002589	0.286213	UP	KO.WT
ENSMUSG00000005470	66929	Asf1b	anti-silencing function 1B histone chaperone	0.394994	4.18802	0.00262458	0.286213	UP	KO.WT
ENSMUSG00000034773	217216	Hrob	homologous recombination factor with OB-fold	0.598179	3.30353	0.00262653	0.286213	UP	KO.WT
ENSMUSG00000020178	11540	Adora2a	adenosine A2a receptor	-0.508442	4.25184	0.00267528	0.286213	DOWN	KO.WT
ENSMUSG00000025001	15201	Hells	helicase, lymphoid specific	0.445901	4.41657	0.00267823	0.286213	UP	KO.WT
ENSMUSG00000101389	666907	Ms4a4a	membrane-spanning 4-domains, subfamily A, member 4A	0.377486	6.37304	0.00269326	0.286213	UP	KO.WT
ENSMUSG00000024083	224938	Pja2	praja ring finger ubiquitin ligase 2	0.246466	6.01259	0.00269679	0.286213	UP	KO.WT
ENSMUSG00000025340	56715	Rabgef1	RAB guanine nucleotide exchange factor (GEF) 1	0.243185	6.93421	0.00271175	0.286213	UP	KO.WT
ENSMUSG00000029283	12545	Cdc7	cell division cycle 7	0.402327	3.14292	0.00271282	0.286213	UP	KO.WT
ENSMUSG00000034206	77782	Polq	polymerase (DNA directed), theta	0.403151	3.99066	0.00281875	0.295202	UP	KO.WT
ENSMUSG00000026199	52231	Ankzf1	ankyrin repeat and zinc finger domain containing 1	-0.297776	4.0517	0.00286632	0.297224	DOWN	KO.WT
ENSMUSG00000024805	76073	Pcgf5	polycomb group ring finger 5	0.298623	5.25868	0.00289551	0.297224	UP	KO.WT
ENSMUSG00000024339	21355	Tap2	transporter 2, ATP-binding cassette, sub-family B (MDR/TAP)	-0.265149	6.22393	0.00290066	0.297224	DOWN	KO.WT
ENSMUSG00000078898	100043914	Zfp968	zinc finger protein 968	10.1073	2.90982	0.00301705	0.303167	UP	KO.WT
ENSMUSG00000027306	108907	Nusap1	nucleolar and spindle associated protein 1	0.515576	4.23239	0.00303941	0.303167	UP	KO.WT
ENSMUSG00000051223	66882	Bzw1	basic leucine zipper and W2 domains 1	0.226694	7.72263	0.00304042	0.303167	UP	KO.WT
ENSMUSG00000018189	56207	Uchl5	ubiquitin carboxyl-terminal esterase L5	0.300415	4.60207	0.00307452	0.303167	UP	KO.WT
ENSMUSG00000063021	319169	H2ac15	H2A clustered histone 15	0.448833	4.72909	0.00310958	0.303167	UP	KO.WT
ENSMUSG00000028967	74155	Errfi1	ERBB receptor feedback inhibitor 1	0.577882	6.89833	0.00311046	0.303167	UP	KO.WT
ENSMUSG00000034349	70099	Smc4	structural maintenance of chromosomes 4	0.399719	6.224	0.0031356	0.303167	UP	KO.WT
ENSMUSG00000026039	68549	Sgo2a	shugoshin 2A	0.592563	3.55204	0.00313671	0.303167	UP	KO.WT
ENSMUSG00000023266	107971	Frs3	fibroblast growth factor receptor substrate 3	-0.917605	0.104535	0.00315023	0.303167	DOWN	KO.WT
ENSMUSG00000026276	18000	Septin2	septin 2	0.338236	5.5294	0.00321083	0.306846	UP	KO.WT
ENSMUSG00000041498	381293	Kif14	kinesin family member 14	0.462331	4.3361	0.00325742	0.306846	UP	KO.WT
ENSMUSG00000030789	16411	Itgax	integrin alpha X	-0.325007	7.30947	0.00326222	0.306846	DOWN	KO.WT
ENSMUSG00000018362	16647	Kpna2	karyopherin subunit alpha 2	0.230553	6.65534	0.00327996	0.306846	UP	KO.WT
ENSMUSG00000038811	14710	Gngt2	guanine nucleotide binding protein (G protein), gamma transducing activity polypeptide 2	-0.387092	5.18454	0.00329618	0.306846	DOWN	KO.WT
ENSMUSG00000028128	14066	F3	coagulation factor III	-1.27956	3.11558	0.00338939	0.31123	DOWN	KO.WT
ENSMUSG00000014496	105522	Ankrd28	ankyrin repeat domain 28	0.439183	6.94748	0.00339226	0.31123	UP	KO.WT
ENSMUSG00000036306	211134	Lzts1	leucine zipper, putative tumor suppressor 1	-0.691973	1.19744	0.00343228	0.31123	DOWN	KO.WT
ENSMUSG00000025159	72199	Mms19	MMS19 cytosolic iron-sulfur assembly component	-0.223141	6.23048	0.00345646	0.31123	DOWN	KO.WT
ENSMUSG00000032413	114713	Rasa2	RAS p21 protein activator 2	0.293819	5.29062	0.00348212	0.31123	UP	KO.WT
ENSMUSG00000032232	68178	Cgnl1	cingulin-like 1	-0.758707	6.49999	0.00349585	0.31123	DOWN	KO.WT
ENSMUSG00000058385	319181	H2bc8	H2B clustered histone 8	0.39741	6.0291	0.00349623	0.31123	UP	KO.WT
ENSMUSG00000045598	233887	Zfp553	zinc finger protein 553	-0.535303	2.28714	0.00360285	0.318729	DOWN	KO.WT
ENSMUSG00000054893	384763	Zfp667	zinc finger protein 667	0.453727	3.90905	0.00370652	0.325876	UP	KO.WT
ENSMUSG00000027361	14391	Gabpb1	GA repeat binding protein, beta 1	0.27689	4.89235	0.00375221	0.32787	UP	KO.WT
ENSMUSG00000069310	319148	H3c3	H3 clustered histone 3	0.404438	5.30196	0.00379464	0.329555	UP	KO.WT
ENSMUSG00000038884	319278	Shfl	shiftless antiviral inhibitor of ribosomal frameshifting	-0.401103	3.01855	0.00393471	0.337331	DOWN	KO.WT
ENSMUSG00000058773	56702	H1f5	H1.5 linker histone, cluster member	0.403741	5.86976	0.00394888	0.337331	UP	KO.WT
ENSMUSG00000047880	12145	Cxcr5	C-X-C motif chemokine receptor 5	-0.703776	0.745532	0.00398369	0.337331	DOWN	KO.WT
ENSMUSG00000032691	216799	Nlrp3	NLR family, pyrin domain containing 3	0.285973	9.15788	0.00400371	0.337331	UP	KO.WT
ENSMUSG00000025271	18639	Pfkfb1	6-phosphofructo-2-kinase/fructose-2,6-biphosphatase 1	0.619691	1.34647	0.00400656	0.337331	UP	KO.WT
ENSMUSG00000037725	80986	Ckap2	cytoskeleton associated protein 2	0.505453	3.29672	0.00402628	0.337331	UP	KO.WT
ENSMUSG00000017146	12189	Brca1	breast cancer 1, early onset	0.374155	4.77777	0.00409057	0.337404	UP	KO.WT
ENSMUSG00000006301	69660	Tmbim1	transmembrane BAX inhibitor motif containing 1	0.231968	7.41787	0.00409364	0.337404	UP	KO.WT
ENSMUSG00000051457	20737	Spn	sialophorin	-0.356576	5.43007	0.00410618	0.337404	DOWN	KO.WT
ENSMUSG00000021224	18222	Numb	NUMB endocytic adaptor protein	-0.223669	5.66957	0.0041666	0.337404	DOWN	KO.WT
ENSMUSG00000028719	66588	Cmpk1	cytidine/uridine monophosphate kinase 1	0.26947	6.45187	0.00416853	0.337404	UP	KO.WT
ENSMUSG00000009418	215690	Nav1	neuron navigator 1	-0.228424	8.42117	0.00418351	0.337404	DOWN	KO.WT
ENSMUSG00000023919	83815	Cenpq	centromere protein Q	0.514548	2.69676	0.00424238	0.337404	UP	KO.WT
ENSMUSG00000019961	21917	Tmpo	thymopoietin	0.235195	7.00822	0.00425677	0.337404	UP	KO.WT
ENSMUSG00000030257	259302	Srgap3	SLIT-ROBO Rho GTPase activating protein 3	-0.288823	4.33628	0.00427988	0.337404	DOWN	KO.WT
ENSMUSG00000033033	72691	Calhm2	calcium homeostasis modulator family member 2	-0.369182	4.13292	0.00428337	0.337404	DOWN	KO.WT
ENSMUSG00000105827	319189	H2bc18	H2B clustered histone 18	0.392559	5.57961	0.00430495	0.337404	UP	KO.WT
ENSMUSG00000042208	71675	Sanbr	SANT and BTB domain regulator of CSR	0.349902	4.81261	0.00431142	0.337404	UP	KO.WT
ENSMUSG00000027326	76464	Knl1	kinetochore scaffold 1	0.569589	4.94833	0.00435452	0.337708	UP	KO.WT
ENSMUSG00000061132	17060	Blnk	B cell linker	-0.497158	6.20867	0.00438411	0.337708	DOWN	KO.WT
ENSMUSG00000023015	26934	Racgap1	Rac GTPase-activating protein 1	0.39987	5.49128	0.00438643	0.337708	UP	KO.WT
ENSMUSG00000020474	54125	Polm	polymerase (DNA directed), mu	-0.343727	3.51506	0.00444191	0.340141	DOWN	KO.WT
ENSMUSG00000041607	17196	Mbp	myelin basic protein	-0.235164	6.06911	0.00448133	0.341324	DOWN	KO.WT
ENSMUSG00000071072	56351	Ptges3	prostaglandin E synthase 3	0.224612	7.20113	0.00480546	0.357829	UP	KO.WT
ENSMUSG00000027699	13605	Ect2	ect2 oncogene	0.377061	4.36326	0.00481053	0.357829	UP	KO.WT
ENSMUSG00000040414	246696	Slc25a28	solute carrier family 25, member 28	-0.432346	6.00303	0.00483293	0.357829	DOWN	KO.WT
ENSMUSG00000045087	94226	S1pr5	sphingosine-1-phosphate receptor 5	-1.27871	1.03897	0.00484669	0.357829	DOWN	KO.WT
ENSMUSG00000020024	77048	Cep83	centrosomal protein 83	0.241833	5.32868	0.00484877	0.357829	UP	KO.WT
ENSMUSG00000040907	232975	Atp1a3	ATPase, Na+/K+ transporting, alpha 3 polypeptide	-0.604482	7.1174	0.00489868	0.358668	DOWN	KO.WT
ENSMUSG00000042613	229534	Pbxip1	pre B cell leukemia transcription factor interacting protein 1	-0.25756	6.44533	0.00492072	0.358668	DOWN	KO.WT
ENSMUSG00000067714	381810	Lpar5	lysophosphatidic acid receptor 5	-0.559626	2.93905	0.00499391	0.358668	DOWN	KO.WT
ENSMUSG00000047246	319179	H2bc6	H2B clustered histone 6	0.420079	4.48613	0.00499494	0.358668	UP	KO.WT
ENSMUSG00000037253	240396	Mex3c	mex3 RNA binding family member C	0.310537	5.8361	0.00499869	0.358668	UP	KO.WT
ENSMUSG00000004609	12489	Cd33	CD33 molecule	0.313546	6.44212	0.00505939	0.358668	UP	KO.WT
ENSMUSG00000037095	76905	Lrg1	leucine-rich alpha-2-glycoprotein 1	-1.18684	5.22972	0.0050796	0.358668	DOWN	KO.WT
ENSMUSG00000118665	231506	Lin54	lin-54 DREAM MuvB core complex component	0.398284	6.0814	0.00508589	0.358668	UP	KO.WT
ENSMUSG00000025492	66141	Ifitm3	interferon induced transmembrane protein 3	-0.282372	8.10199	0.00508677	0.358668	DOWN	KO.WT
ENSMUSG00000098112	668218	Bin2	bridging integrator 2	-0.237264	6.96927	0.00520199	0.36228	DOWN	KO.WT
ENSMUSG00000015217	15354	Hmgb3	high mobility group box 3	0.574977	2.49395	0.00520239	0.36228	UP	KO.WT
ENSMUSG00000015396	12522	Cd83	CD83 antigen	0.4214	8.74718	0.0052143	0.36228	UP	KO.WT
ENSMUSG00000031443	14068	F7	coagulation factor VII	-0.615606	5.65031	0.00525768	0.36352	DOWN	KO.WT
ENSMUSG00000045826	19265	Ptprcap	protein tyrosine phosphatase receptor type C polypeptide-associated protein	-0.933465	0.540797	0.00529306	0.364141	DOWN	KO.WT
ENSMUSG00000025743	20970	Sdc3	syndecan 3	-0.350632	9.86847	0.00531932	0.364141	DOWN	KO.WT
ENSMUSG00000068747	20661	Sort1	sortilin 1	-0.273915	6.37849	0.00534612	0.364141	DOWN	KO.WT
ENSMUSG00000042121	231637	Ssh1	slingshot protein phosphatase 1	-0.219345	6.42545	0.0053773	0.364141	DOWN	KO.WT
ENSMUSG00000037474	76843	Dtl	denticleless E3 ubiquitin protein ligase	0.386651	4.50293	0.00541232	0.364141	UP	KO.WT
ENSMUSG00000061482	319156	H4c4	H4 clustered histone 4	0.341645	6.37434	0.0054529	0.364141	UP	KO.WT
ENSMUSG00000020042	74007	Abtb3	ankyrin repeat and BTB domain containing 3	0.618094	1.6047	0.00545364	0.364141	UP	KO.WT
ENSMUSG00000070808	243842	Bicra	BRD4 interacting chromatin remodeling complex associated protein	-0.283249	5.63266	0.00547119	0.364141	DOWN	KO.WT
ENSMUSG00000024948	26412	Map4k2	mitogen-activated protein kinase kinase kinase kinase 2	-0.312627	5.39362	0.005497	0.364157	DOWN	KO.WT
ENSMUSG00000029664	21789	Tfpi2	tissue factor pathway inhibitor 2	1.1138	-0.186586	0.00569582	0.373398	UP	KO.WT
ENSMUSG00000016624	271305	Phf21b	PHD finger protein 21B	-0.686511	0.926574	0.00570143	0.373398	DOWN	KO.WT
ENSMUSG00000038517	73174	Tbkbp1	TBK1 binding protein 1	-0.267961	5.39355	0.00571514	0.373398	DOWN	KO.WT
ENSMUSG00000021938	66645	Pspc1	paraspeckle protein 1	0.242392	5.44814	0.00580709	0.377185	UP	KO.WT
ENSMUSG00000028156	13684	Eif4e	eukaryotic translation initiation factor 4E	0.286252	6.70514	0.00585947	0.377185	UP	KO.WT
ENSMUSG00000005656	72183	Snx6	sorting nexin 6	0.282543	6.39026	0.00586825	0.377185	UP	KO.WT
ENSMUSG00000032271	18113	Nnmt	nicotinamide N-methyltransferase	1.96259	-0.325776	0.00592127	0.377185	UP	KO.WT
ENSMUSG00000005371	225055	Fbxo11	F-box protein 11	0.302904	6.87342	0.00602086	0.377185	UP	KO.WT
ENSMUSG00000068101	66570	Cenpm	centromere protein M	0.620633	1.42347	0.00604061	0.377185	UP	KO.WT
ENSMUSG00000036499	216238	Eea1	early endosome antigen 1	0.24383	7.53662	0.00605329	0.377185	UP	KO.WT
ENSMUSG00000017417	72324	Plxdc1	plexin domain containing 1	-0.473138	3.8764	0.00606372	0.377185	DOWN	KO.WT
ENSMUSG00000026873	74016	Phf19	PHD finger protein 19	0.326706	4.1533	0.00609837	0.377185	UP	KO.WT
ENSMUSG00000026628	11910	Atf3	activating transcription factor 3	-0.317118	9.20184	0.00610747	0.377185	DOWN	KO.WT
ENSMUSG00000074476	67629	Spc24	SPC24, NDC80 kinetochore complex component, homolog (S. cerevisiae)	0.475366	2.78907	0.00611673	0.377185	UP	KO.WT
ENSMUSG00000024986	15242	Hhex	hematopoietically expressed homeobox	-0.289755	4.29656	0.00611875	0.377185	DOWN	KO.WT
ENSMUSG00000026672	71648	Optn	optineurin	0.349575	3.43999	0.00612355	0.377185	UP	KO.WT
ENSMUSG00000031353	245688	Rbbp7	retinoblastoma binding protein 7, chromatin remodeling factor	0.270846	5.9311	0.00616858	0.377185	UP	KO.WT
ENSMUSG00000034220	14733	Gpc1	glypican 1	-0.421435	5.85845	0.00617034	0.377185	DOWN	KO.WT
ENSMUSG00000070605	433791	Zfp992	zinc finger protein 992	0.474273	4.52559	0.00624944	0.379245	UP	KO.WT
ENSMUSG00000069305	319161	H4c18	H4 clustered histone 18	0.982847	4.18334	0.00625729	0.379245	UP	KO.WT
ENSMUSG00000028803	74552	Nipal3	NIPA-like domain containing 3	-0.256114	4.44597	0.00636309	0.381648	DOWN	KO.WT
ENSMUSG00000074403	319154	H3c13	H3 clustered histone 13	0.409128	5.68126	0.0064227	0.381648	UP	KO.WT
ENSMUSG00000089824	75710	Rbm12	RNA binding motif protein 12	0.228256	5.09712	0.00646008	0.381648	UP	KO.WT
ENSMUSG00000070847	22306	Vmn2r30	vomeronasal 2, receptor 30	-1.45279	-0.977698	0.00648474	0.381648	DOWN	KO.WT
ENSMUSG00000021262	14026	Evl	Ena-vasodilator stimulated phosphoprotein	-0.22109	6.82971	0.00648508	0.381648	DOWN	KO.WT
ENSMUSG00000057440	75739	Mpp7	membrane protein, palmitoylated 7 (MAGUK p55 subfamily member 7)	0.379457	6.99599	0.00648971	0.381648	UP	KO.WT
ENSMUSG00000021557	67269	Agtpbp1	ATP/GTP binding protein 1	0.215296	6.50284	0.00650229	0.381648	UP	KO.WT
ENSMUSG00000066551	15289	Hmgb1	high mobility group box 1	0.296361	7.08607	0.00657327	0.381648	UP	KO.WT
ENSMUSG00000007739	12464	Cct4	chaperonin containing TCP1 subunit 4	0.22979	7.001	0.00660083	0.381648	UP	KO.WT
ENSMUSG00000116812	100040471	Gm2792	tubby like protein 4 pseudogene	-7.56514	0.423642	0.00660289	0.381648	DOWN	KO.WT
ENSMUSG00000030254	58186	Rad18	RAD18 E3 ubiquitin protein ligase	0.383433	4.05502	0.00660886	0.381648	UP	KO.WT
ENSMUSG00000020782	217325	Llgl2	LLGL2 scribble cell polarity complex component	-0.446807	2.60087	0.00661848	0.381648	DOWN	KO.WT
ENSMUSG00000041075	14369	Fzd7	frizzled class receptor 7	-0.277224	5.16938	0.00668188	0.38375	DOWN	KO.WT
ENSMUSG00000022021	56419	Diaph3	diaphanous related formin 3	0.41608	4.64579	0.0067501	0.386111	UP	KO.WT
ENSMUSG00000069301	319167	H2ac11	H2A clustered histone 11	0.50796	4.23306	0.00682097	0.387558	UP	KO.WT
ENSMUSG00000015653	74051	Steap2	six transmembrane epithelial antigen of prostate 2	1.41176	0.358741	0.00684148	0.387558	UP	KO.WT
ENSMUSG00000038860	99326	Garnl3	GTPase activating RANGAP domain-like 3	-0.590575	2.19053	0.00685703	0.387558	DOWN	KO.WT
ENSMUSG00000095217	319187	H2bc15	H2B clustered histone 15	0.345976	5.17261	0.00693039	0.390156	UP	KO.WT
ENSMUSG00000038005	72612	Hpf1	histone PARylation factor 1	0.32888	4.67737	0.0069591	0.39023	UP	KO.WT
ENSMUSG00000060093	326619	H4c1	H4 clustered histone 1	0.315286	5.13987	0.00708556	0.395763	UP	KO.WT
ENSMUSG00000069265	360198	H3c1	H3 clustered histone 1	0.432513	4.57957	0.00723338	0.401496	UP	KO.WT
ENSMUSG00000061100	57262	Retnla	resistin like alpha	-1.03587	1.81233	0.00729167	0.401496	DOWN	KO.WT
ENSMUSG00000094777	319171	H2ac24	H2A clustered histone 24	0.434924	5.70078	0.00733967	0.401496	UP	KO.WT
ENSMUSG00000002625	54194	Akap8l	A kinase anchor protein 8-like	-0.266626	5.14123	0.00734739	0.401496	DOWN	KO.WT
ENSMUSG00000001348	11433	Acp5	acid phosphatase 5, tartrate resistant	-0.347581	6.15206	0.007372	0.401496	DOWN	KO.WT
ENSMUSG00000042595	245622	Fam199x	family with sequence similarity 199, X-linked	0.341305	4.00862	0.00737396	0.401496	UP	KO.WT
ENSMUSG00000020149	19324	Rab1a	RAB1A, member RAS oncogene family	0.227109	8.20002	0.00739938	0.401496	UP	KO.WT
ENSMUSG00000022322	20419	Shcbp1	Shc SH2-domain binding protein 1	0.418742	3.52821	0.00743183	0.401496	UP	KO.WT
ENSMUSG00000032202	11891	Rab27a	RAB27A, member RAS oncogene family	-0.433414	4.43263	0.0074419	0.401496	DOWN	KO.WT
ENSMUSG00000031715	93762	Smarca5	SWI/SNF related, matrix associated, actin dependent regulator of chromatin, subfamily a, member 5	0.259206	7.12196	0.00747922	0.401987	UP	KO.WT
ENSMUSG00000050912	71929	Tmem123	transmembrane protein 123	0.27631	7.17694	0.00752943	0.403164	UP	KO.WT
ENSMUSG00000039568	207740	Ubald1	UBA-like domain containing 1	-0.250045	5.6553	0.00763933	0.407517	DOWN	KO.WT
ENSMUSG00000036777	68743	Anln	anillin, actin binding protein	0.381744	5.58332	0.00774165	0.410726	UP	KO.WT
ENSMUSG00000020919	20851	Stat5b	signal transducer and activator of transcription 5B	-0.202679	6.54445	0.0078063	0.410726	DOWN	KO.WT
ENSMUSG00000035049	107094	Rrp12	ribosomal RNA processing 12 homolog	0.334007	5.44848	0.00783891	0.410726	UP	KO.WT
ENSMUSG00000026077	18143	Npas2	neuronal PAS domain protein 2	1.3265	-0.622042	0.00784118	0.410726	UP	KO.WT
ENSMUSG00000035513	171171	Ntng2	netrin G2	-0.429429	4.28288	0.00784639	0.410726	DOWN	KO.WT
ENSMUSG00000003134	54610	Tbc1d8	TBC1 domain family, member 8	-0.253189	5.6048	0.00795742	0.411772	DOWN	KO.WT
ENSMUSG00000037833	328381	Sh2d4b	SH2 domain containing 4B	-0.935759	1.96434	0.00796988	0.411772	DOWN	KO.WT
ENSMUSG00000117310	19243	Ptp4a1	protein tyrosine phosphatase 4a1	0.308927	7.45225	0.00798569	0.411772	UP	KO.WT
ENSMUSG00000040511	52118	Pvr	poliovirus receptor	0.238157	6.78709	0.00801221	0.411772	UP	KO.WT
ENSMUSG00000030224	20901	Strap	serine/threonine kinase receptor associated protein	0.194252	6.42259	0.00803712	0.411772	UP	KO.WT
ENSMUSG00000036353	70839	P2ry12	purinergic receptor P2Y, G-protein coupled 12	0.513041	4.31117	0.00812146	0.412946	UP	KO.WT
ENSMUSG00000031828	234796	Klhl36	kelch-like 36	-0.319114	3.35372	0.0082228	0.412946	DOWN	KO.WT
ENSMUSG00000017716	11799	Birc5	baculoviral IAP repeat-containing 5	0.413143	4.39825	0.0082423	0.412946	UP	KO.WT
ENSMUSG00000018427	77864	Ypel2	yippee like 2	-0.393306	3.66115	0.00825845	0.412946	DOWN	KO.WT
ENSMUSG00000032397	66131	Tipin	timeless interacting protein	0.395427	3.33939	0.00826633	0.412946	UP	KO.WT
ENSMUSG00000034586	217310	Hid1	HID1 domain containing	-0.687413	1.09849	0.00826679	0.412946	DOWN	KO.WT
ENSMUSG00000109675	640268	Nxpe1-ps	neurexophilin and PC-esterase domain family, member 1, pseudogene	2.64951	1.47751	0.00830441	0.412946	UP	KO.WT
ENSMUSG00000020397	66213	Med7	mediator complex subunit 7	0.363655	4.1333	0.00832096	0.412946	UP	KO.WT
ENSMUSG00000048200	213573	Cracr2b	calcium release activated channel regulator 2B	-0.371522	3.66972	0.00847794	0.416352	DOWN	KO.WT
ENSMUSG00000052142	320484	Rasal3	RAS protein activator like 3	-0.270131	5.29912	0.00849319	0.416352	DOWN	KO.WT
ENSMUSG00000030148	26888	Clec4a2	C-type lectin domain family 4, member a2	0.350733	5.82568	0.00853741	0.416352	UP	KO.WT
ENSMUSG00000066150	20529	Slc31a1	solute carrier family 31, member 1	0.202748	6.0406	0.00853768	0.416352	UP	KO.WT
ENSMUSG00000038725	192190	Pkhd1l1	polycystic kidney and hepatic disease 1-like 1	-1.43625	0.0738686	0.00857032	0.416352	DOWN	KO.WT
ENSMUSG00000039981	237256	Zc3h12d	zinc finger CCCH type containing 12D	-0.284198	5.18943	0.00859568	0.416352	DOWN	KO.WT
ENSMUSG00000011427	233056	Zfp790	zinc finger protein 790	-0.344717	3.39373	0.00863174	0.416352	DOWN	KO.WT
ENSMUSG00000026766	109129	Mmadhc	methylmalonic aciduria (cobalamin deficiency) cblD type, with homocystinuria	0.232686	4.93897	0.00872823	0.416352	UP	KO.WT
ENSMUSG00000048163	20345	Selplg	selectin, platelet (p-selectin) ligand	-0.286923	7.59442	0.00873092	0.416352	DOWN	KO.WT
ENSMUSG00000045665	106073	Mfsd5	major facilitator superfamily domain containing 5	-0.278987	5.58448	0.0087793	0.416352	DOWN	KO.WT
ENSMUSG00000076617	16019	Ighm	immunoglobulin heavy constant mu	-0.506774	5.32692	0.00878371	0.416352	DOWN	KO.WT
ENSMUSG00000018500	11541	Adora2b	adenosine A2b receptor	0.374303	5.18367	0.0087892	0.416352	UP	KO.WT
ENSMUSG00000026712	17533	Mrc1	mannose receptor, C type 1	0.323307	10.6675	0.00879885	0.416352	UP	KO.WT
ENSMUSG00000078185	12663	Chml	choroideremia-like	0.361638	4.37682	0.00888741	0.418091	UP	KO.WT
ENSMUSG00000041598	56699	Cdc42ep4	CDC42 effector protein 4	0.340764	6.42503	0.0088943	0.418091	UP	KO.WT
ENSMUSG00000033444	74392	Specc1l	sperm antigen with calponin homology and coiled-coil domains 1-like	0.227233	7.58205	0.00898363	0.418737	UP	KO.WT
ENSMUSG00000001542	192657	Ell2	elongation factor for RNA polymerase II 2	0.292863	7.93968	0.00898604	0.418737	UP	KO.WT
ENSMUSG00000046997	211949	Spsb4	splA/ryanodine receptor domain and SOCS box containing 4	-0.492582	3.8598	0.00899623	0.418737	DOWN	KO.WT
ENSMUSG00000029430	19384	Ran	RAN, member RAS oncogene family	0.18858	7.38981	0.00917101	0.421447	UP	KO.WT
ENSMUSG00000068551	68910	Zfp467	zinc finger protein 467	-0.411646	3.9423	0.00917415	0.421447	DOWN	KO.WT
ENSMUSG00000003308	50868	Keap1	kelch-like ECH-associated protein 1	-0.237358	5.42051	0.00919223	0.421447	DOWN	KO.WT
ENSMUSG00000038122	544696	Tbc1d32	TBC1 domain family, member 32	0.374737	3.77901	0.00922752	0.421447	UP	KO.WT
ENSMUSG00000000631	360013	Myo18a	myosin XVIIIA	-0.215027	7.60903	0.00923699	0.421447	DOWN	KO.WT
ENSMUSG00000025019	212391	Lcor	ligand dependent nuclear receptor corepressor	-0.177217	6.41947	0.00929308	0.421447	DOWN	KO.WT
ENSMUSG00000062991	211323	Nrg1	neuregulin 1	0.382552	4.5779	0.0092979	0.421447	UP	KO.WT
ENSMUSG00000032757	12068	Bet1	Bet1 golgi vesicular membrane trafficking protein	0.437889	3.87123	0.00932052	0.421447	UP	KO.WT
ENSMUSG00000025854	80752	Fam20c	FAM20C, golgi associated secretory pathway kinase	-0.40725	7.55138	0.00932078	0.421447	DOWN	KO.WT
ENSMUSG00000029553	21426	Tfec	transcription factor EC	0.444442	5.14558	0.00941984	0.423224	UP	KO.WT
ENSMUSG00000029447	12466	Cct6a	chaperonin containing TCP1 subunit 6A	0.175275	6.947	0.0094347	0.423224	UP	KO.WT
ENSMUSG00000021094	66375	Dhrs7	dehydrogenase/reductase 7	-0.263692	4.84875	0.00951308	0.423224	DOWN	KO.WT
ENSMUSG00000012443	16551	Kif11	kinesin family member 11	0.405608	5.21817	0.00951648	0.423224	UP	KO.WT
ENSMUSG00000096630	56552	Vmn2r26	vomeronasal 2, receptor 26	-0.74409	0.79579	0.00953219	0.423224	DOWN	KO.WT
ENSMUSG00000024673	12482	Ms4a1	membrane-spanning 4-domains, subfamily A, member 1	-0.792205	0.825946	0.00953837	0.423224	DOWN	KO.WT
ENSMUSG00000118220	620946	Gm6192	eukaryotic translation elongation factor 1 alpha 1 pseudogene	1.13141	0.489973	0.00966781	0.427636	UP	KO.WT
ENSMUSG00000025066	67788	Sfr1	SWI5 dependent recombination repair 1	0.212826	6.03582	0.00979159	0.431616	UP	KO.WT
ENSMUSG00000001403	68612	Ube2c	ubiquitin-conjugating enzyme E2C	0.412269	4.13536	0.00987116	0.431616	UP	KO.WT
ENSMUSG00000071547	70021	Nt5dc2	5'-nucleotidase domain containing 2	0.233739	5.67461	0.00991673	0.431616	UP	KO.WT
ENSMUSG00000020290	103573	Xpo1	exportin 1	0.243947	7.24913	0.00993714	0.431616	UP	KO.WT
ENSMUSG00000100210	260423	H3c7	H3 clustered histone 7	0.335267	5.05249	0.00998819	0.431616	UP	KO.WT
ENSMUSG00000031885	12400	Cbfb	core binding factor beta	0.196288	6.80668	0.0100368	0.431616	UP	KO.WT
ENSMUSG00000022553	68877	Maf1	MAF1 homolog, negative regulator of RNA polymerase III	-0.204031	5.77491	0.0100851	0.431616	DOWN	KO.WT
ENSMUSG00000032584	19882	Mst1r	macrophage stimulating 1 receptor (c-met-related tyrosine kinase)	-1.23379	2.0113	0.0101409	0.431616	DOWN	KO.WT
ENSMUSG00000050390	97130	C77080	expressed sequence C77080	-0.496219	3.29791	0.0101525	0.431616	DOWN	KO.WT
ENSMUSG00000022200	66629	Golph3	golgi phosphoprotein 3	0.218762	6.75643	0.0102453	0.431616	UP	KO.WT
ENSMUSG00000057342	56632	Sphk2	sphingosine kinase 2	-0.233462	5.99464	0.0102619	0.431616	DOWN	KO.WT
ENSMUSG00000028609	17149	Magoh	mago homolog, exon junction complex core component	0.272253	4.12025	0.0102733	0.431616	UP	KO.WT
ENSMUSG00000025817	53893	Nudt5	nudix hydrolase 5	0.195365	4.93973	0.0102816	0.431616	UP	KO.WT
ENSMUSG00000036553	231147	Sh3tc1	SH3 domain and tetratricopeptide repeats 1	-0.271433	6.44827	0.0102964	0.431616	DOWN	KO.WT
ENSMUSG00000037236	17184	Matr3	matrin 3	0.223768	7.10163	0.0103305	0.431616	UP	KO.WT
ENSMUSG00000060860	77891	Ube2s	ubiquitin-conjugating enzyme E2S	0.311038	5.5459	0.0103721	0.431616	UP	KO.WT
ENSMUSG00000027429	27054	Sec23b	SEC23 homolog B, COPII coat complex component	0.182594	6.11428	0.0104597	0.431616	UP	KO.WT
ENSMUSG00000108929	668310	Cc2d2b	coiled-coil and C2 domain containing 2B	-1.52267	-0.118368	0.0104719	0.431616	DOWN	KO.WT
ENSMUSG00000024180	60455	Pgap6	post-glycosylphosphatidylinositol attachment to proteins 6	-0.292473	6.72759	0.0104754	0.431616	DOWN	KO.WT
ENSMUSG00000044456	217835	Rin3	Ras and Rab interactor 3	-0.216119	7.35998	0.0105052	0.431616	DOWN	KO.WT
ENSMUSG00000063760	268291	Rnf217	ring finger protein 217	0.430698	4.1767	0.0105891	0.431616	UP	KO.WT
ENSMUSG00000026031	12633	Cflar	CASP8 and FADD-like apoptosis regulator	0.243476	8.55182	0.0105955	0.431616	UP	KO.WT
ENSMUSG00000008892	22335	Vdac3	voltage-dependent anion channel 3	0.189428	6.14505	0.0106089	0.431616	UP	KO.WT
ENSMUSG00000041390	16543	Mdfic	MyoD family inhibitor domain containing	0.278015	7.81749	0.0106261	0.431616	UP	KO.WT
ENSMUSG00000030605	17304	Mfge8	milk fat globule EGF and factor V/VIII domain containing	-0.312123	5.50606	0.0106695	0.431616	DOWN	KO.WT
ENSMUSG00000021477	13039	Ctsl	cathepsin L	-0.242721	10.3678	0.0106716	0.431616	DOWN	KO.WT
ENSMUSG00000032320	26611	Rcn2	reticulocalbin 2	0.221847	4.94335	0.0106782	0.431616	UP	KO.WT
ENSMUSG00000040061	18796	Plcb2	phospholipase C, beta 2	-0.212706	5.9872	0.0106825	0.431616	DOWN	KO.WT
ENSMUSG00000033730	13655	Egr3	early growth response 3	-0.348642	4.14529	0.0107186	0.431616	DOWN	KO.WT
ENSMUSG00000032220	71602	Myo1e	myosin IE	-0.27946	7.94493	0.0107347	0.431616	DOWN	KO.WT
ENSMUSG00000048327	70466	Ckap2l	cytoskeleton associated protein 2-like	0.369192	5.10812	0.0107578	0.431616	UP	KO.WT
ENSMUSG00000014030	18507	Pax5	paired box 5	-0.907757	0.30153	0.0108751	0.435096	DOWN	KO.WT
ENSMUSG00000021597	105377	Slf1	SMC5-SMC6 complex localization factor 1	0.422455	3.41114	0.0109422	0.436553	UP	KO.WT
ENSMUSG00000025730	224624	Rab40c	Rab40C, member RAS oncogene family	-0.284443	4.42689	0.0110746	0.440408	DOWN	KO.WT
ENSMUSG00000024006	106504	Stk38	serine/threonine kinase 38	-0.191034	6.61038	0.0111066	0.440408	DOWN	KO.WT
ENSMUSG00000025903	18777	Lypla1	lysophospholipase 1	0.291036	5.31406	0.0111316	0.440408	UP	KO.WT
ENSMUSG00000064127	26896	Med14	mediator complex subunit 14	0.289735	5.93298	0.0112415	0.442558	UP	KO.WT
ENSMUSG00000026228	15559	Htr2b	5-hydroxytryptamine (serotonin) receptor 2B	-0.497856	2.67986	0.0112481	0.442558	DOWN	KO.WT
ENSMUSG00000030751	26440	Psma1	proteasome subunit alpha 1	0.205481	6.27666	0.0113169	0.442855	UP	KO.WT
ENSMUSG00000033031	224171	Cip2a	cell proliferation regulating inhibitor of protein phosphatase 2A	0.503837	4.40064	0.0113271	0.442855	UP	KO.WT
ENSMUSG00000003038	15331	Hmgn2	high mobility group nucleosomal binding domain 2	0.257283	6.5337	0.0113489	0.442855	UP	KO.WT
ENSMUSG00000040549	75786	Ckap5	cytoskeleton associated protein 5	0.214459	7.06118	0.0114212	0.443974	UP	KO.WT
ENSMUSG00000027828	67437	Ssr3	signal sequence receptor, gamma	0.182575	7.75394	0.0114399	0.443974	UP	KO.WT
ENSMUSG00000074886	26385	Grk6	G protein-coupled receptor kinase 6	-0.302793	6.68341	0.0116089	0.44801	DOWN	KO.WT
ENSMUSG00000068457	22290	Uty	ubiquitously transcribed tetratricopeptide repeat containing, Y-linked	0.362345	5.36367	0.0116368	0.44801	UP	KO.WT
ENSMUSG00000031696	65114	Vps35	VPS35 retromer complex component	0.253481	7.62401	0.0116383	0.44801	UP	KO.WT
ENSMUSG00000025494	24058	Sigirr	single immunoglobulin and toll-interleukin 1 receptor (TIR) domain	-0.449025	2.34102	0.0117023	0.449263	DOWN	KO.WT
ENSMUSG00000048897	209225	Zfp710	zinc finger protein 710	-0.277303	7.56043	0.0117396	0.449483	DOWN	KO.WT
ENSMUSG00000026360	19735	Rgs2	regulator of G-protein signaling 2	-0.294253	7.53664	0.0117829	0.44993	DOWN	KO.WT
ENSMUSG00000041831	83672	Sytl3	synaptotagmin-like 3	-0.788954	0.499661	0.0118632	0.451786	DOWN	KO.WT
ENSMUSG00000046157	268567	Tmem229b	transmembrane protein 229B	-0.238232	5.44818	0.0118988	0.451933	DOWN	KO.WT
ENSMUSG00000023505	14793	Cdca3	cell division cycle associated 3	0.41858	4.45156	0.0119629	0.453158	UP	KO.WT
ENSMUSG00000042684	74091	Npl	N-acetylneuraminate pyruvate lyase	0.438524	5.13355	0.0120036	0.453496	UP	KO.WT
ENSMUSG00000046591	77011	Ticrr	TOPBP1-interacting checkpoint and replication regulator	0.325806	3.81989	0.0120874	0.455451	UP	KO.WT
ENSMUSG00000062432	546726	Cyp26c1	cytochrome P450, family 26, subfamily c, polypeptide 1	-0.969116	-0.0424626	0.012173	0.457466	DOWN	KO.WT
ENSMUSG00000074899	640524	Sptbn5	spectrin beta, non-erythrocytic 5	-0.39678	4.7906	0.0122194	0.458002	DOWN	KO.WT
ENSMUSG00000047879	59025	Usp14	ubiquitin specific peptidase 14	0.241892	5.95059	0.0122972	0.459562	UP	KO.WT
ENSMUSG00000050345	214639	4930486L24Rik	RIKEN cDNA 4930486L24 gene	6.047	-1.15868	0.0123255	0.459562	UP	KO.WT
ENSMUSG00000032010	53376	Usp2	ubiquitin specific peptidase 2	-0.460855	4.55516	0.012386	0.460194	DOWN	KO.WT
ENSMUSG00000029836	12417	Cbx3	chromobox 3	0.355989	5.5885	0.0124071	0.460194	UP	KO.WT
ENSMUSG00000063889	12916	Crem	cAMP responsive element modulator	0.378879	5.79138	0.012556	0.463767	UP	KO.WT
ENSMUSG00000026014	77300	Raph1	Ras association (RalGDS/AF-6) and pleckstrin homology domains 1	0.262173	6.89916	0.0125884	0.463767	UP	KO.WT
ENSMUSG00000034354	74302	Mtmr3	myotubularin related protein 3	-0.175327	7.44981	0.0126281	0.463767	DOWN	KO.WT
ENSMUSG00000025912	17864	Mybl1	myeloblastosis oncogene-like 1	0.689255	1.72296	0.0126337	0.463767	UP	KO.WT
ENSMUSG00000056673	20592	Kdm5d	lysine demethylase 5D	0.387739	5.09073	0.0127395	0.463849	UP	KO.WT
ENSMUSG00000027353	66634	Mcm8	minichromosome maintenance 8 homologous recombination repair factor	0.436751	2.44583	0.0127608	0.463849	UP	KO.WT
ENSMUSG00000054894	68055	Dmac2l	distal membrane arm assembly component 2 like	0.592271	1.33195	0.012761	0.463849	UP	KO.WT
ENSMUSG00000069273	319151	H3c6	H3 clustered histone 6	0.304263	5.42324	0.0127662	0.463849	UP	KO.WT
ENSMUSG00000003527	27886	Ess2	ess-2 splicing factor	-0.266061	4.22583	0.0128257	0.464826	DOWN	KO.WT
ENSMUSG00000070867	666048	Trabd2b	TraB domain containing 2B	1.16476	-0.0788401	0.0129157	0.466898	UP	KO.WT
ENSMUSG00000048251	58208	Bcl11b	B cell leukemia/lymphoma 11B	-1.36627	-0.668803	0.0129777	0.467955	DOWN	KO.WT
ENSMUSG00000063253	56367	Scoc	short coiled-coil protein	0.404767	4.51301	0.0130418	0.468209	UP	KO.WT
ENSMUSG00000022533	224088	Atp13a3	ATPase type 13A3	0.26184	7.69695	0.013065	0.468209	UP	KO.WT
ENSMUSG00000026434	98415	Nucks1	nuclear casein kinase and cyclin-dependent kinase substrate 1	0.254857	7.70495	0.0131058	0.468209	UP	KO.WT
ENSMUSG00000028756	68943	Pink1	PTEN induced putative kinase 1	-0.270718	5.41546	0.0131343	0.468209	DOWN	KO.WT
ENSMUSG00000076564	692245	Igkv12-46	immunoglobulin kappa variable 12-46	-1.9825	-0.767548	0.0131492	0.468209	DOWN	KO.WT
ENSMUSG00000035863	18483	Palm	paralemmin	-0.509851	4.91	0.0134038	0.475416	DOWN	KO.WT
ENSMUSG00000078901	100503353	Gm14440	predicted gene 14440	-0.256823	5.36882	0.0134183	0.475416	DOWN	KO.WT
ENSMUSG00000028578	67770	Caap1	caspase activity and apoptosis inhibitor 1	0.390073	2.94749	0.0135018	0.477185	UP	KO.WT
ENSMUSG00000022451	19230	Twf1	twinfilin actin binding protein 1	0.210495	6.79567	0.013615	0.479995	UP	KO.WT
ENSMUSG00000085028	329584	Slc2a4rg-ps	Slc2a4 regulator, pseudogene	-0.734804	1.16221	0.0136772	0.480999	DOWN	KO.WT
ENSMUSG00000018168	22780	Ikzf3	IKAROS family zinc finger 3	-0.742422	1.93069	0.0137589	0.482345	DOWN	KO.WT
ENSMUSG00000032050	19684	Rdx	radixin	0.19669	6.80955	0.0138234	0.482345	UP	KO.WT
ENSMUSG00000026012	12487	Cd28	CD28 antigen	-0.511048	2.25169	0.013851	0.482345	DOWN	KO.WT
ENSMUSG00000033703	234730	Fcsk	fucose kinase	-0.357208	3.10698	0.0138947	0.482688	DOWN	KO.WT
ENSMUSG00000021728	13723	Emb	embigin	0.272784	7.08197	0.0140414	0.485586	UP	KO.WT
ENSMUSG00000025746	16193	Il6	interleukin 6	-0.813576	4.79194	0.0140463	0.485586	DOWN	KO.WT
ENSMUSG00000020387	76901	Jade2	jade family PHD finger 2	-0.277468	5.72422	0.014129	0.487261	DOWN	KO.WT
ENSMUSG00000042473	245638	Tbc1d8b	TBC1 domain family, member 8B	0.316273	4.02649	0.0143941	0.495207	UP	KO.WT
ENSMUSG00000052684	16476	Jun	jun proto-oncogene	-0.202712	9.5589	0.0144885	0.496043	DOWN	KO.WT
ENSMUSG00000045176	71923	Borcs6	BLOC-1 related complex subunit 6	-0.283347	4.19527	0.0145047	0.496043	DOWN	KO.WT
ENSMUSG00000038936	109232	Sccpdh	saccharopine dehydrogenase (putative)	0.415428	2.73975	0.0145229	0.496043	UP	KO.WT
ENSMUSG00000022201	22763	Zfr	zinc finger RNA binding protein	0.186648	6.54558	0.0145777	0.496723	UP	KO.WT
ENSMUSG00000058793	110911	Cds2	CDP-diacylglycerol synthase 2	-0.18241	7.0484	0.0147591	0.501133	DOWN	KO.WT
ENSMUSG00000001517	14235	Foxm1	forkhead box M1	0.327747	5.11847	0.0148317	0.501133	UP	KO.WT
ENSMUSG00000030759	67420	Far1	fatty acyl CoA reductase 1	0.260975	6.72146	0.0148589	0.501133	UP	KO.WT
ENSMUSG00000051235	209334	Gen1	GEN1, Holliday junction 5' flap endonuclease	0.411588	2.77981	0.0149192	0.501133	UP	KO.WT
ENSMUSG00000028064	20351	Sema4a	sema domain, immunoglobulin domain (Ig), transmembrane domain (TM) and short cytoplasmic domain, (semaphorin) 4A	-0.255984	6.44067	0.0149287	0.501133	DOWN	KO.WT
ENSMUSG00000058099	74039	Nfam1	Nfat activating molecule with ITAM motif 1	-0.247302	7.81909	0.0149534	0.501133	DOWN	KO.WT
ENSMUSG00000096035	381651	Odaph	odontogenesis associated phosphoprotein	-1.05173	-0.389902	0.015017	0.502084	DOWN	KO.WT
ENSMUSG00000095101	545654	Gm13285	predicted gene 13285	-1.02907	-0.423709	0.015132	0.503446	DOWN	KO.WT
ENSMUSG00000061436	15258	Hipk2	homeodomain interacting protein kinase 2	-0.283328	7.53589	0.015191	0.503446	DOWN	KO.WT
ENSMUSG00000026986	140483	Hnmt	histamine N-methyltransferase	0.546733	2.12922	0.0152018	0.503446	UP	KO.WT
ENSMUSG00000033184	66676	Tmed7	transmembrane p24 trafficking protein 7	0.22009	6.99437	0.015232	0.503446	UP	KO.WT
ENSMUSG00000105906	110785	Iglc1	immunoglobulin lambda constant 1	-1.79503	-0.281984	0.0152345	0.503446	DOWN	KO.WT
ENSMUSG00000025138	209011	Sirt7	sirtuin 7	-0.208704	5.77229	0.0153049	0.503467	DOWN	KO.WT
ENSMUSG00000027276	16449	Jag1	jagged 1	-0.220199	6.99213	0.0153204	0.503467	DOWN	KO.WT
ENSMUSG00000032384	214897	Csnk1g1	casein kinase 1, gamma 1	-0.214785	5.74783	0.0153602	0.503467	DOWN	KO.WT
ENSMUSG00000087598	56707	Zfp111	zinc finger protein 111	-0.35483	3.22346	0.0153766	0.503467	DOWN	KO.WT
ENSMUSG00000018752	619441	Tnfsfm13	tumor necrosis factor (ligand) superfamily, membrane-bound member 13	-0.248993	4.93634	0.0154413	0.504428	DOWN	KO.WT
ENSMUSG00000047562	17384	Mmp10	matrix metallopeptidase 10	-1.14484	-0.552806	0.0156156	0.508955	DOWN	KO.WT
ENSMUSG00000042447	252875	Mios	meiosis regulator for oocyte development	0.314517	4.00658	0.0157248	0.510176	UP	KO.WT
ENSMUSG00000118663	214616	Afg2b	AFG2 AAA ATPase homolog B	0.253139	4.2676	0.0157525	0.510176	UP	KO.WT
ENSMUSG00000022818	224044	Cyp2ab1	cytochrome P450, family 2, subfamily ab, polypeptide 1	-1.02105	2.1249	0.0157605	0.510176	DOWN	KO.WT
ENSMUSG00000048142	269642	Nat8l	N-acetyltransferase 8-like	-0.468777	3.22961	0.0158177	0.510866	DOWN	KO.WT
ENSMUSG00000049470	93736	Aff4	AF4/FMR2 family, member 4	0.234592	7.90767	0.015926	0.513201	UP	KO.WT
ENSMUSG00000026159	15463	Agfg1	ArfGAP with FG repeats 1	0.203089	6.91369	0.0159659	0.513324	UP	KO.WT
ENSMUSG00000020101	74048	Vsir	V-set immunoregulatory receptor	-0.287869	8.66393	0.0160314	0.51427	DOWN	KO.WT
ENSMUSG00000006920	14055	Ezh1	enhancer of zeste 1 polycomb repressive complex 2 subunit	-0.250878	5.57087	0.0161746	0.516363	DOWN	KO.WT
ENSMUSG00000003847	54446	Nfat5	nuclear factor of activated T cells 5	0.25071	7.73587	0.0161903	0.516363	UP	KO.WT
ENSMUSG00000004113	12287	Cacna1b	calcium channel, voltage-dependent, N type, alpha 1B subunit	0.58176	1.13598	0.0162388	0.516363	UP	KO.WT
ENSMUSG00000017767	75642	Spata25	spermatogenesis associated 25	-0.688744	0.589837	0.0162417	0.516363	DOWN	KO.WT
ENSMUSG00000018169	17305	Mfng	MFNG O-fucosylpeptide 3-beta-N-acetylglucosaminyltransferase	-0.300293	3.62766	0.0163398	0.518324	DOWN	KO.WT
ENSMUSG00000017418	75869	Arl5b	ADP-ribosylation factor-like 5B	0.299456	6.37766	0.0165047	0.519873	UP	KO.WT
ENSMUSG00000005043	27029	Sgsh	N-sulfoglucosamine sulfohydrolase (sulfamidase)	-0.279615	5.64543	0.0165221	0.519873	DOWN	KO.WT
ENSMUSG00000001741	16170	Il16	interleukin 16	-0.313247	5.16836	0.0165446	0.519873	DOWN	KO.WT
ENSMUSG00000027018	107435	Hat1	histone aminotransferase 1	0.252453	5.206	0.016584	0.519873	UP	KO.WT
ENSMUSG00000039427	208211	Alg1	ALG1 chitobiosyldiphosphodolichol beta-mannosyltransferase	-0.220717	4.72612	0.0165897	0.519873	DOWN	KO.WT
ENSMUSG00000039474	22393	Wfs1	wolframin ER transmembrane glycoprotein	-0.356666	3.71471	0.0166076	0.519873	DOWN	KO.WT
ENSMUSG00000116138	223665	C030006K11Rik	RIKEN cDNA C030006K11 gene	-0.470173	2.17573	0.0168234	0.524324	DOWN	KO.WT
ENSMUSG00000023800	24001	Tiam2	T cell lymphoma invasion and metastasis 2	-0.733639	3.4205	0.0170178	0.527535	DOWN	KO.WT
ENSMUSG00000021965	219114	Ska3	spindle and kinetochore associated complex subunit 3	0.530321	2.47531	0.0170307	0.527535	UP	KO.WT
ENSMUSG00000028560	230484	Usp1	ubiquitin specific peptidase 1	0.272261	5.4362	0.0170447	0.527535	UP	KO.WT
ENSMUSG00000112449	665155	Srp54b	signal recognition particle 54B	-0.392616	4.2754	0.0170973	0.527535	DOWN	KO.WT
ENSMUSG00000025278	286940	Flnb	filamin, beta	-0.662888	7.56913	0.0171474	0.527535	DOWN	KO.WT
ENSMUSG00000023990	21425	Tfeb	transcription factor EB	-0.254237	5.27626	0.0171487	0.527535	DOWN	KO.WT
ENSMUSG00000001134	22294	Uxt	ubiquitously expressed prefoldin like chaperone	0.408959	2.76467	0.0172109	0.528197	UP	KO.WT
ENSMUSG00000037824	52588	Tspan14	tetraspanin 14	-0.25443	6.71048	0.0172444	0.528197	DOWN	KO.WT
ENSMUSG00000031927	69325	1700012B09Rik	RIKEN cDNA 1700012B09 gene	1.09867	-0.421867	0.0173689	0.528412	UP	KO.WT
ENSMUSG00000032977	108707	Slx9	SLX9 ribosome biogenesis factor	-0.278948	4.21634	0.0173982	0.528412	DOWN	KO.WT
ENSMUSG00000031697	56452	Orc6	origin recognition complex, subunit 6	0.302711	3.43154	0.0174035	0.528412	UP	KO.WT
ENSMUSG00000002718	110750	Cse1l	chromosome segregation 1 like	0.288105	6.11865	0.0174175	0.528412	UP	KO.WT
ENSMUSG00000041000	67525	Trim62	tripartite motif-containing 62	-0.32781	3.06762	0.0174433	0.528412	DOWN	KO.WT
ENSMUSG00000031352	15159	Hccs	holocytochrome c synthetase	0.214288	4.97156	0.017474	0.528412	UP	KO.WT
ENSMUSG00000003123	16890	Lipe	lipase, hormone sensitive	-0.242799	5.1141	0.0176586	0.531361	DOWN	KO.WT
ENSMUSG00000030245	66964	Golt1b	golgi transport 1B	0.200324	5.10948	0.0176928	0.531361	UP	KO.WT
ENSMUSG00000044199	13611	S1pr4	sphingosine-1-phosphate receptor 4	-0.68903	1.30019	0.0177214	0.531361	DOWN	KO.WT
ENSMUSG00000037217	20964	Syn1	synapsin I	-0.307325	3.54513	0.0177428	0.531361	DOWN	KO.WT
ENSMUSG00000032305	78323	Fam219b	family with sequence similarity 219, member B	-0.307449	3.93598	0.0178374	0.531361	DOWN	KO.WT
ENSMUSG00000023078	55985	Cxcl13	C-X-C motif chemokine ligand 13	-2.20777	0.196146	0.0178503	0.531361	DOWN	KO.WT
ENSMUSG00000063550	269966	Nup98	nucleoporin 98	0.222688	8.23931	0.0178826	0.531361	UP	KO.WT
ENSMUSG00000079685	77777	Ulbp1	UL16 binding protein 1	0.271828	4.83639	0.0179314	0.531361	UP	KO.WT
ENSMUSG00000034300	66306	Fam53c	family with sequence similarity 53, member C	-0.204823	5.98427	0.0179563	0.531361	DOWN	KO.WT
ENSMUSG00000057729	19152	Prtn3	proteinase 3	-1.19449	3.26919	0.0179819	0.531361	DOWN	KO.WT
ENSMUSG00000004931	57267	Apba3	amyloid beta precursor protein binding family A member 3	-0.245303	4.83868	0.0181112	0.533598	DOWN	KO.WT
ENSMUSG00000039232	74732	Stx11	syntaxin 11	0.315959	4.72759	0.0181325	0.533598	UP	KO.WT
ENSMUSG00000054517	338364	Trim65	tripartite motif-containing 65	-0.299123	4.90884	0.018234	0.535478	DOWN	KO.WT
ENSMUSG00000029378	11839	Areg	amphiregulin	0.591251	4.75211	0.0183	0.536311	UP	KO.WT
ENSMUSG00000078879	545490	Zfp973	zinc finger protein 973	-0.859519	0.651961	0.0184332	0.538346	DOWN	KO.WT
ENSMUSG00000042272	228071	Sestd1	SEC14 and spectrin domains 1	0.196766	6.77842	0.0184795	0.538346	UP	KO.WT
ENSMUSG00000069272	319166	H2ac8	H2A clustered histone 8	0.552006	3.32179	0.0184828	0.538346	UP	KO.WT
ENSMUSG00000069300	319183	H2bc11	H2B clustered histone 11	0.344385	5.18409	0.0185747	0.539918	UP	KO.WT
ENSMUSG00000020682	118453	Mmp28	matrix metallopeptidase 28 (epilysin)	-0.877849	1.01774	0.0186303	0.540429	DOWN	KO.WT
ENSMUSG00000038352	217151	Arl5c	ADP-ribosylation factor-like 5C	0.481474	4.77457	0.0186858	0.540938	UP	KO.WT
ENSMUSG00000047777	230936	Phf13	PHD finger protein 13	0.299921	4.00049	0.0187435	0.541508	UP	KO.WT
ENSMUSG00000042351	17444	Grap2	GRB2-related adaptor protein 2	-0.416682	3.21478	0.0188539	0.541544	DOWN	KO.WT
ENSMUSG00000039809	242425	Gabbr2	gamma-aminobutyric acid type B receptor subunit 2	-0.899834	0.153695	0.018857	0.541544	DOWN	KO.WT
ENSMUSG00000026158	70155	Ogfrl1	opioid growth factor receptor-like 1	0.262256	5.49414	0.0188588	0.541544	UP	KO.WT
ENSMUSG00000042082	11881	Arsb	arylsulfatase B	0.220069	5.46619	0.0190094	0.542215	UP	KO.WT
ENSMUSG00000017548	52615	Suz12	SUZ12 polycomb repressive complex 2 subunit	0.21999	6.00383	0.0190402	0.542215	UP	KO.WT
ENSMUSG00000031371	73738	Haus7	HAUS augmin-like complex, subunit 7	0.376133	2.94923	0.0190413	0.542215	UP	KO.WT
ENSMUSG00000048078	23966	Tenm4	teneurin transmembrane protein 4	-0.596595	1.58254	0.0190549	0.542215	DOWN	KO.WT
ENSMUSG00000008683	267019	Rps15a	ribosomal protein S15A	0.198718	7.50143	0.0190725	0.542215	UP	KO.WT
ENSMUSG00000034247	353047	Plekhm1	pleckstrin homology domain containing, family M (with RUN domain) member 1	-0.265161	7.2249	0.0191126	0.542272	DOWN	KO.WT
ENSMUSG00000031627	16363	Irf2	interferon regulatory factor 2	-0.215494	6.58171	0.019164	0.542435	DOWN	KO.WT
ENSMUSG00000042105	101490	Inpp5f	inositol polyphosphate-5-phosphatase F	-0.226624	5.11881	0.0191945	0.542435	DOWN	KO.WT
ENSMUSG00000017002	20568	Slpi	secretory leukocyte peptidase inhibitor	-0.991174	5.46461	0.0193523	0.545812	DOWN	KO.WT
ENSMUSG00000060981	69386	H4c8	H4 clustered histone 8	0.279411	5.76266	0.0195564	0.550477	UP	KO.WT
ENSMUSG00000057948	70450	Unc13d	unc-13 homolog D	-0.288414	5.20048	0.0196589	0.552271	DOWN	KO.WT
ENSMUSG00000027398	16176	Il1b	interleukin 1 beta	0.369844	9.87728	0.0196977	0.552271	UP	KO.WT
ENSMUSG00000029910	56150	Mad2l1	MAD2 mitotic arrest deficient-like 1	0.311496	4.46351	0.0198649	0.553514	UP	KO.WT
ENSMUSG00000066440	211978	Zfyve26	zinc finger, FYVE domain containing 26	-0.190796	6.65098	0.0199069	0.553514	DOWN	KO.WT
ENSMUSG00000020330	15366	Hmmr	hyaluronan mediated motility receptor (RHAMM)	0.415818	4.4126	0.0200095	0.553514	UP	KO.WT
ENSMUSG00000038886	140481	Man2a2	mannosidase 2, alpha 2	-0.225023	7.32484	0.0200463	0.553514	DOWN	KO.WT
ENSMUSG00000040345	216445	Arhgap9	Rho GTPase activating protein 9	-0.176276	6.4329	0.0200672	0.553514	DOWN	KO.WT
ENSMUSG00000026049	75623	Tex30	testis expressed 30	0.350021	2.7897	0.0200801	0.553514	UP	KO.WT
ENSMUSG00000042724	338372	Map3k9	mitogen-activated protein kinase kinase kinase 9	-0.312972	4.03105	0.0201743	0.553514	DOWN	KO.WT
ENSMUSG00000035900	223752	Gramd4	GRAM domain containing 4	-0.269645	4.81212	0.0201772	0.553514	DOWN	KO.WT
ENSMUSG00000022757	21787	Tfg	Trk-fused gene	0.205678	5.4861	0.0201977	0.553514	UP	KO.WT
ENSMUSG00000024989	74107	Cep55	centrosomal protein 55	0.397008	3.94788	0.0202209	0.553514	UP	KO.WT
ENSMUSG00000038418	13653	Egr1	early growth response 1	-0.328837	9.05405	0.0202348	0.553514	DOWN	KO.WT
ENSMUSG00000074890	329504	Lcmt2	leucine carboxyl methyltransferase 2	-0.351129	2.77214	0.0202403	0.553514	DOWN	KO.WT
ENSMUSG00000027660	20482	Skil	SKI-like	0.27429	8.82984	0.0202472	0.553514	UP	KO.WT
ENSMUSG00000075592	277154	Nynrin	NYN domain and retroviral integrase containing	-0.376836	4.55613	0.0203648	0.555662	DOWN	KO.WT
ENSMUSG00000034765	240672	Dusp5	dual specificity phosphatase 5	0.350114	7.68079	0.0204656	0.557346	UP	KO.WT
ENSMUSG00000029076	20318	Sdf4	stromal cell derived factor 4	-0.177349	6.91304	0.0205207	0.557391	DOWN	KO.WT
ENSMUSG00000078515	68817	Ddi2	DNA-damage inducible protein 2	-0.209836	7.85185	0.0205535	0.557391	DOWN	KO.WT
ENSMUSG00000015745	67220	Plekho1	pleckstrin homology domain containing, family O member 1	-0.239162	7.28867	0.0205847	0.557391	DOWN	KO.WT
ENSMUSG00000018166	13867	Erbb3	erb-b2 receptor tyrosine kinase 3	-0.37222	2.7612	0.020739	0.560503	DOWN	KO.WT
ENSMUSG00000024187	106581	Fam234a	family with sequence similarity 234, member A	-0.229158	7.02702	0.0208622	0.561809	DOWN	KO.WT
ENSMUSG00000028873	52276	Cdca8	cell division cycle associated 8	0.330284	4.54731	0.0208737	0.561809	UP	KO.WT
ENSMUSG00000117182	100416358	Gm18068	predicted gene, 18068	-0.506892	2.03883	0.0209056	0.561809	DOWN	KO.WT
ENSMUSG00000032437	68292	Stt3b	STT3, subunit of the oligosaccharyltransferase complex, homolog B (S. cerevisiae)	0.169922	7.64393	0.021058	0.564692	UP	KO.WT
ENSMUSG00000038058	107607	Nod1	nucleotide-binding oligomerization domain containing 1	-0.240223	5.46042	0.0210922	0.564692	DOWN	KO.WT
ENSMUSG00000025316	53325	Banp	BTG3 associated nuclear protein	-0.294215	4.57075	0.0212711	0.568413	DOWN	KO.WT
ENSMUSG00000062797	67669	Hikeshi	heat shock protein nuclear import factor	0.317358	3.75423	0.0213156	0.568537	UP	KO.WT
ENSMUSG00000024958	107173	Gpr137	G protein-coupled receptor 137	-0.281457	4.09327	0.0214378	0.570728	DOWN	KO.WT
ENSMUSG00000029234	21982	Tmem165	transmembrane protein 165	0.196734	5.642	0.0215691	0.571865	UP	KO.WT
ENSMUSG00000028820	71514	Sfpq	splicing factor proline/glutamine rich (polypyrimidine tract binding protein associated)	0.233321	8.02238	0.021591	0.571865	UP	KO.WT
ENSMUSG00000038067	12985	Csf3	colony stimulating factor 3 (granulocyte)	0.869083	1.3254	0.021601	0.571865	UP	KO.WT
ENSMUSG00000033326	230674	Kdm4a	lysine (K)-specific demethylase 4A	-0.186451	6.26298	0.0216507	0.571976	DOWN	KO.WT
ENSMUSG00000037936	20778	Scarb1	scavenger receptor class B, member 1	-0.180853	6.34158	0.0216855	0.571976	DOWN	KO.WT
ENSMUSG00000020493	270906	Prr11	proline rich 11	0.458358	4.03719	0.0217393	0.572334	UP	KO.WT
ENSMUSG00000029127	75079	Zbtb49	zinc finger and BTB domain containing 49	-0.432778	2.51504	0.0218654	0.57411	DOWN	KO.WT
ENSMUSG00000032555	235559	Topbp1	topoisomerase (DNA) II binding protein 1	0.20838	6.69188	0.0218874	0.57411	UP	KO.WT
ENSMUSG00000058799	53605	Nap1l1	nucleosome assembly protein 1-like 1	0.253621	7.13803	0.0219318	0.574219	UP	KO.WT
ENSMUSG00000031174	19893	Rpgr	retinitis pigmentosa GTPase regulator	0.524558	1.36614	0.022041	0.576019	UP	KO.WT
ENSMUSG00000047250	19224	Ptgs1	prostaglandin-endoperoxide synthase 1	-0.589923	5.8129	0.0222167	0.577813	DOWN	KO.WT
ENSMUSG00000044229	244853	Nxpe4	neurexophilin and PC-esterase domain family, member 4	2.03251	2.41601	0.0222622	0.577813	UP	KO.WT
ENSMUSG00000061991	319173	H2ac10	H2A clustered histone 10	0.326956	4.4623	0.0223545	0.577813	UP	KO.WT
ENSMUSG00000057963	217837	Itpk1	inositol 1,3,4-triphosphate 5/6 kinase	-0.253866	5.02557	0.0223953	0.577813	DOWN	KO.WT
ENSMUSG00000000532	11479	Acvr1b	activin A receptor, type 1B	-0.233563	5.64153	0.0224138	0.577813	DOWN	KO.WT
ENSMUSG00000022122	13618	Ednrb	endothelin receptor type B	-0.336438	7.6712	0.0224188	0.577813	DOWN	KO.WT
ENSMUSG00000031197	22327	Vbp1	von Hippel-Lindau binding protein 1	0.319005	4.44122	0.0224808	0.577813	UP	KO.WT
ENSMUSG00000025362	27370	Rps26	ribosomal protein S26	0.154818	7.63256	0.0225106	0.577813	UP	KO.WT
ENSMUSG00000034387	243612	Ssu2	ssu-2 homolog	-0.971823	-0.569499	0.0225391	0.577813	DOWN	KO.WT
ENSMUSG00000049739	233905	Zfp646	zinc finger protein 646	-0.212741	6.03687	0.0225851	0.577813	DOWN	KO.WT
ENSMUSG00000032244	14155	Fem1b	fem 1 homolog b	0.228311	6.6923	0.0226801	0.577813	UP	KO.WT
ENSMUSG00000035683	17279	Melk	maternal embryonic leucine zipper kinase	0.393468	3.69998	0.0227108	0.577813	UP	KO.WT
ENSMUSG00000031010	22284	Usp9x	ubiquitin specific peptidase 9, X chromosome	0.24243	8.70399	0.0228036	0.577813	UP	KO.WT
ENSMUSG00000020017	15109	Hal	histidine ammonia lyase	-0.921675	1.60561	0.0228262	0.577813	DOWN	KO.WT
ENSMUSG00000037649	14998	H2-DMa	histocompatibility 2, class II, locus DMa	-0.24902	6.27568	0.0228671	0.577813	DOWN	KO.WT
ENSMUSG00000020023	319880	Tmcc3	transmembrane and coiled coil domains 3	-0.290346	6.09751	0.0228705	0.577813	DOWN	KO.WT
ENSMUSG00000032097	13209	Ddx6	DEAD-box helicase 6	0.182802	8.28355	0.0228796	0.577813	UP	KO.WT
ENSMUSG00000024789	16452	Jak2	Janus kinase 2	0.252697	6.94753	0.0229193	0.577813	UP	KO.WT
ENSMUSG00000001833	235072	Septin7	septin 7	0.228542	7.22418	0.0229202	0.577813	UP	KO.WT
ENSMUSG00000042133	228005	Ppig	peptidyl-prolyl isomerase G (cyclophilin G)	0.207136	6.20867	0.0229383	0.577813	UP	KO.WT
ENSMUSG00000018548	68729	Trim37	tripartite motif-containing 37	0.275498	4.65609	0.0229616	0.577813	UP	KO.WT
ENSMUSG00000039852	68703	Rere	arginine glutamic acid dipeptide (RE) repeats	-0.217387	7.28688	0.0230939	0.579675	DOWN	KO.WT
ENSMUSG00000018736	83431	Ndel1	nudE neurodevelopment protein 1 like 1	0.200677	7.41404	0.0231341	0.579675	UP	KO.WT
ENSMUSG00000024399	16994	Ltb	lymphotoxin B	-0.585846	1.07085	0.0231789	0.579675	DOWN	KO.WT
ENSMUSG00000033318	14872	Gstt2	glutathione S-transferase, theta 2	-0.445007	2.75061	0.0231984	0.579675	DOWN	KO.WT
ENSMUSG00000043424	100042807	Eif3j2	eukaryotic translation initiation factor 3, subunit J2	0.265638	5.17654	0.0232876	0.580204	UP	KO.WT
ENSMUSG00000043923	382073	Cenatac	centrosomal AT-AC splicing factor	-0.290887	3.55473	0.023301	0.580204	DOWN	KO.WT
ENSMUSG00000037007	56314	Zfp113	zinc finger protein 113	-0.386153	2.29008	0.0233501	0.580412	DOWN	KO.WT
ENSMUSG00000022516	66911	Nudt16l1	nudix hydrolase 16 like 1	-0.25189	4.49984	0.0234757	0.582516	DOWN	KO.WT
ENSMUSG00000025981	67876	Coq10b	coenzyme Q10B	0.287078	6.0327	0.0235285	0.582811	UP	KO.WT
ENSMUSG00000038527	232371	C1rl	complement component 1, r subcomponent-like	-0.372699	3.3878	0.0237101	0.58629	DOWN	KO.WT
ENSMUSG00000024897	319924	Apba1	amyloid beta precursor protein binding family A member 1	-0.199678	5.31448	0.0238449	0.588602	DOWN	KO.WT
ENSMUSG00000039164	71254	Naif1	nuclear apoptosis inducing factor 1	-0.319688	3.33372	0.0239577	0.590039	DOWN	KO.WT
ENSMUSG00000033685	22228	Ucp2	uncoupling protein 2 (mitochondrial, proton carrier)	-0.237188	9.91454	0.0240085	0.590039	DOWN	KO.WT
ENSMUSG00000060470	54672	Adgrg3	adhesion G protein-coupled receptor G3	0.502177	1.53377	0.0240714	0.590039	UP	KO.WT
ENSMUSG00000043279	384309	Trim56	tripartite motif-containing 56	-0.206551	5.82022	0.0241037	0.590039	DOWN	KO.WT
ENSMUSG00000017009	20971	Sdc4	syndecan 4	0.199532	8.25991	0.0241118	0.590039	UP	KO.WT
ENSMUSG00000053483	30941	Usp21	ubiquitin specific peptidase 21	-0.234357	4.60827	0.0241517	0.590039	DOWN	KO.WT
ENSMUSG00000030142	56619	Clec4e	C-type lectin domain family 4, member e	0.385598	8.10868	0.0242128	0.590492	UP	KO.WT
ENSMUSG00000026174	58184	Cnot9	CCR4-NOT transcription complex, subunit 9	0.196203	5.56267	0.0242532	0.590492	UP	KO.WT
ENSMUSG00000015619	14462	Gata3	GATA binding protein 3	-1.01918	-0.892318	0.0244716	0.594794	DOWN	KO.WT
ENSMUSG00000036390	13197	Gadd45a	growth arrest and DNA-damage-inducible 45 alpha	-0.425188	4.0085	0.0245347	0.594844	DOWN	KO.WT
ENSMUSG00000002602	26362	Axl	AXL receptor tyrosine kinase	-0.215553	7.35402	0.0245918	0.594844	DOWN	KO.WT
ENSMUSG00000039377	15284	Hlx	H2.0-like homeobox	-0.25672	5.42891	0.024599	0.594844	DOWN	KO.WT
ENSMUSG00000071656	68852	Lrrn4cl	LRRN4 C-terminal like	0.62925	0.503043	0.0246465	0.594982	UP	KO.WT
ENSMUSG00000063810	236266	Alms1	ALMS1, centrosome and basal body associated	0.263168	4.84905	0.0247122	0.59556	UP	KO.WT
ENSMUSG00000021271	72805	Zfp839	zinc finger protein 839	-0.259853	3.95518	0.0249227	0.599618	DOWN	KO.WT
ENSMUSG00000025184	52013	R3hcc1l	R3H domain and coiled-coil containing 1 like	-0.17642	5.20081	0.0251358	0.601298	DOWN	KO.WT
ENSMUSG00000021311	238505	Mtr	5-methyltetrahydrofolate-homocysteine methyltransferase	0.161479	6.88184	0.025179	0.601298	UP	KO.WT
ENSMUSG00000031232	67075	Magt1	magnesium transporter 1	0.168042	6.83746	0.0252086	0.601298	UP	KO.WT
ENSMUSG00000051177	18795	Plcb1	phospholipase C, beta 1	-0.427833	5.22271	0.0252288	0.601298	DOWN	KO.WT
ENSMUSG00000024583	53382	Txnl1	thioredoxin-like 1	0.180264	5.56205	0.0252293	0.601298	UP	KO.WT
ENSMUSG00000018846	211347	Pank3	pantothenate kinase 3	0.2189	6.37782	0.025271	0.601298	UP	KO.WT
ENSMUSG00000033952	12316	Aspm	abnormal spindle microtubule assembly	0.404368	5.35933	0.0253509	0.601298	UP	KO.WT
ENSMUSG00000049106	320808	Dcaf5	DDB1 and CUL4 associated factor 5	-0.20311	5.5732	0.0253975	0.601298	DOWN	KO.WT
ENSMUSG00000023068	52014	Nus1	NUS1 dehydrodolichyl diphosphate synthase subunit	0.203167	6.70133	0.0254477	0.601298	UP	KO.WT
ENSMUSG00000091845	100043718	Rpl36-ps12	ribosomal protein L36, pseudogene 12	-0.675158	2.82784	0.0254688	0.601298	DOWN	KO.WT
ENSMUSG00000027641	19650	Rbl1	RB transcriptional corepressor like 1	0.233472	5.49545	0.0255378	0.601298	UP	KO.WT
ENSMUSG00000047187	59021	Rab2a	RAB2A, member RAS oncogene family	0.193762	6.08373	0.0255528	0.601298	UP	KO.WT
ENSMUSG00000038188	380713	Scarf1	scavenger receptor class F, member 1	-0.333766	3.99767	0.0255864	0.601298	DOWN	KO.WT
ENSMUSG00000032093	12501	Cd3e	CD3 antigen, epsilon polypeptide	-1.52729	1.4751	0.0257689	0.601298	DOWN	KO.WT
ENSMUSG00000027104	11909	Atf2	activating transcription factor 2	0.210218	5.64288	0.025798	0.601298	UP	KO.WT
ENSMUSG00000028063	16905	Lmna	lamin A	0.209103	8.7733	0.0258203	0.601298	UP	KO.WT
ENSMUSG00000034570	170835	Inpp5j	inositol polyphosphate 5-phosphatase J	-0.663182	1.62466	0.0258414	0.601298	DOWN	KO.WT
ENSMUSG00000021559	69635	Dapk1	death associated protein kinase 1	-0.341232	7.00733	0.025847	0.601298	DOWN	KO.WT
ENSMUSG00000024590	16906	Lmnb1	lamin B1	0.203581	7.09754	0.0259105	0.601298	UP	KO.WT
ENSMUSG00000037326	50817	Capn15	calpain 15	-0.236681	5.36931	0.0259287	0.601298	DOWN	KO.WT
ENSMUSG00000044860	382097	Gm1123	predicted gene 1123	-0.995232	-0.495271	0.0260494	0.601298	DOWN	KO.WT
ENSMUSG00000053684	270802	Kics2	KICSTOR subunit 2	-0.317563	3.01457	0.0260812	0.601298	DOWN	KO.WT
ENSMUSG00000048621	622976	Gm6377	predicted gene 6377	0.437672	6.26375	0.0261018	0.601298	UP	KO.WT
ENSMUSG00000027635	66934	Dsn1	DSN1 homolog, MIS12 kinetochore complex component	0.35511	3.25002	0.0261156	0.601298	UP	KO.WT
ENSMUSG00000037784	72507	Dzip1l	DAZ interacting protein 1-like	0.678394	0.481615	0.0261517	0.601298	UP	KO.WT
ENSMUSG00000054199	76022	Gon4l	gon-4-like (C.elegans)	-0.181842	6.76775	0.0262632	0.601298	DOWN	KO.WT
ENSMUSG00000031824	234797	6430548M08Rik	RIKEN cDNA 6430548M08 gene	-0.363946	6.08782	0.0263026	0.601298	DOWN	KO.WT
ENSMUSG00000048720	209478	Tbc1d12	TBC1D12: TBC1 domain family, member 12	0.364798	3.38049	0.0263518	0.601298	UP	KO.WT
ENSMUSG00000031068	30926	Glrx3	glutaredoxin 3	0.217453	5.69413	0.0264412	0.601298	UP	KO.WT
ENSMUSG00000059456	19229	Ptk2b	PTK2 protein tyrosine kinase 2 beta	-0.190304	7.79153	0.0265267	0.601298	DOWN	KO.WT
ENSMUSG00000009207	69605	Lnpk	lunapark, ER junction formation factor	0.302246	4.24412	0.0265491	0.601298	UP	KO.WT
ENSMUSG00000049489	69109	Ccnq	cyclin Q	-0.342838	2.4767	0.0265698	0.601298	DOWN	KO.WT
ENSMUSG00000099583	319149	H3c4	H3 clustered histone 4	0.400549	3.70018	0.026589	0.601298	UP	KO.WT
ENSMUSG00000032484	18054	Ngp	neutrophilic granule protein	2.63727	0.664468	0.0266472	0.601298	UP	KO.WT
ENSMUSG00000071533	76302	Pcnp	PEST proteolytic signal containing nuclear protein	0.210432	5.90416	0.0266944	0.601298	UP	KO.WT
ENSMUSG00000000058	12390	Cav2	caveolin 2	0.413439	4.90614	0.0267086	0.601298	UP	KO.WT
ENSMUSG00000041431	268697	Ccnb1	cyclin B1	0.411644	4.78899	0.0267303	0.601298	UP	KO.WT
ENSMUSG00000005534	16337	Insr	insulin receptor	-0.188705	6.29057	0.0268066	0.601298	DOWN	KO.WT
ENSMUSG00000037692	230793	Ahdc1	AT hook, DNA binding motif, containing 1	-0.243984	4.71544	0.0269864	0.601298	DOWN	KO.WT
ENSMUSG00000096606	100503386	Tpbgl	trophoblast glycoprotein-like	0.454124	2.58891	0.0270128	0.601298	UP	KO.WT
ENSMUSG00000040327	78309	Cul9	cullin 9	-0.240364	5.23985	0.0270421	0.601298	DOWN	KO.WT
ENSMUSG00000031714	14388	Gab1	growth factor receptor bound protein 2-associated protein 1	0.21044	6.82505	0.0270515	0.601298	UP	KO.WT
ENSMUSG00000036223	66468	Ska1	spindle and kinetochore associated complex subunit 1	0.617961	1.28401	0.0270567	0.601298	UP	KO.WT
ENSMUSG00000028300	73205	C9orf72	C9orf72, member of C9orf72-SMCR8 complex	0.208474	6.0341	0.027068	0.601298	UP	KO.WT
ENSMUSG00000024533	68166	Spire1	spire type actin nucleation factor 1	0.166473	5.91709	0.0270935	0.601298	UP	KO.WT
ENSMUSG00000026641	22278	Usf1	upstream transcription factor 1	-0.240189	5.51112	0.0271091	0.601298	DOWN	KO.WT
ENSMUSG00000062300	19294	Nectin2	nectin cell adhesion molecule 2	-0.379459	2.61554	0.0271752	0.601298	DOWN	KO.WT
ENSMUSG00000064145	23807	Arih2	ariadne RBR E3 ubiquitin protein ligase 2	0.16312	7.20708	0.027188	0.601298	UP	KO.WT
ENSMUSG00000034282	14027	Evpl	envoplakin	-0.977787	-0.406216	0.0272657	0.601298	DOWN	KO.WT
ENSMUSG00000037730	80732	Mynn	myoneurin	0.245283	4.3255	0.0272693	0.601298	UP	KO.WT
ENSMUSG00000079108	100101806	Srp54c	signal recognition particle 54C	0.191209	5.88393	0.0272722	0.601298	UP	KO.WT
ENSMUSG00000032038	20443	St3gal4	ST3 beta-galactoside alpha-2,3-sialyltransferase 4	-0.19588	5.55002	0.0274252	0.603735	DOWN	KO.WT
ENSMUSG00000026180	12765	Cxcr2	C-X-C motif chemokine receptor 2	0.687262	2.03506	0.0275432	0.605397	UP	KO.WT
ENSMUSG00000036686	212139	Cc2d1a	coiled-coil and C2 domain containing 1A	-0.233147	5.18581	0.0278134	0.60905	DOWN	KO.WT
ENSMUSG00000022617	12651	Chkb	choline kinase beta	-0.199312	5.58253	0.027845	0.60905	DOWN	KO.WT
ENSMUSG00000028479	50798	Gne	glucosamine (UDP-N-acetyl)-2-epimerase/N-acetylmannosamine kinase	-0.255924	3.75738	0.0278585	0.60905	DOWN	KO.WT
ENSMUSG00000030786	16409	Itgam	integrin alpha M	-0.313339	10.2496	0.0279098	0.60905	DOWN	KO.WT
ENSMUSG00000063856	14775	Gpx1	glutathione peroxidase 1	-0.243692	9.00215	0.0280585	0.60905	DOWN	KO.WT
ENSMUSG00000070639	433926	Lrrc8b	leucine rich repeat containing 8 family, member B	0.282473	5.07751	0.0281127	0.60905	UP	KO.WT
ENSMUSG00000030682	52858	Cdipt	CDP-diacylglycerol--inositol 3-phosphatidyltransferase	-0.190347	5.95489	0.0281267	0.60905	DOWN	KO.WT
ENSMUSG00000035455	60530	Fignl1	fidgetin-like 1	0.378298	3.86001	0.0281307	0.60905	UP	KO.WT
ENSMUSG00000018921	75273	Pelp1	proline, glutamic acid and leucine rich protein 1	-0.21132	5.48203	0.0281365	0.60905	DOWN	KO.WT
ENSMUSG00000020718	50776	Polg2	polymerase (DNA directed), gamma 2, accessory subunit	-0.274593	4.74655	0.028137	0.60905	DOWN	KO.WT
ENSMUSG00000037697	114874	Ddhd1	DDHD domain containing 1	-0.170712	6.26344	0.0283151	0.61095	DOWN	KO.WT
ENSMUSG00000034329	237911	Brip1	BRCA1 interacting protein C-terminal helicase 1	0.327659	4.06956	0.0284188	0.61095	UP	KO.WT
ENSMUSG00000099974	12047	Bcl2a1d	B cell leukemia/lymphoma 2 related protein A1d	0.235227	4.61715	0.0284446	0.61095	UP	KO.WT
ENSMUSG00000021929	16648	Kpna3	karyopherin subunit alpha 3	0.215632	6.07872	0.0284454	0.61095	UP	KO.WT
ENSMUSG00000063568	231986	Jazf1	JAZF zinc finger 1	0.679614	0.61	0.0284723	0.61095	UP	KO.WT
ENSMUSG00000023980	63856	Taf8	TATA-box binding protein associated factor 8	-0.194064	4.4881	0.0284821	0.61095	DOWN	KO.WT
ENSMUSG00000041954	21936	Tnfrsf18	tumor necrosis factor receptor superfamily, member 18	-0.776814	0.0398072	0.0286139	0.61115	DOWN	KO.WT
ENSMUSG00000006527	54650	Sfmbt1	Scm-like with four mbt domains 1	0.197272	6.38674	0.0286161	0.61115	UP	KO.WT
ENSMUSG00000038482	21781	Tfdp1	transcription factor Dp 1	0.1764	6.02884	0.0286202	0.61115	UP	KO.WT
ENSMUSG00000023284	675812	Zfp605	zinc finger protein 605	-0.536016	1.45004	0.0286988	0.611583	DOWN	KO.WT
ENSMUSG00000041642	16565	Kif21b	kinesin family member 21B	-0.212142	7.11914	0.0287852	0.611583	DOWN	KO.WT
ENSMUSG00000027624	13821	Epb41l1	erythrocyte membrane protein band 4.1 like 1	-0.248179	6.6266	0.0287926	0.611583	DOWN	KO.WT
ENSMUSG00000020827	50932	Mink1	misshapen-like kinase 1 (zebrafish)	-0.20018	6.93613	0.0288122	0.611583	DOWN	KO.WT
ENSMUSG00000024451	106952	Arap3	ArfGAP with RhoGAP domain, ankyrin repeat and PH domain 3	-0.220136	6.38998	0.0288968	0.612322	DOWN	KO.WT
ENSMUSG00000078862	628147	Gm2004	predicted gene 2004	0.303566	3.48014	0.028933	0.612322	UP	KO.WT
ENSMUSG00000032932	110920	Hspa13	heat shock protein 70 family, member 13	0.184141	5.99239	0.029087	0.614667	UP	KO.WT
ENSMUSG00000021213	27384	Akr1c13	aldo-keto reductase family 1, member C13	0.456983	2.67166	0.029181	0.615741	UP	KO.WT
ENSMUSG00000048612	226101	Myof	myoferlin	-0.167197	9.01646	0.0293797	0.617411	DOWN	KO.WT
ENSMUSG00000069682	19897	Gm10275	Rpl12 pseudogene	0.216009	6.38656	0.0294401	0.617411	UP	KO.WT
ENSMUSG00000024679	68774	Ms4a6d	membrane-spanning 4-domains, subfamily A, member 6D	0.247662	7.92064	0.0294967	0.617411	UP	KO.WT
ENSMUSG00000038914	23856	Dido1	death inducer-obliterator 1	-0.174549	6.87219	0.0295445	0.617411	DOWN	KO.WT
ENSMUSG00000026807	68870	Ak8	adenylate kinase 8	-0.803795	0.932751	0.0295469	0.617411	DOWN	KO.WT
ENSMUSG00000056501	12608	Cebpb	CCAAT/enhancer binding protein beta	0.344014	7.99766	0.0296224	0.617411	UP	KO.WT
ENSMUSG00000026779	67121	Mastl	microtubule associated serine/threonine kinase-like	0.524201	3.05365	0.0296267	0.617411	UP	KO.WT
ENSMUSG00000059586	68501	Nsmce2	NSE2/MMS21 homolog, SMC5-SMC6 complex SUMO ligase	0.230804	4.59032	0.0296503	0.617411	UP	KO.WT
ENSMUSG00000030956	77938	Fam53b	family with sequence similarity 53, member B	-0.238346	6.10468	0.0297105	0.617762	DOWN	KO.WT
ENSMUSG00000032323	13070	Cyp11a1	cytochrome P450, family 11, subfamily a, polypeptide 1	-0.901303	-0.544896	0.0299267	0.618538	DOWN	KO.WT
ENSMUSG00000048153	18348	Or6e1	olfactory receptor family 6 subfamily E member 1	0.905999	-0.587449	0.0299273	0.618538	UP	KO.WT
ENSMUSG00000032218	12442	Ccnb2	cyclin B2	0.411244	4.4217	0.0299296	0.618538	UP	KO.WT
ENSMUSG00000037946	30938	Fgd3	FYVE, RhoGEF and PH domain containing 3	-0.202715	6.63852	0.0299523	0.618538	DOWN	KO.WT
ENSMUSG00000079491	15024	H2-T10	histocompatibility 2, T region locus 10	-0.401684	2.69457	0.029965	0.618538	DOWN	KO.WT
ENSMUSG00000053175	12051	Bcl3	B cell leukemia/lymphoma 3	0.259663	5.94798	0.0300639	0.619681	UP	KO.WT
ENSMUSG00000025198	226144	Erlin1	ER lipid raft associated 1	-0.155076	5.67369	0.0301445	0.620446	DOWN	KO.WT
ENSMUSG00000019794	23924	Katna1	katanin p60 (ATPase-containing) subunit A1	0.211565	4.99078	0.0303826	0.621636	UP	KO.WT
ENSMUSG00000055707	234378	Klhl26	kelch-like 26	-0.297048	3.21392	0.0303996	0.621636	DOWN	KO.WT
ENSMUSG00000028277	56228	Ube2j1	ubiquitin-conjugating enzyme E2J 1	0.149769	6.47845	0.0304194	0.621636	UP	KO.WT
ENSMUSG00000037940	234515	Inpp4b	inositol polyphosphate-4-phosphatase, type II	0.442492	5.07664	0.0304472	0.621636	UP	KO.WT
ENSMUSG00000021932	67153	Rnaseh2b	ribonuclease H2, subunit B	0.247163	4.00402	0.030478	0.621636	UP	KO.WT
ENSMUSG00000079339	667373	Ifit1bl1	interferon induced protein with tetratricpeptide repeats 1B like 1	0.567079	2.49811	0.0305183	0.621636	UP	KO.WT
ENSMUSG00000029060	76580	Mib2	mindbomb E3 ubiquitin protein ligase 2	-0.269164	5.17478	0.0305339	0.621636	DOWN	KO.WT
ENSMUSG00000060678	319155	H4c3	H4 clustered histone 3	0.255301	5.54772	0.0305625	0.621636	UP	KO.WT
ENSMUSG00000032583	72825	Mon1a	MON1 homolog A, secretory traffciking associated	-0.281349	3.39916	0.0306881	0.621636	DOWN	KO.WT
ENSMUSG00000056724	235627	Nbeal2	neurobeachin-like 2	-0.215392	7.46082	0.0307125	0.621636	DOWN	KO.WT
ENSMUSG00000095930	245269	Nim1k	NIM1 serine/threonine protein kinase	-0.465856	1.77075	0.0307409	0.621636	DOWN	KO.WT
ENSMUSG00000016933	18803	Plcg1	phospholipase C, gamma 1	-0.287338	5.17591	0.0307633	0.621636	DOWN	KO.WT
ENSMUSG00000021097	94040	Clmn	calmin	-0.930911	4.32866	0.0308096	0.621636	DOWN	KO.WT
ENSMUSG00000002486	77832	Tchp	trichoplein, keratin filament binding	-0.290874	3.42835	0.0308584	0.621636	DOWN	KO.WT
ENSMUSG00000023039	110310	Krt7	keratin 7	-0.641333	1.28036	0.0308781	0.621636	DOWN	KO.WT
ENSMUSG00000023572	17151	Ccndbp1	cyclin D-type binding-protein 1	-0.218753	4.59054	0.0309007	0.621636	DOWN	KO.WT
ENSMUSG00000046822	106947	Slc39a3	solute carrier family 39 (zinc transporter), member 3	-0.224432	4.4571	0.0309785	0.622323	DOWN	KO.WT
ENSMUSG00000022686	108105	B3gnt5	UDP-GlcNAc:betaGal beta-1,3-N-acetylglucosaminyltransferase 5	0.369225	3.87122	0.0310787	0.622599	UP	KO.WT
ENSMUSG00000018474	216848	Chd3	chromodomain helicase DNA binding protein 3	-0.287627	6.95309	0.0312	0.622599	DOWN	KO.WT
ENSMUSG00000023908	268930	Pkmyt1	protein kinase, membrane associated tyrosine/threonine 1	0.323969	4.28591	0.0312945	0.622599	UP	KO.WT
ENSMUSG00000022314	19357	Rad21	RAD21 cohesin complex component	0.170202	7.15675	0.0312973	0.622599	UP	KO.WT
ENSMUSG00000069893	667214	9930111J21Rik1	RIKEN cDNA 9930111J21 gene 1	-0.396822	5.39645	0.0313175	0.622599	DOWN	KO.WT
ENSMUSG00000078427	66118	Sarnp	SAP domain containing ribonucleoprotein	0.201263	4.75701	0.0313377	0.622599	UP	KO.WT
ENSMUSG00000032246	75600	Calml4	calmodulin-like 4	-0.840047	1.86755	0.0313403	0.622599	DOWN	KO.WT
ENSMUSG00000023030	18174	Slc11a2	solute carrier family 11 (proton-coupled divalent metal ion transporters), member 2	0.201964	6.24055	0.0313914	0.622599	UP	KO.WT
ENSMUSG00000027778	68259	Ift80	intraflagellar transport 80	0.360833	3.35248	0.0314044	0.622599	UP	KO.WT
ENSMUSG00000040653	76142	Ppp1r14c	protein phosphatase 1, regulatory inhibitor subunit 14C	-0.951888	-0.367928	0.0314294	0.622599	DOWN	KO.WT
ENSMUSG00000067147	641660	Rpl7a-ps11	ribosomal protein L7A, pseudogene 11	5.82613	-0.0443069	0.0315356	0.623596	UP	KO.WT
ENSMUSG00000079547	14999	H2-DMb1	histocompatibility 2, class II, locus Mb1	-0.290699	6.53024	0.0315673	0.623596	DOWN	KO.WT
ENSMUSG00000049372	258522	Or4c31	olfactory receptor family 4 subfamily C member 31	-0.707496	0.548421	0.0316224	0.62382	DOWN	KO.WT
ENSMUSG00000007080	18973	Pole	polymerase (DNA directed), epsilon	0.292006	5.10483	0.0317406	0.625285	UP	KO.WT
ENSMUSG00000073791	230500	Efcab7	EF-hand calcium binding domain 7	0.780576	-0.0984521	0.0318475	0.625825	UP	KO.WT
ENSMUSG00000035171	66206	1110059E24Rik	RIKEN cDNA 1110059E24 gene	0.362484	3.09923	0.0318778	0.625825	UP	KO.WT
ENSMUSG00000096255	21648	Dynlt1b	dynein light chain Tctex-type 1B	0.190848	5.68339	0.0319284	0.625825	UP	KO.WT
ENSMUSG00000026170	104086	Cyp27a1	cytochrome P450, family 27, subfamily a, polypeptide 1	-0.245479	4.86067	0.0319437	0.625825	DOWN	KO.WT
ENSMUSG00000041975	228019	Mettl8	methyltransferase 8, methylcytidine	-0.321816	3.04208	0.0321087	0.628193	DOWN	KO.WT
ENSMUSG00000045328	229841	Cenpe	centromere protein E	0.363876	5.63827	0.0322852	0.63078	UP	KO.WT
ENSMUSG00000028369	64817	Svep1	sushi, von Willebrand factor type A, EGF and pentraxin domain containing 1	1.03955	3.09178	0.0323574	0.631324	UP	KO.WT
ENSMUSG00000035824	57813	Tk2	thymidine kinase 2, mitochondrial	-0.216702	4.57394	0.0325526	0.63392	DOWN	KO.WT
ENSMUSG00000060044	327766	Tmem26	transmembrane protein 26	-0.69609	2.14305	0.032603	0.63392	DOWN	KO.WT
ENSMUSG00000024052	64898	Lpin2	lipin 2	0.200269	7.16351	0.0326287	0.63392	UP	KO.WT
ENSMUSG00000027219	269346	Slc28a2	solute carrier family 28 (sodium-coupled nucleoside transporter), member 2	-0.279381	6.37022	0.0327188	0.63392	DOWN	KO.WT
ENSMUSG00000001525	22154	Tubb5	tubulin, beta 5 class I	0.202098	9.63905	0.0327224	0.63392	UP	KO.WT
ENSMUSG00000022911	68146	Arl13b	ADP-ribosylation factor-like 13B	0.255803	4.50401	0.0327892	0.63392	UP	KO.WT
ENSMUSG00000017400	217154	Stac2	SH3 and cysteine rich domain 2	-0.764482	1.82711	0.0328167	0.63392	DOWN	KO.WT
ENSMUSG00000027011	22193	Ube2e3	ubiquitin-conjugating enzyme E2E 3	0.240772	5.17029	0.0328837	0.63392	UP	KO.WT
ENSMUSG00000059013	27387	Sh2d3c	SH2 domain containing 3C	-0.248388	4.38964	0.0329159	0.63392	DOWN	KO.WT
ENSMUSG00000036768	209737	Kif15	kinesin family member 15	0.365198	4.95534	0.0329535	0.63392	UP	KO.WT
ENSMUSG00000029569	101118	Tmem168	transmembrane protein 168	0.227948	6.04863	0.03298	0.63392	UP	KO.WT
ENSMUSG00000002992	11813	Apoc2	apolipoprotein C2	-0.296357	5.2776	0.0330682	0.634758	DOWN	KO.WT
ENSMUSG00000029047	668173	Pex10	peroxisomal biogenesis factor 10	-0.377614	2.32613	0.0333497	0.636785	DOWN	KO.WT
ENSMUSG00000021298	56696	Gpr132	G protein-coupled receptor 132	0.2181	7.0238	0.0333866	0.636785	UP	KO.WT
ENSMUSG00000111920	664854	Gm7370	ribosomal protein S2 pseudogene	-0.747801	0.464235	0.0333901	0.636785	DOWN	KO.WT
ENSMUSG00000030671	18576	Pde3b	phosphodiesterase 3B, cGMP-inhibited	0.226615	6.2505	0.0334173	0.636785	UP	KO.WT
ENSMUSG00000043740	320148	B430306N03Rik	RIKEN cDNA B430306N03 gene	-0.304796	6.12898	0.0334224	0.636785	DOWN	KO.WT
ENSMUSG00000029119	17160	Man2b2	mannosidase 2, alpha B2	-0.18653	7.29198	0.0334633	0.636785	DOWN	KO.WT
ENSMUSG00000042870	21968	Tom1	target of myb1 trafficking protein	-0.193603	5.94713	0.0334868	0.636785	DOWN	KO.WT
ENSMUSG00000026605	108000	Cenpf	centromere protein F	0.408	5.64538	0.0336436	0.638914	UP	KO.WT
ENSMUSG00000002608	52132	Ccdc97	coiled-coil domain containing 97	-0.184994	5.74008	0.0338099	0.640859	DOWN	KO.WT
ENSMUSG00000046329	66972	Slc25a23	solute carrier family 25 (mitochondrial carrier; phosphate carrier), member 23	-0.329243	3.02453	0.033836	0.640859	DOWN	KO.WT
ENSMUSG00000029714	57330	Gigyf1	GRB10 interacting GYF protein 1	-0.232999	6.0805	0.0340022	0.641227	DOWN	KO.WT
ENSMUSG00000028042	22724	Zbtb7b	zinc finger and BTB domain containing 7B	-0.241249	6.46775	0.0340109	0.641227	DOWN	KO.WT
ENSMUSG00000052997	50995	Uba2	ubiquitin-like modifier activating enzyme 2	0.162583	6.21206	0.0340244	0.641227	UP	KO.WT
ENSMUSG00000050148	54609	Ubqln2	ubiquilin 2	0.167943	5.62099	0.0340355	0.641227	UP	KO.WT
ENSMUSG00000024066	22436	Xdh	xanthine dehydrogenase	-0.188516	9.22812	0.0342296	0.644031	DOWN	KO.WT
ENSMUSG00000062867	23918	Impdh2	inosine monophosphate dehydrogenase 2	0.179088	6.12462	0.0344404	0.645852	UP	KO.WT
ENSMUSG00000034171	14073	Faah	fatty acid amide hydrolase	-0.839818	-0.598286	0.0344407	0.645852	DOWN	KO.WT
ENSMUSG00000050029	72065	Rap2c	RAP2C, member of RAS oncogene family	0.173802	5.96994	0.0344624	0.645852	UP	KO.WT
ENSMUSG00000027360	15186	Hdc	histidine decarboxylase	0.49784	3.86521	0.034642	0.646332	UP	KO.WT
ENSMUSG00000056459	109929	Zbtb25	zinc finger and BTB domain containing 25	0.303508	2.81013	0.0347018	0.646332	UP	KO.WT
ENSMUSG00000056531	73254	Ccdc18	coiled-coil domain containing 18	0.592229	1.94111	0.0347296	0.646332	UP	KO.WT
ENSMUSG00000069515	17110	Lyz1	lysozyme 1	-0.571394	3.81933	0.0347695	0.646332	DOWN	KO.WT
ENSMUSG00000020961	108800	Ston2	stonin 2	-0.215011	4.62548	0.0347976	0.646332	DOWN	KO.WT
ENSMUSG00000053838	209586	Nudcd3	NudC domain containing 3	-0.168608	6.08463	0.0348055	0.646332	DOWN	KO.WT
ENSMUSG00000000817	14103	Fasl	Fas ligand	-0.847926	-0.505739	0.0348089	0.646332	DOWN	KO.WT
ENSMUSG00000028676	14105	Srsf10	serine and arginine-rich splicing factor 10	0.196599	6.16862	0.034851	0.646332	UP	KO.WT
ENSMUSG00000002769	14711	Gnmt	glycine N-methyltransferase	-0.786928	-0.202923	0.0350265	0.648741	DOWN	KO.WT
ENSMUSG00000023755	69159	Rhebl1	Ras homolog enriched in brain like 1	0.548739	0.481166	0.0351899	0.650014	UP	KO.WT
ENSMUSG00000054766	56086	Set	SET nuclear oncogene	0.187948	7.58113	0.0352275	0.650014	UP	KO.WT
ENSMUSG00000074384	621080	AI429214	expressed sequence AI429214	-0.84233	-0.80482	0.0352606	0.650014	DOWN	KO.WT
ENSMUSG00000044703	219131	Phf11a	PHD finger protein 11A	-0.435538	3.0985	0.0352908	0.650014	DOWN	KO.WT
ENSMUSG00000025572	217353	Tmc6	transmembrane channel-like gene family 6	-0.312601	5.52724	0.0353733	0.650014	DOWN	KO.WT
ENSMUSG00000024527	69597	Afg3l2	AFG3-like AAA ATPase 2	-0.197563	6.38757	0.0354059	0.650014	DOWN	KO.WT
ENSMUSG00000031422	56397	Morf4l2	mortality factor 4 like 2	0.153509	7.16555	0.0354146	0.650014	UP	KO.WT
ENSMUSG00000054892	22165	Txk	TXK tyrosine kinase	-0.532999	2.36162	0.0354853	0.650472	DOWN	KO.WT
ENSMUSG00000035629	100502698	Rubcn	RUN domain and cysteine-rich domain containing, Beclin 1-interacting protein	-0.218694	5.8789	0.0356193	0.650735	DOWN	KO.WT
ENSMUSG00000053205	56291	Styx	serine/threonine/tyrosine interaction protein	0.321599	4.50481	0.035634	0.650735	UP	KO.WT
ENSMUSG00000022754	56277	Tmem45a	transmembrane protein 45a	1.06222	0.475455	0.0356367	0.650735	UP	KO.WT
ENSMUSG00000024912	14283	Fosl1	fos-like antigen 1	0.353648	3.01373	0.0357393	0.650934	UP	KO.WT
ENSMUSG00000026389	68428	Steap3	STEAP family member 3	-0.210304	6.11329	0.0357826	0.650934	DOWN	KO.WT
ENSMUSG00000031146	18824	Plp2	proteolipid protein 2	0.166616	6.22309	0.0357847	0.650934	UP	KO.WT
ENSMUSG00000038421	98752	Fcrla	Fc receptor-like A	-0.786675	-0.385045	0.0359742	0.653547	DOWN	KO.WT
ENSMUSG00000002032	71687	Tmem25	transmembrane protein 25	-0.632278	0.260923	0.0360257	0.653648	DOWN	KO.WT
ENSMUSG00000017837	71966	Nkiras2	NFKB inhibitor interacting Ras-like protein 2	-0.261695	5.5325	0.0361848	0.654867	DOWN	KO.WT
ENSMUSG00000074277	232970	Phldb3	pleckstrin homology like domain, family B, member 3	-0.50473	2.3291	0.036371	0.657401	DOWN	KO.WT
ENSMUSG00000058407	98258	Txndc9	thioredoxin domain containing 9	0.16202	5.70713	0.0364831	0.658592	UP	KO.WT
ENSMUSG00000089669	69583	Tnfsf13	tumor necrosis factor (ligand) superfamily, member 13	-0.364963	4.63522	0.0365352	0.658698	DOWN	KO.WT
ENSMUSG00000047648	71865	Fbxo30	F-box protein 30	0.257022	5.27697	0.0366149	0.6593	UP	KO.WT
ENSMUSG00000015133	233328	Lrrk1	leucine-rich repeat kinase 1	-0.145915	6.97678	0.0368426	0.661265	DOWN	KO.WT
ENSMUSG00000076609	16071	Igkc	immunoglobulin kappa constant	-1.01951	4.55322	0.0368964	0.661265	DOWN	KO.WT
ENSMUSG00000020272	20868	Stk10	serine/threonine kinase 10	-0.266981	7.60289	0.036929	0.661265	DOWN	KO.WT
ENSMUSG00000020859	70834	Spag9	sperm associated antigen 9	0.197745	8.66269	0.0369392	0.661265	UP	KO.WT
ENSMUSG00000112642	100415978	Gm17849	predicted gene, 17849	-0.334947	4.40947	0.0369562	0.661265	DOWN	KO.WT
ENSMUSG00000032423	56403	Syncrip	synaptotagmin binding, cytoplasmic RNA interacting protein	0.212656	7.25332	0.0370794	0.662638	UP	KO.WT
ENSMUSG00000020275	19696	Rel	reticuloendotheliosis oncogene	0.259354	8.54131	0.0373199	0.663265	UP	KO.WT
ENSMUSG00000053460	56316	Ggcx	gamma-glutamyl carboxylase	-0.215971	4.25871	0.0375398	0.663265	DOWN	KO.WT
ENSMUSG00000055629	330671	B4galnt4	beta-1,4-N-acetyl-galactosaminyl transferase 4	-0.903481	-0.42586	0.0375662	0.663265	DOWN	KO.WT
ENSMUSG00000020130	66687	Tbc1d15	TBC1 domain family, member 15	0.200267	5.98034	0.0376477	0.663265	UP	KO.WT
ENSMUSG00000063689	621893	H2ac21	H2A clustered histone 21	0.717276	0.146491	0.0376575	0.663265	UP	KO.WT
ENSMUSG00000039704	320506	Lmbrd2	LMBR1 domain containing 2	0.240527	6.12707	0.0376756	0.663265	UP	KO.WT
ENSMUSG00000058794	18022	Nfe2	nuclear factor, erythroid derived 2	-0.744297	2.32078	0.0377684	0.663265	DOWN	KO.WT
ENSMUSG00000073724	347710	Pramel4	PRAME like 4	0.833518	-0.307029	0.0377898	0.663265	UP	KO.WT
ENSMUSG00000038400	65112	Pmepa1	prostate transmembrane protein, androgen induced 1	0.224504	5.10582	0.0378332	0.663265	UP	KO.WT
ENSMUSG00000024056	67052	Ndc80	NDC80 kinetochore complex component	0.289642	4.05005	0.0378527	0.663265	UP	KO.WT
ENSMUSG00000032053	18985	Pou2af1	POU domain, class 2, associating factor 1	-0.800806	0.570319	0.0378838	0.663265	DOWN	KO.WT
ENSMUSG00000044447	68813	Dock5	dedicator of cytokinesis 5	-0.201255	7.15224	0.0379809	0.663265	DOWN	KO.WT
ENSMUSG00000004846	26433	Plod3	procollagen-lysine, 2-oxoglutarate 5-dioxygenase 3	-0.288463	7.4851	0.0380296	0.663265	DOWN	KO.WT
ENSMUSG00000079481	100042480	Nhsl2	NHS-like 2	-0.33034	5.87338	0.0381295	0.663265	DOWN	KO.WT
ENSMUSG00000027995	24088	Tlr2	toll-like receptor 2	0.187724	8.2475	0.0381379	0.663265	UP	KO.WT
ENSMUSG00000047824	68911	Pygo2	pygopus 2	-0.17683	5.44741	0.0381459	0.663265	DOWN	KO.WT
ENSMUSG00000079084	66396	Ccdc82	coiled-coil domain containing 82	0.177522	6.20886	0.038185	0.663265	UP	KO.WT
ENSMUSG00000047586	233038	Nccrp1	non-specific cytotoxic cell receptor protein 1 homolog (zebrafish)	-0.866477	-0.4721	0.0382395	0.663265	DOWN	KO.WT
ENSMUSG00000078521	69885	Aunip	aurora kinase A and ninein interacting protein	0.549444	0.812075	0.0382438	0.663265	UP	KO.WT
ENSMUSG00000030213	54343	Atf7ip	activating transcription factor 7 interacting protein	-0.148522	7.18412	0.0382499	0.663265	DOWN	KO.WT
ENSMUSG00000022089	57784	Bin3	bridging integrator 3	-0.202648	5.26799	0.0382873	0.663265	DOWN	KO.WT
ENSMUSG00000031101	74131	Sash3	SAM and SH3 domain containing 3	-0.216255	6.05979	0.0382981	0.663265	DOWN	KO.WT
ENSMUSG00000053754	67772	Chd8	chromodomain helicase DNA binding protein 8	-0.143446	7.54094	0.0383103	0.663265	DOWN	KO.WT
ENSMUSG00000067212	15040	H2-T23	histocompatibility 2, T region locus 23	-0.250209	6.95393	0.038314	0.663265	DOWN	KO.WT
ENSMUSG00000057113	18148	Npm1	nucleophosmin 1	0.181099	7.64424	0.0383464	0.663265	UP	KO.WT
ENSMUSG00000026355	17219	Mcm6	minichromosome maintenance complex component 6	0.207177	6.96232	0.0384061	0.663265	UP	KO.WT
ENSMUSG00000021322	27052	Aoah	acyloxyacyl hydrolase	0.269803	5.90664	0.0384746	0.663265	UP	KO.WT
ENSMUSG00000027599	74252	Armc1	armadillo repeat containing 1	0.19479	4.77613	0.0385733	0.663265	UP	KO.WT
ENSMUSG00000020580	19878	Rock2	Rho-associated coiled-coil containing protein kinase 2	0.232285	7.25208	0.0386093	0.663265	UP	KO.WT
ENSMUSG00000045094	328967	Arhgef37	Rho guanine nucleotide exchange factor 37	-0.415434	3.79191	0.0386187	0.663265	DOWN	KO.WT
ENSMUSG00000008318	320100	Relt	RELT tumor necrosis factor receptor	-0.300316	4.58218	0.0386413	0.663265	DOWN	KO.WT
ENSMUSG00000042642	319945	Flad1	flavin adenine dinucleotide synthetase 1	-0.194894	4.40903	0.0386512	0.663265	DOWN	KO.WT
ENSMUSG00000030660	18704	Pik3c2a	phosphatidylinositol-4-phosphate 3-kinase catalytic subunit type 2 alpha	0.249744	7.01275	0.0388713	0.663553	UP	KO.WT
ENSMUSG00000036112	56307	Metap2	methionine aminopeptidase 2	0.149031	6.47128	0.0388751	0.663553	UP	KO.WT
ENSMUSG00000050106	217356	Tmc8	transmembrane channel-like gene family 8	-0.577221	4.00236	0.0389323	0.663553	DOWN	KO.WT
ENSMUSG00000040820	110948	Hlcs	holocarboxylase synthetase (biotin- [propriony-Coenzyme A-carboxylase (ATP-hydrolysing)] ligase)	-0.264466	4.30871	0.0389827	0.663553	DOWN	KO.WT
ENSMUSG00000021930	66674	Spryd7	SPRY domain containing 7	0.266645	4.10964	0.0390082	0.663553	UP	KO.WT
ENSMUSG00000020329	216151	Polrmt	polymerase (RNA) mitochondrial (DNA directed)	-0.235295	4.5183	0.0390618	0.663553	DOWN	KO.WT
ENSMUSG00000069308	319188	H2bc22	H2B clustered histone 22	0.371363	2.72912	0.0392606	0.663553	UP	KO.WT
ENSMUSG00000028879	100226	Stx12	syntaxin 12	0.167334	6.63811	0.039263	0.663553	UP	KO.WT
ENSMUSG00000026082	56210	Rev1	REV1, DNA directed polymerase	0.16023	4.98135	0.0392769	0.663553	UP	KO.WT
ENSMUSG00000005621	233410	Zfp592	zinc finger protein 592	-0.151923	6.39623	0.0392997	0.663553	DOWN	KO.WT
ENSMUSG00000022110	20916	Sucla2	succinate-Coenzyme A ligase, ADP-forming, beta subunit	0.170059	5.08995	0.0393277	0.663553	UP	KO.WT
ENSMUSG00000025171	226122	Ubtd1	ubiquitin domain containing 1	-0.200586	5.34036	0.0394048	0.663553	DOWN	KO.WT
ENSMUSG00000029204	74734	Rhoh	ras homolog family member H	-0.221071	5.00739	0.0394982	0.663553	DOWN	KO.WT
ENSMUSG00000020738	170930	Sumo2	small ubiquitin-like modifier 2	0.211228	6.00908	0.0395121	0.663553	UP	KO.WT
ENSMUSG00000032092	14012	Mpzl2	myelin protein zero-like 2	-0.837921	-0.284829	0.0395569	0.663553	DOWN	KO.WT
ENSMUSG00000036893	77683	Ehmt1	euchromatic histone methyltransferase 1	-0.163123	6.29416	0.039634	0.663553	DOWN	KO.WT
ENSMUSG00000036959	320376	Bcorl1	BCL6 co-repressor-like 1	-0.237301	4.14044	0.0396536	0.663553	DOWN	KO.WT
ENSMUSG00000021820	12325	Camk2g	calcium/calmodulin-dependent protein kinase II gamma	-0.170091	5.66694	0.0396658	0.663553	DOWN	KO.WT
ENSMUSG00000090946	72123	Ccdc71l	coiled-coil domain containing 71 like	0.23094	5.79812	0.0396704	0.663553	UP	KO.WT
ENSMUSG00000000248	70809	Clec2g	C-type lectin domain family 2, member g	-0.92024	1.50957	0.0397173	0.663553	DOWN	KO.WT
ENSMUSG00000079659	652925	Tmem243	transmembrane protein 243, mitochondrial	0.30001	3.64265	0.0397939	0.663553	UP	KO.WT
ENSMUSG00000041130	213753	Zfp598	zinc finger protein 598	-0.210068	5.7438	0.0398686	0.663553	DOWN	KO.WT
ENSMUSG00000057667	232946	Bloc1s3	biogenesis of lysosomal organelles complex-1, subunit 3	-0.301974	3.06255	0.0398759	0.663553	DOWN	KO.WT
ENSMUSG00000034271	81703	Jdp2	Jun dimerization protein 2	0.367972	6.80925	0.039911	0.663553	UP	KO.WT
ENSMUSG00000073409	110557	H2-Q6	histocompatibility 2, Q region locus 6	-0.30024	5.0025	0.0399234	0.663553	DOWN	KO.WT
ENSMUSG00000025017	83490	Pik3ap1	phosphoinositide-3-kinase adaptor protein 1	-0.2137	8.81271	0.03995	0.663553	DOWN	KO.WT
ENSMUSG00000040616	214359	Tmem51	transmembrane protein 51	-0.303851	5.23867	0.0399543	0.663553	DOWN	KO.WT
ENSMUSG00000024937	114601	Ehbp1l1	EH domain binding protein 1-like 1	-0.194746	8.08262	0.0399725	0.663553	DOWN	KO.WT
ENSMUSG00000020358	15384	Hnrnpab	heterogeneous nuclear ribonucleoprotein A/B	0.179331	7.70353	0.0400839	0.664627	UP	KO.WT
ENSMUSG00000018379	110809	Srsf1	serine and arginine-rich splicing factor 1	0.159205	7.26162	0.0401583	0.664751	UP	KO.WT
ENSMUSG00000028034	51886	Fubp1	far upstream element (FUSE) binding protein 1	0.148056	7.13516	0.0401847	0.664751	UP	KO.WT
ENSMUSG00000020668	16570	Kif3c	kinesin family member 3C	-0.326283	3.81283	0.0402664	0.664853	DOWN	KO.WT
ENSMUSG00000040322	229731	Slc25a24	solute carrier family 25 (mitochondrial carrier, phosphate carrier), member 24	0.194647	5.85286	0.0403208	0.664853	UP	KO.WT
ENSMUSG00000000486	54204	Septin1	septin 1	-0.787499	1.16856	0.0403309	0.664853	DOWN	KO.WT
ENSMUSG00000072770	54137	Acrbp	proacrosin binding protein	-0.423218	2.57401	0.040418	0.665518	DOWN	KO.WT
ENSMUSG00000079845	434794	Xlr4a	X-linked lymphocyte-regulated 4A	0.715993	0.744987	0.0404946	0.665828	UP	KO.WT
ENSMUSG00000024091	30960	Vapa	vesicle-associated membrane protein, associated protein A	0.221885	6.69067	0.040575	0.665828	UP	KO.WT
ENSMUSG00000024736	98170	Tmem132a	transmembrane protein 132A	-0.326775	3.87509	0.0405934	0.665828	DOWN	KO.WT
ENSMUSG00000083396	100043546	Gm15542	DnaJ (Hsp40) homolog, subfamily A, member 1 pseudogene	0.506062	3.38829	0.0406818	0.665828	UP	KO.WT
ENSMUSG00000027203	110074	Dut	deoxyuridine triphosphatase	0.264041	3.44576	0.040708	0.665828	UP	KO.WT
ENSMUSG00000020921	76547	Tmem101	transmembrane protein 101	-0.260141	3.13519	0.0407394	0.665828	DOWN	KO.WT
ENSMUSG00000038271	320678	Iffo1	intermediate filament family orphan 1	-0.23224	4.79754	0.0408441	0.665828	DOWN	KO.WT
ENSMUSG00000091415	633979	Ak9	adenylate kinase 9	1.15895	-0.748018	0.0408467	0.665828	UP	KO.WT
ENSMUSG00000034353	51801	Ramp1	receptor (calcitonin) activity modifying protein 1	-0.422435	2.52559	0.0409677	0.665828	DOWN	KO.WT
ENSMUSG00000069268	319180	H2bc7	H2B clustered histone 7	0.306376	4.10444	0.0409718	0.665828	UP	KO.WT
ENSMUSG00000025925	21749	Terf1	telomeric repeat binding factor 1	0.251097	3.70062	0.0410015	0.665828	UP	KO.WT
ENSMUSG00000079164	53791	Tlr5	toll-like receptor 5	0.248557	5.16744	0.0410855	0.665828	UP	KO.WT
ENSMUSG00000063480	20826	Snu13	SNU13 homolog, small nuclear ribonucleoprotein (U4/U6.U5)	0.165455	5.14821	0.0410913	0.665828	UP	KO.WT
ENSMUSG00000053475	21930	Tnfaip6	tumor necrosis factor alpha induced protein 6	0.581646	3.16249	0.0411667	0.66617	UP	KO.WT
ENSMUSG00000030724	12478	Cd19	CD19 antigen	-0.805916	0.43978	0.0412059	0.66617	DOWN	KO.WT
ENSMUSG00000017861	17865	Mybl2	myeloblastosis oncogene-like 2	0.362305	3.98694	0.0412862	0.666711	UP	KO.WT
ENSMUSG00000021388	66695	Aspn	asporin	1.16841	1.8783	0.0415806	0.670672	UP	KO.WT
ENSMUSG00000001062	72325	Vps9d1	VPS9 domain containing 1	-0.227281	5.51133	0.0416257	0.670672	DOWN	KO.WT
ENSMUSG00000079658	67923	Eloc	elongin C	0.215437	4.95256	0.0418712	0.67249	UP	KO.WT
ENSMUSG00000047731	226178	Wbp1l	WW domain binding protein 1 like	-0.15403	6.90582	0.0419241	0.67249	DOWN	KO.WT
ENSMUSG00000022422	72107	Dscc1	DNA replication and sister chromatid cohesion 1	0.495658	1.66055	0.0419319	0.67249	UP	KO.WT
ENSMUSG00000051978	234086	Erich1	glutamate rich 1	-0.312245	2.70314	0.0419545	0.67249	DOWN	KO.WT
ENSMUSG00000026753	67857	Ppp6c	protein phosphatase 6, catalytic subunit	0.244307	5.78609	0.0419819	0.67249	UP	KO.WT
ENSMUSG00000022142	170762	Nup155	nucleoporin 155	0.194772	6.02886	0.0420218	0.67249	UP	KO.WT
ENSMUSG00000037172	243780	Dennd11	DENN domain containing 11	0.334809	4.24066	0.04216	0.672636	UP	KO.WT
ENSMUSG00000021062	104886	Rab15	RAB15, member RAS oncogene family	1.02792	-0.667297	0.0421764	0.672636	UP	KO.WT
ENSMUSG00000028577	18786	Plaa	phospholipase A2, activating protein	0.199379	5.78281	0.0421835	0.672636	UP	KO.WT
ENSMUSG00000054400	75458	Cklf	chemokine-like factor	0.230397	4.2809	0.0422198	0.672636	UP	KO.WT
ENSMUSG00000051278	71643	Zgrf1	zinc finger, GRF-type containing 1	0.239876	4.12605	0.0422804	0.672836	UP	KO.WT
ENSMUSG00000062545	384059	Tlr12	toll-like receptor 12	-0.859232	-0.19654	0.0424364	0.672836	DOWN	KO.WT
ENSMUSG00000013465	58202	Nelfb	negative elongation factor complex member B	-0.178742	5.7916	0.0424424	0.672836	DOWN	KO.WT
ENSMUSG00000003534	12305	Ddr1	discoidin domain receptor family, member 1	-0.299039	3.94175	0.0425053	0.672836	DOWN	KO.WT
ENSMUSG00000066684	170741	Pilrb1	paired immunoglobin-like type 2 receptor beta 1	-0.371153	3.32426	0.042529	0.672836	DOWN	KO.WT
ENSMUSG00000028343	76299	Erp44	endoplasmic reticulum protein 44	0.176038	5.77456	0.0425311	0.672836	UP	KO.WT
ENSMUSG00000006731	14421	B4galnt1	beta-1,4-N-acetyl-galactosaminyl transferase 1	-0.184371	6.67932	0.0426184	0.672836	DOWN	KO.WT
ENSMUSG00000031246	56726	Sh3bgrl	SH3-binding domain glutamic acid-rich protein like	0.307402	7.75699	0.0426339	0.672836	UP	KO.WT
ENSMUSG00000006715	57441	Gmnn	geminin	0.278313	3.7648	0.0426716	0.672836	UP	KO.WT
ENSMUSG00000049285	330216	Mblac1	metallo-beta-lactamase domain containing 1	-0.531334	1.02868	0.0427048	0.672836	DOWN	KO.WT
ENSMUSG00000041354	19732	Rgl2	ral guanine nucleotide dissociation stimulator-like 2	-0.206961	6.99713	0.0428601	0.673822	DOWN	KO.WT
ENSMUSG00000052419	66520	Smim30	small integral membrane protein 30	0.279262	5.23103	0.042862	0.673822	UP	KO.WT
ENSMUSG00000002307	13163	Daxx	Fas death domain-associated protein	-0.205369	5.45949	0.0430904	0.674235	DOWN	KO.WT
ENSMUSG00000025935	72265	Tram1	translocating chain-associating membrane protein 1	0.190985	7.55394	0.0431429	0.674235	UP	KO.WT
ENSMUSG00000038126	269702	Mphosph9	M-phase phosphoprotein 9	0.270745	3.84948	0.0431494	0.674235	UP	KO.WT
ENSMUSG00000015247	66536	Nipsnap3b	nipsnap homolog 3B	0.177522	5.00817	0.0431512	0.674235	UP	KO.WT
ENSMUSG00000110195	207728	Pde2a	phosphodiesterase 2A, cGMP-stimulated	-0.604109	5.6413	0.0432202	0.674235	DOWN	KO.WT
ENSMUSG00000034484	67804	Snx2	sorting nexin 2	0.179901	8.188	0.0432242	0.674235	UP	KO.WT
ENSMUSG00000069266	326620	H4c2	H4 clustered histone 2	0.244111	4.96562	0.0432508	0.674235	UP	KO.WT
ENSMUSG00000034158	320184	Lrrc58	leucine rich repeat containing 58	0.180147	7.72488	0.043267	0.674235	UP	KO.WT
ENSMUSG00000043895	14739	S1pr2	sphingosine-1-phosphate receptor 2	-0.306214	5.76954	0.0433291	0.674402	DOWN	KO.WT
ENSMUSG00000037313	21335	Tacc3	transforming, acidic coiled-coil containing protein 3	0.261119	5.3021	0.0433836	0.674402	UP	KO.WT
ENSMUSG00000028175	76131	Depdc1a	DEP domain containing 1a	0.621932	2.19114	0.0434197	0.674402	UP	KO.WT
ENSMUSG00000025958	12912	Creb1	cAMP responsive element binding protein 1	0.189263	6.40884	0.0434964	0.674637	UP	KO.WT
ENSMUSG00000004565	50767	Pnpla6	patatin-like phospholipase domain containing 6	-0.198122	5.0372	0.0435854	0.674768	DOWN	KO.WT
ENSMUSG00000046434	15382	Hnrnpa1	heterogeneous nuclear ribonucleoprotein A1	0.195615	7.94286	0.0439195	0.677731	UP	KO.WT
ENSMUSG00000014846	67971	Tppp3	tubulin polymerization-promoting protein family member 3	-0.515527	5.59716	0.0440831	0.679519	DOWN	KO.WT
ENSMUSG00000013833	216154	Med16	mediator complex subunit 16	-0.173466	5.32214	0.0442407	0.680209	DOWN	KO.WT
ENSMUSG00000038384	208043	Setd1b	SET domain containing 1B	-0.22201	6.71129	0.0443271	0.680209	DOWN	KO.WT
ENSMUSG00000107950	622962	Gm6375	actin, beta pseudogene	-1.02096	-0.763756	0.0443297	0.680209	DOWN	KO.WT
ENSMUSG00000056476	329650	Med12l	mediator complex subunit 12-like	0.456353	1.40006	0.0443739	0.680209	UP	KO.WT
ENSMUSG00000021983	50769	Atp8a2	ATPase, aminophospholipid transporter-like, class I, type 8A, member 2	-0.814758	-0.26077	0.0444488	0.680209	DOWN	KO.WT
ENSMUSG00000058626	268958	Capn11	calpain 11	-2.28288	1.11129	0.0446134	0.680209	DOWN	KO.WT
ENSMUSG00000022300	223499	Dcaf13	DDB1 and CUL4 associated factor 13	0.187261	5.28001	0.0446597	0.680209	UP	KO.WT
ENSMUSG00000028962	20535	Slc4a2	solute carrier family 4 (anion exchanger), member 2	-0.214916	6.40975	0.0446756	0.680209	DOWN	KO.WT
ENSMUSG00000030057	12785	Cnbp	cellular nucleic acid binding protein	0.141145	7.59433	0.0447185	0.680209	UP	KO.WT
ENSMUSG00000076432	22630	Ywhaq	tyrosine 3-monooxygenase/tryptophan 5-monooxygenase activation protein theta	0.160597	7.10276	0.0447466	0.680209	UP	KO.WT
ENSMUSG00000004815	110524	Dgkq	diacylglycerol kinase, theta	-0.187338	4.87924	0.0448022	0.680209	DOWN	KO.WT
ENSMUSG00000046546	224093	Fam43a	family with sequence similarity 43, member A	-0.343611	5.79074	0.0448347	0.680209	DOWN	KO.WT
ENSMUSG00000069302	319168	H2ac12	H2A clustered histone 12	0.77123	3.57776	0.0448479	0.680209	UP	KO.WT
ENSMUSG00000034858	235493	Atosa	atos homolog A	-0.304072	4.36624	0.0448975	0.680209	DOWN	KO.WT
ENSMUSG00000056498	320782	Tmem154	transmembrane protein 154	-0.309534	3.7421	0.0449153	0.680209	DOWN	KO.WT
ENSMUSG00000048763	15410	Hoxb3	homeobox B3	-0.633776	0.749744	0.0449607	0.680209	DOWN	KO.WT
ENSMUSG00000027316	14588	Gfra4	glial cell line derived neurotrophic factor family receptor alpha 4	0.934245	-0.568418	0.0449739	0.680209	UP	KO.WT
ENSMUSG00000037072	93684	Selenof	selenoprotein F	0.167761	7.21179	0.0449875	0.680209	UP	KO.WT
ENSMUSG00000019804	54198	Snx3	sorting nexin 3	0.13416	7.38803	0.0451515	0.680272	UP	KO.WT
ENSMUSG00000039294	217370	Cybc1	cytochrome b 245 chaperone 1	-0.22823	5.98018	0.0451607	0.680272	DOWN	KO.WT
ENSMUSG00000032925	223272	Itgbl1	integrin, beta-like 1	1.06705	0.895244	0.045167	0.680272	UP	KO.WT
ENSMUSG00000017446	56745	C1qtnf1	C1q and tumor necrosis factor related protein 1	-0.62735	2.73032	0.0451827	0.680272	DOWN	KO.WT
ENSMUSG00000044197	80290	Gpr146	G protein-coupled receptor 146	-0.199455	5.76627	0.0454729	0.68216	DOWN	KO.WT
ENSMUSG00000007050	27756	Lsm2	LSM2 homolog, U6 small nuclear RNA and mRNA degradation associated	0.267596	3.75338	0.0455231	0.68216	UP	KO.WT
ENSMUSG00000044005	216456	Gls2	glutaminase 2 (liver, mitochondrial)	0.759547	0.379703	0.0455232	0.68216	UP	KO.WT
ENSMUSG00000071708	20603	Sms	spermine synthase	0.201506	4.92695	0.0455328	0.68216	UP	KO.WT
ENSMUSG00000023004	22143	Tuba1b	tubulin, alpha 1B	0.181628	9.47982	0.045646	0.68216	UP	KO.WT
ENSMUSG00000066443	100039601	Gm10163	60S ribosomal protein L21 pseudogene	0.537768	5.75246	0.0457069	0.68216	UP	KO.WT
ENSMUSG00000078784	69126	Rbis	ribosomal biogenesis factor	0.381985	3.517	0.0457169	0.68216	UP	KO.WT
ENSMUSG00000048216	64450	Gpr85	G protein-coupled receptor 85	0.482986	2.4078	0.045751	0.68216	UP	KO.WT
ENSMUSG00000107877	74477	4933427D14Rik	RIKEN cDNA 4933427D14 gene	-1.22627	1.5176	0.0458253	0.68216	DOWN	KO.WT
ENSMUSG00000024795	240641	Kif20b	kinesin family member 20B	0.399303	4.3764	0.0458443	0.68216	UP	KO.WT
ENSMUSG00000050022	231842	Amz1	archaelysin family metallopeptidase 1	-0.276548	5.22651	0.0458734	0.68216	DOWN	KO.WT
ENSMUSG00000022744	224250	Cldnd1	claudin domain containing 1	0.187587	5.40065	0.0459622	0.68216	UP	KO.WT
ENSMUSG00000106574	100039840	Gm2451	glyceraldehyde-3-phosphate dehydrogenase pseudogene	-1.12282	-0.280599	0.0459846	0.68216	DOWN	KO.WT
ENSMUSG00000021816	19056	Ppp3cb	protein phosphatase 3, catalytic subunit, beta isoform	0.203618	5.80101	0.0461115	0.68216	UP	KO.WT
ENSMUSG00000075705	27361	Msrb1	methionine sulfoxide reductase B1	-0.210553	6.62031	0.046127	0.68216	DOWN	KO.WT
ENSMUSG00000034525	218333	Ice1	interactor of little elongation complex ELL subunit 1	-0.135544	6.53978	0.0462023	0.68216	DOWN	KO.WT
ENSMUSG00000025026	27360	Add3	adducin 3	-0.454588	6.65156	0.0464074	0.68216	DOWN	KO.WT
ENSMUSG00000026484	19821	Rnf2	ring finger protein 2	0.222978	4.93803	0.0464586	0.68216	UP	KO.WT
ENSMUSG00000062373	74868	Tmem65	transmembrane protein 65	0.256621	6.48752	0.0464617	0.68216	UP	KO.WT
ENSMUSG00000115662	638252	Gm7232	heat shock protein 8 pseudogene	0.975484	-0.651518	0.0464663	0.68216	UP	KO.WT
ENSMUSG00000024544	52662	Ldlrad4	low density lipoprotein receptor class A domain containing 4	-0.198704	4.3995	0.0466028	0.68216	DOWN	KO.WT
ENSMUSG00000037447	214855	Arid5a	AT-rich interaction domain 5A	-0.152438	7.90655	0.0466039	0.68216	DOWN	KO.WT
ENSMUSG00000071714	12984	Csf2rb2	colony stimulating factor 2 receptor, beta 2, low-affinity (granulocyte-macrophage)	-0.146846	7.39766	0.0466202	0.68216	DOWN	KO.WT
ENSMUSG00000021125	11847	Arg2	arginase type II	0.350942	3.87481	0.0467134	0.68216	UP	KO.WT
ENSMUSG00000028256	52184	Odf2l	outer dense fiber of sperm tails 2-like	0.214598	3.88711	0.0467263	0.68216	UP	KO.WT
ENSMUSG00000032657	68521	Entrep3	endosomal transmembrane epsin interactor 3	-0.306787	3.3712	0.0467531	0.68216	DOWN	KO.WT
ENSMUSG00000026622	18005	Nek2	NIMA (never in mitosis gene a)-related expressed kinase 2	0.383026	3.89588	0.0467766	0.68216	UP	KO.WT
ENSMUSG00000081094	100041511	Rpl19-ps11	ribosomal protein L19, pseudogene 11	0.43633	5.10664	0.0468333	0.68216	UP	KO.WT
ENSMUSG00000113836	100041420	Gm3325	predicted gene 3325	0.810207	0.178455	0.0468474	0.68216	UP	KO.WT
ENSMUSG00000069045	26900	Ddx3y	DEAD box helicase 3, Y-linked	0.203528	6.49348	0.0468681	0.68216	UP	KO.WT
ENSMUSG00000042659	66412	Arrdc4	arrestin domain containing 4	0.232886	6.16271	0.0469032	0.68216	UP	KO.WT
ENSMUSG00000034931	217207	Dhx8	DEAH-box helicase 8	-0.145989	6.11387	0.0470246	0.68216	DOWN	KO.WT
ENSMUSG00000035293	217558	G2e3	G2/M-phase specific E3 ubiquitin ligase	0.260545	4.34517	0.0470463	0.68216	UP	KO.WT
ENSMUSG00000038780	75788	Smurf1	SMAD specific E3 ubiquitin protein ligase 1	-0.164236	5.7395	0.0471517	0.68216	DOWN	KO.WT
ENSMUSG00000031881	12556	Cdh16	cadherin 16	-1.03271	-0.803385	0.0472105	0.68216	DOWN	KO.WT
ENSMUSG00000029726	231803	Mepce	methylphosphate capping enzyme	-0.208136	4.91942	0.0472876	0.68216	DOWN	KO.WT
ENSMUSG00000021069	110095	Pygl	liver glycogen phosphorylase	-0.394603	6.82598	0.0472998	0.68216	DOWN	KO.WT
ENSMUSG00000046808	231287	Atp10d	ATPase, class V, type 10D	-0.26639	5.13157	0.0473456	0.68216	DOWN	KO.WT
ENSMUSG00000003948	67468	Mmd	monocyte to macrophage differentiation-associated	0.256145	5.57901	0.0473536	0.68216	UP	KO.WT
ENSMUSG00000025102	67290	3110040N11Rik	RIKEN cDNA 3110040N11 gene	-0.352513	3.11364	0.0473637	0.68216	DOWN	KO.WT
ENSMUSG00000024383	26405	Map3k2	mitogen-activated protein kinase kinase kinase 2	0.185624	6.82319	0.0474608	0.68216	UP	KO.WT
ENSMUSG00000028525	18578	Pde4b	phosphodiesterase 4B, cAMP specific	0.223539	8.37412	0.0474613	0.68216	UP	KO.WT
ENSMUSG00000032308	71742	Ulk3	unc-51-like kinase 3	-0.231187	4.04777	0.047477	0.68216	DOWN	KO.WT
ENSMUSG00000078768	72556	Zfp566	zinc finger protein 566	-0.549205	0.394775	0.0475112	0.68216	DOWN	KO.WT
ENSMUSG00000030337	22317	Vamp1	vesicle-associated membrane protein 1	-0.271359	4.0182	0.0476411	0.683336	DOWN	KO.WT
ENSMUSG00000027331	51944	Knstrn	kinetochore-localized astrin/SPAG5 binding	0.361869	4.27701	0.047769	0.683872	UP	KO.WT
ENSMUSG00000022125	211286	Cln5	ceroid-lipofuscinosis, neuronal 5	0.155845	5.87343	0.0477745	0.683872	UP	KO.WT
ENSMUSG00000002455	68879	Prpf6	pre-mRNA splicing factor 6	-0.164047	5.68791	0.0478391	0.684108	DOWN	KO.WT
ENSMUSG00000072980	70645	Oip5	Opa interacting protein 5	0.52386	1.35739	0.0479032	0.684338	UP	KO.WT
ENSMUSG00000042178	233912	Armc5	armadillo repeat containing 5	-0.190298	5.38221	0.0479658	0.684547	DOWN	KO.WT
ENSMUSG00000028854	20544	Slc9a1	solute carrier family 9 (sodium/hydrogen exchanger), member 1	-0.187946	6.43198	0.0481052	0.685769	DOWN	KO.WT
ENSMUSG00000056413	231821	Adap1	ArfGAP with dual PH domains 1	-0.227694	6.08421	0.0482512	0.685769	DOWN	KO.WT
ENSMUSG00000032487	19225	Ptgs2	prostaglandin-endoperoxide synthase 2	0.445251	9.42629	0.0482535	0.685769	UP	KO.WT
ENSMUSG00000037353	68614	Letmd1	LETM1 domain containing 1	-0.179122	4.71287	0.0482826	0.685769	DOWN	KO.WT
ENSMUSG00000009569	239719	Mrtfb	myocardin related transcription factor B	-0.15882	6.17758	0.0482932	0.685769	DOWN	KO.WT
ENSMUSG00000091269	626534	Gm6682	tubulin, alpha 1C pseudogene	-1.03487	-0.602738	0.0484818	0.685769	DOWN	KO.WT
ENSMUSG00000078967	100041325	Gapdh-ps16	glyceraldehyde-3-phosphate dehydrogenase, pseudogene 16	1.69909	0.184522	0.0485092	0.685769	UP	KO.WT
ENSMUSG00000074925	72351	Ptar1	protein prenyltransferase alpha subunit repeat containing 1	0.273696	4.87189	0.0485572	0.685769	UP	KO.WT
ENSMUSG00000032030	75717	Cul5	cullin 5	0.205129	5.36326	0.0486257	0.685769	UP	KO.WT
ENSMUSG00000044092	319772	C130050O18Rik	RIKEN cDNA C130050O18 gene	-0.302049	4.38728	0.0486497	0.685769	DOWN	KO.WT
ENSMUSG00000021707	13361	Dhfr	dihydrofolate reductase	0.351022	3.36239	0.0486611	0.685769	UP	KO.WT
ENSMUSG00000004933	17179	Matk	megakaryocyte-associated tyrosine kinase	-0.254715	3.98248	0.0486952	0.685769	DOWN	KO.WT
ENSMUSG00000022789	74006	Dnm1l	dynamin 1-like	0.183553	6.23435	0.0487102	0.685769	UP	KO.WT
ENSMUSG00000080717	245305	B230307C23Rik	RIKEN cDNA B230307C23 gene	0.353142	3.06428	0.0487468	0.685769	UP	KO.WT
ENSMUSG00000020917	104112	Acly	ATP citrate lyase	-0.324454	8.25537	0.0487737	0.685769	DOWN	KO.WT
ENSMUSG00000040430	71795	Pitpnc1	phosphatidylinositol transfer protein, cytoplasmic 1	-0.203366	7.02595	0.0489017	0.686004	DOWN	KO.WT
ENSMUSG00000037286	20842	Stag1	STAG1 cohesin complex component	0.175634	6.75331	0.0489177	0.686004	UP	KO.WT
ENSMUSG00000101122	100416214	Gm17971	ribosomal protein S2 pseudogene	-0.260901	3.20997	0.048987	0.686004	DOWN	KO.WT
ENSMUSG00000114797	71844	Nup58	nucleoporin 58	0.159392	6.25276	0.0489995	0.686004	UP	KO.WT
ENSMUSG00000024231	71745	Cul2	cullin 2	0.185958	5.04443	0.0490312	0.686004	UP	KO.WT
ENSMUSG00000008193	272382	Spib	Spi-B transcription factor (Spi-1/PU.1 related)	-0.415518	2.08438	0.0491572	0.686007	DOWN	KO.WT
ENSMUSG00000038393	56338	Txnip	thioredoxin interacting protein	-0.233857	7.56773	0.0491603	0.686007	DOWN	KO.WT
ENSMUSG00000035697	70719	Arhgap45	Rho GTPase activating protein 45	-0.217081	8.50228	0.0492344	0.686007	DOWN	KO.WT
ENSMUSG00000037344	83704	Slc12a9	solute carrier family 12 (potassium/chloride transporters), member 9	-0.221673	5.57155	0.0492995	0.686007	DOWN	KO.WT
ENSMUSG00000027291	269338	Vps39	VPS39 HOPS complex subunit	-0.15431	6.14007	0.0494079	0.686007	DOWN	KO.WT
ENSMUSG00000050600	100043757	Zfp831	zinc finger protein 831	-0.744949	0.827274	0.0494461	0.686007	DOWN	KO.WT
ENSMUSG00000027206	12848	Cops2	COP9 signalosome subunit 2	0.251042	5.67124	0.0494468	0.686007	UP	KO.WT
ENSMUSG00000026657	209630	Frmd4a	FERM domain containing 4A	-0.165903	6.61408	0.0494543	0.686007	DOWN	KO.WT
ENSMUSG00000063412	100042777	Erhrt-ps	ERH mRNA splicing and mitosis factor retrotransposed, pseudogene	0.377457	3.88965	0.0495131	0.686007	UP	KO.WT
ENSMUSG00000035735	269060	Dagla	diacylglycerol lipase, alpha	-0.321292	4.65816	0.0496796	0.687645	DOWN	KO.WT
ENSMUSG00000044122	216974	Proca1	protein interacting with cyclin A1	0.70245	0.0390046	0.049927	0.68992	UP	KO.WT
ENSMUSG00000007812	72611	Zfp655	zinc finger protein 655	0.258071	5.99126	0.0499807	0.68992	UP	KO.WT
ENSMUSG00000040723	226594	Rcsd1	RCSD domain containing 1	-0.158917	6.21595	0.0501277	0.68992	NO	KO.WT
ENSMUSG00000024732	108673	Ccdc86	coiled-coil domain containing 86	-0.181428	5.3519	0.0501396	0.68992	NO	KO.WT
ENSMUSG00000022752	28185	Tomm70a	translocase of outer mitochondrial membrane 70A	0.189464	6.11044	0.0501638	0.68992	NO	KO.WT
ENSMUSG00000024677	69774	Ms4a6b	membrane-spanning 4-domains, subfamily A, member 6B	0.295666	6.74778	0.0501808	0.68992	NO	KO.WT
ENSMUSG00000030798	12493	Cd37	CD37 antigen	-0.251981	6.70129	0.0503354	0.68992	NO	KO.WT
ENSMUSG00000038379	22137	Ttk	Ttk protein kinase	0.371809	2.80751	0.0503365	0.68992	NO	KO.WT
ENSMUSG00000024030	11307	Abcg1	ATP binding cassette subfamily G member 1	-0.251141	7.411	0.0503572	0.68992	NO	KO.WT
ENSMUSG00000034445	225912	Cyb561a3	cytochrome b561 family, member A3	-0.193087	4.88258	0.0503812	0.68992	NO	KO.WT
ENSMUSG00000025907	12421	Rb1cc1	RB1-inducible coiled-coil 1	0.248272	6.16478	0.0504002	0.68992	NO	KO.WT
ENSMUSG00000023940	72415	Sgo1	shugoshin 1	0.490867	2.20093	0.0504892	0.68992	NO	KO.WT
ENSMUSG00000035107	73379	Dcbld2	discoidin, CUB and LCCL domain containing 2	0.575492	3.53929	0.0504952	0.68992	NO	KO.WT
ENSMUSG00000028664	13844	Ephb2	Eph receptor B2	0.434622	1.2889	0.0505221	0.68992	NO	KO.WT
ENSMUSG00000027737	26570	Slc7a11	solute carrier family 7 (cationic amino acid transporter, y+ system), member 11	0.334311	7.13493	0.0506009	0.690326	NO	KO.WT
ENSMUSG00000063193	217304	Cd300lb	CD300 molecule like family member B	-0.229013	6.08119	0.0506893	0.690326	NO	KO.WT
ENSMUSG00000029587	231866	Zfp12	zinc finger protein 12	-0.315018	3.68461	0.0506973	0.690326	NO	KO.WT
ENSMUSG00000028327	74152	Stra6l	STRA6-like	-0.442817	3.95766	0.0510857	0.694745	NO	KO.WT
ENSMUSG00000032422	244962	Snx14	sorting nexin 14	0.222642	5.23838	0.0511243	0.694745	NO	KO.WT
ENSMUSG00000032803	321022	Cdv3	carnitine deficiency-associated gene expressed in ventricle 3	0.124307	7.41489	0.0511681	0.694745	NO	KO.WT
ENSMUSG00000020248	18045	Nfyb	nuclear transcription factor-Y beta	0.239232	3.86472	0.051236	0.69478	NO	KO.WT
ENSMUSG00000037628	72391	Cdkn3	cyclin dependent kinase inhibitor 3	0.562151	1.83791	0.0512869	0.69478	NO	KO.WT
ENSMUSG00000039988	433667	Ankrd13c	ankyrin repeat domain 13c	0.21781	5.81922	0.051357	0.69478	NO	KO.WT
ENSMUSG00000029684	73178	Wasl	WASP like actin nucleation promoting factor	0.232302	4.82585	0.051408	0.69478	NO	KO.WT
ENSMUSG00000042590	76582	Ipo11	importin 11	0.18233	4.85632	0.0514146	0.69478	NO	KO.WT
ENSMUSG00000049932	15270	H2ax	H2A.X variant histone	0.266478	5.35696	0.0515924	0.695737	NO	KO.WT
ENSMUSG00000057561	13664	Eif1a	eukaryotic translation initiation factor 1A	0.167813	6.46711	0.0516212	0.695737	NO	KO.WT
ENSMUSG00000074781	93765	Ube2n	ubiquitin-conjugating enzyme E2N	0.173327	6.15955	0.0516461	0.695737	NO	KO.WT
ENSMUSG00000003226	19386	Ranbp2	RAN binding protein 2	0.200814	8.59012	0.051703	0.695737	NO	KO.WT
ENSMUSG00000026669	70024	Mcm10	minichromosome maintenance 10 replication initiation factor	0.259031	4.25209	0.0517296	0.695737	NO	KO.WT
ENSMUSG00000053641	102442	Dennd4a	DENN domain containing 4A	0.272658	9.00836	0.0518155	0.696235	NO	KO.WT
ENSMUSG00000023050	26404	Map3k12	mitogen-activated protein kinase kinase kinase 12	-0.262896	3.44364	0.0519465	0.696914	NO	KO.WT
ENSMUSG00000034105	74347	Meak7	MTOR associated protein, eak-7 homolog	-0.319418	3.29207	0.051964	0.696914	NO	KO.WT
ENSMUSG00000031444	14058	F10	coagulation factor X	-0.548094	6.25009	0.0521885	0.69861	NO	KO.WT
ENSMUSG00000074656	67204	Eif2s2	eukaryotic translation initiation factor 2 subunit 2 beta	0.164821	6.0229	0.0524456	0.700877	NO	KO.WT
ENSMUSG00000045107	67509	Saysd1	SAYSVFN motif domain containing 1	-0.328044	2.56921	0.0524899	0.700877	NO	KO.WT
ENSMUSG00000030094	22591	Xpc	xeroderma pigmentosum, complementation group C	-0.25858	4.16701	0.0525055	0.700877	NO	KO.WT
ENSMUSG00000035329	70611	Fbxo33	F-box protein 33	0.17163	5.39154	0.0526091	0.700997	NO	KO.WT
ENSMUSG00000080712	382522	H2bc26	H2B clustered histone 26	0.590235	0.667317	0.0526272	0.700997	NO	KO.WT
ENSMUSG00000063663	382236	Brwd3	bromodomain and WD repeat domain containing 3	0.189859	5.45775	0.0526743	0.700997	NO	KO.WT
ENSMUSG00000030867	18817	Plk1	polo like kinase 1	0.363338	4.43011	0.0527114	0.700997	NO	KO.WT
ENSMUSG00000021250	14281	Fos	FBJ osteosarcoma oncogene	-0.179303	11.0238	0.0528625	0.701582	NO	KO.WT
ENSMUSG00000021377	110052	Dek	DEK proto-oncogene	0.304905	6.38176	0.0528906	0.701582	NO	KO.WT
ENSMUSG00000096887	100463512	Mtrnr2l7	mt-Rnr2 like 7	0.911308	3.50456	0.0529343	0.701582	NO	KO.WT
ENSMUSG00000051627	50709	H1f4	H1.4 linker histone, cluster member	0.273863	6.96269	0.0530495	0.701582	NO	KO.WT
ENSMUSG00000047050	258782	Or8b50	olfactory receptor family 8 subfamily B member 50	-0.651509	-0.0177711	0.0530733	0.701582	NO	KO.WT
ENSMUSG00000028914	12371	Casp9	caspase 9	-0.219776	4.91264	0.0531718	0.701582	NO	KO.WT
ENSMUSG00000034190	105513	Chmp7	charged multivesicular body protein 7	-0.172362	5.35508	0.0531752	0.701582	NO	KO.WT
ENSMUSG00000032915	52614	Adgre4	adhesion G protein-coupled receptor E4	-0.335606	4.13399	0.0532161	0.701582	NO	KO.WT
ENSMUSG00000022779	21976	Top3b	topoisomerase (DNA) III beta	-0.17753	5.3998	0.0532408	0.701582	NO	KO.WT
ENSMUSG00000036246	78816	Gmip	Gem-interacting protein	-0.168776	7.23336	0.053314	0.701582	NO	KO.WT
ENSMUSG00000066232	233726	Ipo7	importin 7	0.180131	7.24317	0.0533375	0.701582	NO	KO.WT
ENSMUSG00000059555	227612	Tor4a	torsin family 4, member A	-0.186494	5.8138	0.0533464	0.701582	NO	KO.WT
ENSMUSG00000026458	68507	Ppfia4	protein tyrosine phosphatase, receptor type, f polypeptide (PTPRF), interacting protein (liprin), alpha 4	-0.275882	4.90049	0.0535459	0.702645	NO	KO.WT
ENSMUSG00000013646	79566	Sh3bp5l	SH3 binding domain protein 5 like	-0.208831	4.11922	0.053554	0.702645	NO	KO.WT
ENSMUSG00000023328	11423	Ache	acetylcholinesterase	-0.758529	-0.286467	0.0535752	0.702645	NO	KO.WT
ENSMUSG00000059824	13170	Dbp	D site albumin promoter binding protein	-0.656181	2.50406	0.0537467	0.703086	NO	KO.WT
ENSMUSG00000028163	18033	Nfkb1	nuclear factor of kappa light polypeptide gene enhancer in B cells 1, p105	0.156654	8.31059	0.0537509	0.703086	NO	KO.WT
ENSMUSG00000022070	77744	Bora	bora, aurora kinase A activator	0.293429	3.48649	0.0537711	0.703086	NO	KO.WT
ENSMUSG00000030538	23991	Cib1	calcium and integrin binding 1	-0.189828	4.52504	0.0538063	0.703086	NO	KO.WT
ENSMUSG00000032047	110446	Acat1	acetyl-Coenzyme A acetyltransferase 1	0.169552	5.36647	0.0538782	0.70338	NO	KO.WT
ENSMUSG00000032175	54721	Tyk2	tyrosine kinase 2	-0.180182	6.88699	0.0539877	0.704163	NO	KO.WT
ENSMUSG00000024940	16998	Ltbp3	latent transforming growth factor beta binding protein 3	-0.260602	5.88526	0.0540805	0.704469	NO	KO.WT
ENSMUSG00000029480	208144	Dhx37	DEAH-box helicase 37	-0.17381	4.76533	0.0541923	0.704469	NO	KO.WT
ENSMUSG00000068039	21454	Tcp1	t-complex protein 1	0.12536	7.49058	0.054256	0.704469	NO	KO.WT
ENSMUSG00000027555	71934	Car13	carbonic anhydrase 13	0.327567	3.82441	0.0542635	0.704469	NO	KO.WT
ENSMUSG00000009470	238799	Tnpo1	transportin 1	0.145321	7.8936	0.0542681	0.704469	NO	KO.WT
ENSMUSG00000015846	20181	Rxra	retinoid X receptor alpha	-0.228726	7.05353	0.0543838	0.704469	NO	KO.WT
ENSMUSG00000046480	399548	Scn4b	sodium channel, type IV, beta	-0.875331	-0.519967	0.0543983	0.704469	NO	KO.WT
ENSMUSG00000028076	12479	Cd1d1	CD1d1 antigen	-0.281249	3.14646	0.054436	0.704469	NO	KO.WT
ENSMUSG00000016181	215193	Utp25	UTP25 small subunit processome component	-0.215432	3.89799	0.0544562	0.704469	NO	KO.WT
ENSMUSG00000051950	381694	B3glct	beta-3-glucosyltransferase	0.279296	3.71241	0.0545404	0.704918	NO	KO.WT
ENSMUSG00000075700	69227	Selenot	selenoprotein T	0.192968	7.04314	0.0546521	0.705721	NO	KO.WT
ENSMUSG00000027466	24105	Rbck1	RanBP-type and C3HC4-type zinc finger containing 1	-0.168721	6.29747	0.054778	0.706706	NO	KO.WT
ENSMUSG00000000148	231841	Brat1	BRCA1-associated ATM activator 1	-0.241186	4.50099	0.054864	0.706779	NO	KO.WT
ENSMUSG00000055900	230657	Tmem69	transmembrane protein 69	0.373789	1.97713	0.0548829	0.706779	NO	KO.WT
ENSMUSG00000057137	68487	Tmem140	transmembrane protein 140	-0.323526	4.43147	0.0549667	0.707218	NO	KO.WT
ENSMUSG00000074361	319430	C5ar2	complement component 5a receptor 2	-0.181564	5.47234	0.0550904	0.707988	NO	KO.WT
ENSMUSG00000025154	71085	Arhgap19	Rho GTPase activating protein 19	-0.365581	6.60571	0.0551259	0.707988	NO	KO.WT
ENSMUSG00000022698	72117	Naa50	N(alpha)-acetyltransferase 50, NatE catalytic subunit	0.188575	7.01542	0.0552027	0.708312	NO	KO.WT
ENSMUSG00000042298	72795	Ttc19	tetratricopeptide repeat domain 19	0.316379	4.1416	0.055253	0.708312	NO	KO.WT
ENSMUSG00000040270	12014	Bach2	BTB and CNC homology, basic leucine zipper transcription factor 2	-0.202583	5.28469	0.0553198	0.708312	NO	KO.WT
ENSMUSG00000018340	11749	Anxa6	annexin A6	-0.15561	7.31987	0.0554212	0.708312	NO	KO.WT
ENSMUSG00000000326	12846	Comt	catechol-O-methyltransferase	-0.23687	6.55767	0.0554495	0.708312	NO	KO.WT
ENSMUSG00000001228	18140	Uhrf1	ubiquitin-like, containing PHD and RING finger domains, 1	0.265285	6.31128	0.0555925	0.709375	NO	KO.WT
ENSMUSG00000018572	78246	Phf23	PHD finger protein 23	-0.231097	5.53716	0.0556324	0.709375	NO	KO.WT
ENSMUSG00000030409	13400	Dmpk	dystrophia myotonica-protein kinase	-1.09335	2.90223	0.0557537	0.710287	NO	KO.WT
ENSMUSG00000029338	71914	Antxr2	anthrax toxin receptor 2	0.182025	7.42382	0.055959	0.710962	NO	KO.WT
ENSMUSG00000002997	19088	Prkar2b	protein kinase, cAMP dependent regulatory, type II beta	0.209616	3.96306	0.0560103	0.710962	NO	KO.WT
ENSMUSG00000066640	231863	Fbxl18	F-box and leucine-rich repeat protein 18	-0.237407	5.13792	0.0560483	0.710962	NO	KO.WT
ENSMUSG00000023020	66379	Cox14	cytochrome c oxidase assembly protein 14	-0.192546	4.58516	0.0560586	0.710962	NO	KO.WT
ENSMUSG00000030512	68981	Snrpa1	small nuclear ribonucleoprotein polypeptide A'	0.171365	4.72147	0.0560741	0.710962	NO	KO.WT
ENSMUSG00000020185	52679	E2f7	E2F transcription factor 7	0.3042	3.62156	0.0561062	0.710962	NO	KO.WT
ENSMUSG00000037894	51788	H2az1	H2A.Z variant histone 1	0.173556	7.66638	0.0561915	0.711193	NO	KO.WT
ENSMUSG00000027351	114715	Spred1	sprouty protein with EVH-1 domain 1, related sequence	0.214683	7.45824	0.0562699	0.711193	NO	KO.WT
ENSMUSG00000038893	215512	Fam117a	family with sequence similarity 117, member A	-0.329496	3.78135	0.0562743	0.711193	NO	KO.WT
ENSMUSG00000032737	16332	Inppl1	inositol polyphosphate phosphatase-like 1	-0.197139	7.15786	0.056349	0.711309	NO	KO.WT
ENSMUSG00000031278	50790	Acsl4	acyl-CoA synthetase long-chain family member 4	0.199459	6.6046	0.0564807	0.711309	NO	KO.WT
ENSMUSG00000037185	74127	Krt80	keratin 80	-0.341337	6.5224	0.0564829	0.711309	NO	KO.WT
ENSMUSG00000027177	15259	Hipk3	homeodomain interacting protein kinase 3	0.164708	7.55398	0.0564993	0.711309	NO	KO.WT
ENSMUSG00000048118	238247	Arid4a	AT-rich interaction domain 4A	-0.200998	6.29527	0.0565403	0.711309	NO	KO.WT
ENSMUSG00000028378	67103	Ptgr1	prostaglandin reductase 1	-0.22886	5.31957	0.0566234	0.711309	NO	KO.WT
ENSMUSG00000039264	83408	Gimap3	GTPase, IMAP family member 3	-0.617877	1.14452	0.0566394	0.711309	NO	KO.WT
ENSMUSG00000058818	18733	Pirb	paired Ig-like receptor B	-0.159115	8.83308	0.0567072	0.711309	NO	KO.WT
ENSMUSG00000041842	229474	Fhdc1	FH2 domain containing 1	-0.544319	0.755099	0.0567723	0.711309	NO	KO.WT
ENSMUSG00000095079	238447	Igha	immunoglobulin heavy constant alpha	-1.03198	5.85923	0.056799	0.711309	NO	KO.WT
ENSMUSG00000022526	71591	Zfp251	zinc finger protein 251	-0.374721	2.68411	0.0568328	0.711309	NO	KO.WT
ENSMUSG00000024576	93687	Csnk1a1	casein kinase 1, alpha 1	0.16584	7.9104	0.0570002	0.712152	NO	KO.WT
ENSMUSG00000054008	15531	Ndst1	N-deacetylase/N-sulfotransferase (heparan glucosaminyl) 1	-0.206083	7.03333	0.057075	0.712284	NO	KO.WT
ENSMUSG00000035954	238130	Dock4	dedicator of cytokinesis 4	0.181156	7.62969	0.0571441	0.712284	NO	KO.WT
ENSMUSG00000034591	338365	Slc41a2	solute carrier family 41, member 2	0.167572	5.60381	0.0572545	0.712284	NO	KO.WT
ENSMUSG00000021756	16195	Il6st	interleukin 6 signal transducer	-0.154273	7.64968	0.0573462	0.712284	NO	KO.WT
ENSMUSG00000001300	13642	Efnb2	ephrin B2	-0.549039	4.61172	0.0574469	0.712284	NO	KO.WT
ENSMUSG00000022214	28199	Dcaf11	DDB1 and CUL4 associated factor 11	-0.14632	5.79232	0.0574676	0.712284	NO	KO.WT
ENSMUSG00000046836	71678	Brox	BRO1 domain and CAAX motif containing	0.145138	6.42914	0.0574776	0.712284	NO	KO.WT
ENSMUSG00000024759	109168	Atl3	atlastin GTPase 3	0.147538	7.30958	0.0575046	0.712284	NO	KO.WT
ENSMUSG00000040093	171543	Bmf	BCL2 modifying factor	-0.313056	4.31378	0.0575104	0.712284	NO	KO.WT
ENSMUSG00000022150	13132	Dab2	disabled 2, mitogen-responsive phosphoprotein	0.210402	10.295	0.0575108	0.712284	NO	KO.WT
ENSMUSG00000051243	320563	Islr2	immunoglobulin superfamily containing leucine-rich repeat 2	-0.584741	0.271794	0.0576186	0.712608	NO	KO.WT
ENSMUSG00000021222	73828	Dcaf4	DDB1 and CUL4 associated factor 4	-0.253048	3.00759	0.0576716	0.712608	NO	KO.WT
ENSMUSG00000071379	53602	Hpcal1	hippocalcin-like 1	-0.146023	6.54762	0.0578485	0.712608	NO	KO.WT
ENSMUSG00000006423	77644	Steep1	STING1 ER exit protein 1	0.163065	5.59297	0.0578923	0.712608	NO	KO.WT
ENSMUSG00000027823	229363	Gmps	guanine monophosphate synthetase	0.184477	5.51122	0.057956	0.712608	NO	KO.WT
ENSMUSG00000029203	53323	Ube2k	ubiquitin-conjugating enzyme E2K	0.173625	5.77491	0.0580059	0.712608	NO	KO.WT
ENSMUSG00000038370	66425	Pcp4l1	Purkinje cell protein 4-like 1	-0.516614	2.73627	0.058023	0.712608	NO	KO.WT
ENSMUSG00000033596	234736	Rfwd3	ring finger and WD repeat domain 3	0.150009	6.01789	0.0580658	0.712608	NO	KO.WT
ENSMUSG00000069662	17118	Marcks	myristoylated alanine rich protein kinase C substrate	0.317041	8.39623	0.0580662	0.712608	NO	KO.WT
ENSMUSG00000063415	232174	Cyp26b1	cytochrome P450, family 26, subfamily b, polypeptide 1	-1.26817	0.720942	0.0580918	0.712608	NO	KO.WT
ENSMUSG00000025793	15239	Hgs	HGF-regulated tyrosine kinase substrate	-0.174949	6.14786	0.0581007	0.712608	NO	KO.WT
ENSMUSG00000044026	240660	Slc35g1	solute carrier family 35, member G1	0.377663	1.94105	0.0581592	0.712608	NO	KO.WT
ENSMUSG00000025794	67115	Rpl14	ribosomal protein L14	0.147145	7.15554	0.0581874	0.712608	NO	KO.WT
ENSMUSG00000039307	238023	Hexd	hexosaminidase D	-0.150027	5.10779	0.0583113	0.713512	NO	KO.WT
ENSMUSG00000022436	20401	Sh3bp1	SH3-domain binding protein 1	-0.19113	6.59067	0.0584032	0.71369	NO	KO.WT
ENSMUSG00000094483	19291	Purb	purine rich element binding protein B	0.205651	7.32563	0.0584261	0.71369	NO	KO.WT
ENSMUSG00000034522	380912	Zfp395	zinc finger protein 395	-0.228459	5.54496	0.0585985	0.715183	NO	KO.WT
ENSMUSG00000024614	67988	Tmx3	thioredoxin-related transmembrane protein 3	0.19461	6.15504	0.0586951	0.715749	NO	KO.WT
ENSMUSG00000026630	381319	Batf3	basic leucine zipper transcription factor, ATF-like 3	-0.308913	2.53332	0.0588026	0.71596	NO	KO.WT
ENSMUSG00000020770	217331	Unk	unkempt family zinc finger	-0.180168	5.27623	0.0588647	0.71596	NO	KO.WT
ENSMUSG00000017550	237877	Atad5	ATPase family, AAA domain containing 5	0.2764	4.43117	0.0588653	0.71596	NO	KO.WT
ENSMUSG00000007888	12931	Crlf1	cytokine receptor-like factor 1	1.14673	0.757352	0.0589851	0.71596	NO	KO.WT
ENSMUSG00000091971	193740	Hspa1a	heat shock protein 1A	-0.603336	7.99744	0.0590128	0.71596	NO	KO.WT
ENSMUSG00000034639	74729	Setmar	SET domain without mariner transposase fusion	0.601583	0.492538	0.0590374	0.71596	NO	KO.WT
ENSMUSG00000071192	215001	Wfikkn1	WAP, FS, Ig, KU, and NTR-containing protein 1	-0.485878	1.31784	0.0590643	0.71596	NO	KO.WT
ENSMUSG00000071172	20383	Srsf3	serine and arginine-rich splicing factor 3	0.145793	7.7092	0.0592532	0.717417	NO	KO.WT
ENSMUSG00000000489	18591	Pdgfb	platelet derived growth factor, B polypeptide	-0.191258	6.31621	0.0592852	0.717417	NO	KO.WT
ENSMUSG00000054939	385674	Zfp174	zinc finger protein 174	-0.539867	0.82138	0.0594051	0.718175	NO	KO.WT
ENSMUSG00000042190	14747	Cmklr1	chemerin chemokine-like receptor 1	-0.214257	7.42358	0.0594567	0.718175	NO	KO.WT
ENSMUSG00000026456	72017	Cyb5r1	cytochrome b5 reductase 1	-0.16016	5.00011	0.0595187	0.718175	NO	KO.WT
ENSMUSG00000051984	240667	Sec31b	SEC31 homolog B, COPII coat complex component	-0.614625	0.807095	0.0595496	0.718175	NO	KO.WT
ENSMUSG00000028551	12580	Cdkn2c	cyclin dependent kinase inhibitor 2C	0.274091	4.53545	0.0597267	0.719206	NO	KO.WT
ENSMUSG00000052565	14957	H1f3	H1.3 linker histone, cluster member	0.252028	5.86684	0.0597773	0.719206	NO	KO.WT
ENSMUSG00000048756	56484	Foxo3	forkhead box O3	-0.157732	7.24615	0.0598255	0.719206	NO	KO.WT
ENSMUSG00000018217	18858	Pmp22	peripheral myelin protein 22	0.274275	6.73398	0.0598371	0.719206	NO	KO.WT
ENSMUSG00000042485	66175	Mustn1	musculoskeletal, embryonic nuclear protein 1	0.725373	0.624075	0.0598963	0.719311	NO	KO.WT
ENSMUSG00000062328	319195	Rpl17	ribosomal protein L17	0.1391	7.10291	0.0600855	0.720132	NO	KO.WT
ENSMUSG00000020048	22027	Hsp90b1	heat shock protein 90, beta (Grp94), member 1	0.195106	9.7199	0.0600959	0.720132	NO	KO.WT
ENSMUSG00000031996	11804	Aplp2	amyloid beta precursor-like protein 2	-0.152352	8.30579	0.0601163	0.720132	NO	KO.WT
ENSMUSG00000033454	268564	Zbtb1	zinc finger and BTB domain containing 1	0.168376	5.27685	0.0603178	0.72047	NO	KO.WT
ENSMUSG00000030528	12144	Blm	Bloom syndrome, RecQ like helicase	0.241208	4.13603	0.060339	0.72047	NO	KO.WT
ENSMUSG00000014956	19046	Ppp1cb	protein phosphatase 1 catalytic subunit beta	0.173172	7.28367	0.0604046	0.72047	NO	KO.WT
ENSMUSG00000021714	60411	Cenpk	centromere protein K	0.486857	1.4318	0.0604269	0.72047	NO	KO.WT
ENSMUSG00000044864	99696	Ankrd50	ankyrin repeat domain 50	-0.131987	6.20602	0.0604416	0.72047	NO	KO.WT
ENSMUSG00000022750	224023	Klhl22	kelch-like 22	-0.256181	3.81912	0.0604481	0.72047	NO	KO.WT
ENSMUSG00000037032	11785	Apbb1	amyloid beta precursor protein binding family B member 1	-0.532328	1.41559	0.0605261	0.720797	NO	KO.WT
ENSMUSG00000026004	68691	Kansl1l	KAT8 regulatory NSL complex subunit 1-like	0.304576	4.40438	0.0607649	0.722346	NO	KO.WT
ENSMUSG00000015340	13058	Cybb	cytochrome b-245, beta polypeptide	-0.1938	9.38794	0.0608827	0.722346	NO	KO.WT
ENSMUSG00000073062	668166	Zxdb	zinc finger, X-linked, duplicated B	0.26755	3.56542	0.0608917	0.722346	NO	KO.WT
ENSMUSG00000010342	83560	Tex14	testis expressed gene 14	-0.537512	1.12301	0.0609356	0.722346	NO	KO.WT
ENSMUSG00000023473	107934	Celsr3	cadherin, EGF LAG seven-pass G-type receptor 3	-0.385056	3.50879	0.0610097	0.722346	NO	KO.WT
ENSMUSG00000064289	21353	Tank	TRAF family member-associated Nf-kappa B activator	0.262894	6.8104	0.0610815	0.722346	NO	KO.WT
ENSMUSG00000033813	21399	Tcea1	transcription elongation factor A (SII) 1	0.241877	5.89677	0.0611161	0.722346	NO	KO.WT
ENSMUSG00000029247	67054	Paics	phosphoribosylaminoimidazole carboxylase, phosphoribosylaminoribosylaminoimidazole, succinocarboxamide synthetase	0.138934	6.46371	0.0611582	0.722346	NO	KO.WT
ENSMUSG00000027882	20912	Stxbp3	syntaxin binding protein 3	0.197615	6.40929	0.0612101	0.722346	NO	KO.WT
ENSMUSG00000026342	74150	Slc35f5	solute carrier family 35, member F5	0.158631	5.43813	0.0612382	0.722346	NO	KO.WT
ENSMUSG00000021120	110417	Pigh	phosphatidylinositol glycan anchor biosynthesis, class H	-0.393528	2.25682	0.0613038	0.722346	NO	KO.WT
ENSMUSG00000020463	104570	Ppp4r3b	protein phosphatase 4 regulatory subunit 3B	0.206226	5.96611	0.0613155	0.722346	NO	KO.WT
ENSMUSG00000033287	72844	Kctd17	potassium channel tetramerisation domain containing 17	-0.254815	4.2054	0.0614443	0.722891	NO	KO.WT
ENSMUSG00000040809	12655	Chil3	chitinase-like 3	0.739136	6.78062	0.0614632	0.722891	NO	KO.WT
ENSMUSG00000015342	22439	Xk	X-linked Kx blood group	-0.647748	0.350598	0.0616153	0.724082	NO	KO.WT
ENSMUSG00000117257	240160	Gm4948	trans-2,3-enoyl-CoA reductase pseudogene	-0.459525	1.02686	0.0618187	0.72559	NO	KO.WT
ENSMUSG00000043336	78749	Filip1l	filamin A interacting protein 1-like	0.222602	6.08153	0.0618455	0.72559	NO	KO.WT
ENSMUSG00000024913	16973	Lrp5	low density lipoprotein receptor-related protein 5	-0.176742	6.83422	0.061945	0.726159	NO	KO.WT
ENSMUSG00000026103	14660	Gls	glutaminase	0.184202	7.30023	0.0620216	0.726459	NO	KO.WT
ENSMUSG00000025647	66940	Shisa5	shisa family member 5	-0.19469	8.3585	0.0622468	0.726597	NO	KO.WT
ENSMUSG00000027575	228998	Arfgap1	ADP-ribosylation factor GTPase activating protein 1	-0.157839	5.70447	0.0622842	0.726597	NO	KO.WT
ENSMUSG00000037280	207839	Galnt6	polypeptide N-acetylgalactosaminyltransferase 6	-0.199678	6.73393	0.0623265	0.726597	NO	KO.WT
ENSMUSG00000072620	20556	Slfn2	schlafen 2	0.13941	8.08005	0.0623442	0.726597	NO	KO.WT
ENSMUSG00000024130	27410	Abca3	ATP-binding cassette, sub-family A member 3	-0.153355	7.12227	0.0624089	0.726597	NO	KO.WT
ENSMUSG00000028832	16765	Stmn1	stathmin 1	0.309989	6.26564	0.0624187	0.726597	NO	KO.WT
ENSMUSG00000030934	18242	Oat	ornithine aminotransferase	0.162105	6.46078	0.0624847	0.726597	NO	KO.WT
ENSMUSG00000042271	237082	Nxt2	nuclear transport factor 2-like export factor 2	0.232388	3.92643	0.0624925	0.726597	NO	KO.WT
ENSMUSG00000040532	68758	Abhd11	abhydrolase domain containing 11	-0.183291	4.10671	0.0625805	0.726679	NO	KO.WT
ENSMUSG00000054321	72504	Taf4b	TATA-box binding protein associated factor 4b	0.310244	3.71639	0.0627665	0.726679	NO	KO.WT
ENSMUSG00000007950	64296	Abhd8	abhydrolase domain containing 8	-0.294768	3.10302	0.0627754	0.726679	NO	KO.WT
ENSMUSG00000027004	20378	Frzb	frizzled-related protein	1.31544	0.906042	0.0628089	0.726679	NO	KO.WT
ENSMUSG00000061615	319172	H2ac4	H2A clustered histone 4	0.245959	5.18967	0.0628124	0.726679	NO	KO.WT
ENSMUSG00000027495	67017	Fam210b	family with sequence similarity 210, member B	-0.237262	3.30943	0.0628982	0.726679	NO	KO.WT
ENSMUSG00000025377	78777	Tepsin	TEPSIN, adaptor related protein complex 4 accessory protein	-0.271986	3.98002	0.0630461	0.726679	NO	KO.WT
ENSMUSG00000063171	66184	Rps4l	ribosomal protein S4-like	-0.345612	2.98688	0.0631409	0.726679	NO	KO.WT
ENSMUSG00000013707	69769	Tnfaip8l2	tumor necrosis factor, alpha-induced protein 8-like 2	-0.270455	5.18614	0.0631487	0.726679	NO	KO.WT
ENSMUSG00000028629	73172	Exo5	exonuclease 5	-0.319013	2.60153	0.0632209	0.726679	NO	KO.WT
ENSMUSG00000110185	109169	Igip	IgA inducing protein	0.330881	2.50081	0.0632886	0.726679	NO	KO.WT
ENSMUSG00000020328	52653	Nudcd2	NudC domain containing 2	0.232696	3.78514	0.0633521	0.726679	NO	KO.WT
ENSMUSG00000050860	237928	Phospho1	phosphatase, orphan 1	-0.299479	3.14401	0.0633746	0.726679	NO	KO.WT
ENSMUSG00000022529	74120	Zfp263	zinc finger protein 263	0.186212	6.88572	0.0634031	0.726679	NO	KO.WT
ENSMUSG00000042766	360213	Trim46	tripartite motif-containing 46	-0.555298	0.451385	0.0634524	0.726679	NO	KO.WT
ENSMUSG00000032815	14087	Fanca	Fanconi anemia, complementation group A	0.217656	4.38533	0.0634996	0.726679	NO	KO.WT
ENSMUSG00000030417	56330	Pdcd5	programmed cell death 5	0.417311	3.53997	0.0635047	0.726679	NO	KO.WT
ENSMUSG00000035944	239570	Ttc38	tetratricopeptide repeat domain 38	-0.280904	3.25357	0.0635345	0.726679	NO	KO.WT
ENSMUSG00000037855	216049	Zfp365	zinc finger protein 365	1.02155	-0.535756	0.0635762	0.726679	NO	KO.WT
ENSMUSG00000047534	217653	Mis18bp1	MIS18 binding protein 1	0.363616	3.6701	0.0636648	0.726679	NO	KO.WT
ENSMUSG00000059714	14251	Flot1	flotillin 1	-0.148128	6.603	0.0637009	0.726679	NO	KO.WT
ENSMUSG00000074272	26365	Ceacam1	CEA cell adhesion molecule 1	-0.456953	6.08638	0.0637028	0.726679	NO	KO.WT
ENSMUSG00000053716	235584	Dusp7	dual specificity phosphatase 7	-0.180515	6.21546	0.06378	0.726735	NO	KO.WT
ENSMUSG00000116090	621001	Rpl19-ps6	ribosomal protein L19, pseudogene 6	1.28824	-0.941204	0.0638379	0.726814	NO	KO.WT
ENSMUSG00000036752	227613	Tubb4b	tubulin, beta 4B class IVB	0.147194	6.81107	0.0638968	0.726903	NO	KO.WT
ENSMUSG00000031365	27081	Zfp275	zinc finger protein 275	0.229711	3.90471	0.0642407	0.730066	NO	KO.WT
ENSMUSG00000055531	432508	Cpsf6	cleavage and polyadenylation specific factor 6	0.149328	6.38961	0.0643003	0.730066	NO	KO.WT
ENSMUSG00000055782	26874	Abcd2	ATP-binding cassette, sub-family D member 2	-0.28018	4.24242	0.0643287	0.730066	NO	KO.WT
ENSMUSG00000034460	20474	Six4	sine oculis-related homeobox 4	-0.673014	-0.212219	0.0644974	0.730622	NO	KO.WT
ENSMUSG00000028878	230789	Fam76a	family with sequence similarity 76, member A	0.143358	5.53984	0.0645112	0.730622	NO	KO.WT
ENSMUSG00000021130	108760	Galnt16	polypeptide N-acetylgalactosaminyltransferase 16	1.00753	0.714284	0.0645858	0.730622	NO	KO.WT
ENSMUSG00000020774	11484	Aspa	aspartoacylase	-0.709457	1.75812	0.0646943	0.730622	NO	KO.WT
ENSMUSG00000078794	629378	Dact3	dishevelled-binding antagonist of beta-catenin 3	0.657963	0.964555	0.0647274	0.730622	NO	KO.WT
ENSMUSG00000014453	12143	Blk	B lymphoid kinase	-0.94172	-0.651891	0.0647289	0.730622	NO	KO.WT
ENSMUSG00000033364	319651	Usp37	ubiquitin specific peptidase 37	0.199941	6.11438	0.0648845	0.730622	NO	KO.WT
ENSMUSG00000045055	622655	Rpsa-ps2	ribosomal protein SA, pseudogene 2	1.14661	-0.497382	0.0649134	0.730622	NO	KO.WT
ENSMUSG00000025217	12234	Btrc	beta-transducin repeat containing protein	-0.24632	4.16399	0.064939	0.730622	NO	KO.WT
ENSMUSG00000035365	75317	Parpbp	PARP1 binding protein	0.330404	2.71757	0.0649524	0.730622	NO	KO.WT
ENSMUSG00000038949	226744	Cnst	consortin, connexin sorting protein	-0.193089	4.74108	0.0650045	0.730622	NO	KO.WT
ENSMUSG00000028613	16975	Lrp8	low density lipoprotein receptor-related protein 8, apolipoprotein e receptor	0.202852	4.65229	0.0650728	0.730622	NO	KO.WT
ENSMUSG00000026938	14133	Fcna	ficolin A	-0.827345	6.16694	0.0651411	0.730622	NO	KO.WT
ENSMUSG00000037337	26411	Map4k1	mitogen-activated protein kinase kinase kinase kinase 1	-0.197141	5.17582	0.0651448	0.730622	NO	KO.WT
ENSMUSG00000063268	671535	Parp10	poly (ADP-ribose) polymerase family, member 10	-0.190403	5.48993	0.0652017	0.730622	NO	KO.WT
ENSMUSG00000033319	240263	Fem1c	fem 1 homolog c	0.243547	7.65653	0.0653178	0.730622	NO	KO.WT
ENSMUSG00000024190	19252	Dusp1	dual specificity phosphatase 1	-0.194568	10.8614	0.0653356	0.730622	NO	KO.WT
ENSMUSG00000028081	20091	Rps3a1	ribosomal protein S3A1	0.133065	8.72042	0.0653401	0.730622	NO	KO.WT
ENSMUSG00000021796	12166	Bmpr1a	bone morphogenetic protein receptor, type 1A	0.619274	2.31673	0.0653658	0.730622	NO	KO.WT
ENSMUSG00000025330	18602	Padi4	peptidyl arginine deiminase, type IV	-1.05468	6.16751	0.0654035	0.730622	NO	KO.WT
ENSMUSG00000091472	100042235	Gm3739	predicted gene 3739	-0.755424	-0.0107332	0.0656576	0.732358	NO	KO.WT
ENSMUSG00000014905	27362	Dnajb9	DnaJ heat shock protein family (Hsp40) member B9	0.238776	5.21949	0.0657079	0.732358	NO	KO.WT
ENSMUSG00000042439	328977	Zfp532	zinc finger protein 532	-0.274114	4.02606	0.0657132	0.732358	NO	KO.WT
ENSMUSG00000055485	320706	Soga1	suppressor of glucose, autophagy associated 1	-0.163252	7.35623	0.0657949	0.732695	NO	KO.WT
ENSMUSG00000042599	338523	Kdm7a	lysine (K)-specific demethylase 7A	0.224789	8.31489	0.0659352	0.733401	NO	KO.WT
ENSMUSG00000061374	23877	Fiz1	Flt3 interacting zinc finger protein 1	-0.191577	4.5213	0.0659613	0.733401	NO	KO.WT
ENSMUSG00000021427	107513	Ssr1	signal sequence receptor, alpha	0.133607	7.65514	0.0660777	0.734122	NO	KO.WT
ENSMUSG00000032496	17002	Ltf	lactotransferrin	1.82485	0.628871	0.0662519	0.734494	NO	KO.WT
ENSMUSG00000035051	106794	Dhx57	DExH-box helicase 57	-0.166077	5.09677	0.066305	0.734494	NO	KO.WT
ENSMUSG00000032254	71819	Kif23	kinesin family member 23	0.259028	5.22561	0.0663128	0.734494	NO	KO.WT
ENSMUSG00000002820	235040	Atg4d	autophagy related 4D, cysteine peptidase	-0.26334	4.60377	0.0663175	0.734494	NO	KO.WT
ENSMUSG00000028068	404710	Iqgap3	IQ motif containing GTPase activating protein 3	0.256469	5.93092	0.0664831	0.735702	NO	KO.WT
ENSMUSG00000060716	211945	Plekhh1	pleckstrin homology domain containing, family H (with MyTH4 domain) member 1	-0.745051	0.377929	0.0665331	0.735702	NO	KO.WT
ENSMUSG00000020395	16428	Itk	IL2 inducible T cell kinase	-0.942091	0.742587	0.0665815	0.735702	NO	KO.WT
ENSMUSG00000034854	73822	Mfsd12	major facilitator superfamily domain containing 12	-0.23173	7.10011	0.0668131	0.736745	NO	KO.WT
ENSMUSG00000029687	14056	Ezh2	enhancer of zeste 2 polycomb repressive complex 2 subunit	0.184361	5.11742	0.0668456	0.736745	NO	KO.WT
ENSMUSG00000023805	20975	Synj2	synaptojanin 2	-0.155032	6.47352	0.067044	0.736745	NO	KO.WT
ENSMUSG00000094338	319185	H2bc13	H2B clustered histone 13	0.295087	3.90888	0.067067	0.736745	NO	KO.WT
ENSMUSG00000001482	23854	Def8	differentially expressed in FDCP 8	-0.204262	5.04994	0.0671007	0.736745	NO	KO.WT
ENSMUSG00000020289	17168	Nprl3	nitrogen permease regulator-like 3	-0.219703	3.67841	0.0672197	0.736745	NO	KO.WT
ENSMUSG00000026864	14828	Hspa5	heat shock protein 5	0.219671	10.5	0.067222	0.736745	NO	KO.WT
ENSMUSG00000025781	11949	Atp5f1c	ATP synthase F1 subunit gamma	0.145988	6.11438	0.0672331	0.736745	NO	KO.WT
ENSMUSG00000026815	14582	Gfi1b	growth factor independent 1B	-1.11451	-0.409192	0.0672348	0.736745	NO	KO.WT
ENSMUSG00000026977	57438	Marchf7	membrane associated ring-CH-type finger 7	0.230502	7.00855	0.0672858	0.736745	NO	KO.WT
ENSMUSG00000044030	272359	Irf2bp1	interferon regulatory factor 2 binding protein 1	-0.244604	4.30894	0.0672921	0.736745	NO	KO.WT
ENSMUSG00000017754	18830	Pltp	phospholipid transfer protein	-0.339475	8.38527	0.0673224	0.736745	NO	KO.WT
ENSMUSG00000044345	277010	Marveld1	MARVEL (membrane-associating) domain containing 1	-0.253638	5.14824	0.0673484	0.736745	NO	KO.WT
ENSMUSG00000001270	12709	Ckb	creatine kinase, brain	-0.195889	7.43552	0.0677487	0.73813	NO	KO.WT
ENSMUSG00000034177	207742	Rnf43	ring finger protein 43	-0.767855	0.0269544	0.0677759	0.73813	NO	KO.WT
ENSMUSG00000037321	21354	Tap1	transporter 1, ATP-binding cassette, sub-family B (MDR/TAP)	-0.208844	6.58447	0.0677914	0.73813	NO	KO.WT
ENSMUSG00000025877	212032	Hk3	hexokinase 3	-0.181796	7.58244	0.0678331	0.73813	NO	KO.WT
ENSMUSG00000045165	101602	AI467606	expressed sequence AI467606	-0.418698	4.60131	0.0679553	0.73813	NO	KO.WT
ENSMUSG00000038346	269800	Zfp384	zinc finger protein 384	-0.136098	6.24721	0.0680728	0.73813	NO	KO.WT
ENSMUSG00000091896	56550	Ube2d2a	ubiquitin-conjugating enzyme E2D 2A	0.188325	6.95974	0.0681443	0.73813	NO	KO.WT
ENSMUSG00000066324	242291	Bpnt2	3'(2'), 5'-bisphosphate nucleotidase 2	0.23278	5.44767	0.0681502	0.73813	NO	KO.WT
ENSMUSG00000025630	15452	Hprt1	hypoxanthine phosphoribosyltransferase 1	0.154897	6.40877	0.0682154	0.73813	NO	KO.WT
ENSMUSG00000023353	213990	Agap3	ArfGAP with GTPase domain, ankyrin repeat and PH domain 3	-0.189307	6.12942	0.0682154	0.73813	NO	KO.WT
ENSMUSG00000017831	271457	Rab5a	RAB5A, member RAS oncogene family	0.225113	6.11258	0.0682477	0.73813	NO	KO.WT
ENSMUSG00000000056	67608	Narf	nuclear prelamin A recognition factor	-0.202028	5.1895	0.0683421	0.73813	NO	KO.WT
ENSMUSG00000067341	381091	H2-Eb2	histocompatibility 2, class II antigen E beta2	-0.537983	2.3529	0.068359	0.73813	NO	KO.WT
ENSMUSG00000035121	382913	Neil2	nei like 2 (E. coli)	-0.404967	1.24008	0.0684577	0.73813	NO	KO.WT
ENSMUSG00000038406	233208	Scaf1	SR-related CTD-associated factor 1	-0.184923	6.71617	0.0685263	0.73813	NO	KO.WT
ENSMUSG00000030269	97287	Mtmr14	myotubularin related protein 14	0.14714	5.37175	0.0685901	0.73813	NO	KO.WT
ENSMUSG00000032596	74153	Uba7	ubiquitin-like modifier activating enzyme 7	-0.171251	6.32607	0.0686199	0.73813	NO	KO.WT
ENSMUSG00000019802	140740	Sec63	SEC63 homolog, protein translocation regulator	0.150371	6.24225	0.0686382	0.73813	NO	KO.WT
ENSMUSG00000026860	227700	Sh3glb2	SH3-domain GRB2-like endophilin B2	-0.215904	4.66883	0.0687332	0.73813	NO	KO.WT
ENSMUSG00000042682	80795	Selenok	selenoprotein K	0.162578	5.68216	0.0687649	0.73813	NO	KO.WT
ENSMUSG00000041515	15900	Irf8	interferon regulatory factor 8	-0.216349	7.37811	0.0687691	0.73813	NO	KO.WT
ENSMUSG00000021733	218756	Slc4a7	solute carrier family 4, sodium bicarbonate cotransporter, member 7	0.197355	6.28484	0.0687923	0.73813	NO	KO.WT
ENSMUSG00000020593	14245	Lpin1	lipin 1	-0.238638	4.55791	0.068813	0.73813	NO	KO.WT
ENSMUSG00000049134	18175	Nrap	nebulin-related anchoring protein	0.355714	3.10998	0.0690208	0.73813	NO	KO.WT
ENSMUSG00000026470	58244	Stx6	syntaxin 6	0.16689	5.80563	0.0690554	0.73813	NO	KO.WT
ENSMUSG00000069274	319157	H4c6	H4 clustered histone 6	0.314447	5.92665	0.0692236	0.73813	NO	KO.WT
ENSMUSG00000034781	14672	Gna11	guanine nucleotide binding protein, alpha 11	-0.29341	4.04606	0.069271	0.73813	NO	KO.WT
ENSMUSG00000057234	76894	Mettl15	methyltransferase like 15	0.418634	1.10128	0.069351	0.73813	NO	KO.WT
ENSMUSG00000032177	18577	Pde4a	phosphodiesterase 4A, cAMP specific	-0.209207	4.09951	0.0693818	0.73813	NO	KO.WT
ENSMUSG00000022370	68537	Mrpl13	mitochondrial ribosomal protein L13	0.15996	4.38552	0.0693985	0.73813	NO	KO.WT
ENSMUSG00000043903	195209	Zfp469	zinc finger protein 469	-0.287852	3.69899	0.069509	0.73813	NO	KO.WT
ENSMUSG00000036478	12226	Btg1	BTG anti-proliferation factor 1	0.173643	9.53202	0.0695148	0.73813	NO	KO.WT
ENSMUSG00000071324	213402	Armc2	armadillo repeat containing 2	-0.552658	0.560815	0.069589	0.73813	NO	KO.WT
ENSMUSG00000023066	246102	Rttn	rotatin	0.175148	4.87001	0.0696262	0.73813	NO	KO.WT
ENSMUSG00000020349	19052	Ppp2ca	protein phosphatase 2 (formerly 2A), catalytic subunit, alpha isoform	0.174889	8.35672	0.0696349	0.73813	NO	KO.WT
ENSMUSG00000022674	70620	Ube2v2	ubiquitin-conjugating enzyme E2 variant 2	0.331762	3.85813	0.069645	0.73813	NO	KO.WT
ENSMUSG00000022822	27416	Abcc5	ATP-binding cassette, sub-family C member 5	-0.169044	6.79009	0.0696599	0.73813	NO	KO.WT
ENSMUSG00000020687	217232	Cdc27	cell division cycle 27	0.187651	5.89071	0.0696666	0.73813	NO	KO.WT
ENSMUSG00000080893	112590811	Ndufa12-ps	NADH:ubiquinone oxidoreductase subunit A12, pseudogene	0.406745	1.63569	0.0697018	0.73813	NO	KO.WT
ENSMUSG00000026849	30931	Tor1a	torsin family 1, member A (torsin A)	-0.167782	4.95293	0.0698458	0.73813	NO	KO.WT
ENSMUSG00000017491	218772	Rarb	retinoic acid receptor, beta	-1.10019	1.64364	0.0698861	0.73813	NO	KO.WT
ENSMUSG00000074874	13025	Ctla2b	cytotoxic T lymphocyte-associated protein 2 beta	0.449692	4.02744	0.0699296	0.73813	NO	KO.WT
ENSMUSG00000024529	16948	Lox	lysyl oxidase	0.891555	4.4593	0.0699722	0.73813	NO	KO.WT
ENSMUSG00000037224	231125	Zfyve28	zinc finger, FYVE domain containing 28	-0.38397	1.97686	0.070015	0.73813	NO	KO.WT
ENSMUSG00000020937	72469	Plcd3	phospholipase C, delta 3	-0.553971	0.417229	0.0700595	0.73813	NO	KO.WT
ENSMUSG00000009927	75617	Rps25	ribosomal protein S25	0.151918	7.70727	0.0700595	0.73813	NO	KO.WT
ENSMUSG00000020032	77976	Nuak1	NUAK family, SNF1-like kinase, 1	-0.297196	4.81715	0.070136	0.73813	NO	KO.WT
ENSMUSG00000021987	219135	Mtmr6	myotubularin related protein 6	0.144767	7.21238	0.0701453	0.73813	NO	KO.WT
ENSMUSG00000025326	22215	Ube3a	ubiquitin protein ligase E3A	0.2147	6.72851	0.0701802	0.73813	NO	KO.WT
ENSMUSG00000035576	241764	L3mbtl1	L3MBTL1 histone methyl-lysine binding protein	-0.609093	1.0553	0.0702318	0.73813	NO	KO.WT
ENSMUSG00000031586	19663	Rbpms	RNA binding protein gene with multiple splicing	-0.368525	4.42045	0.0702471	0.73813	NO	KO.WT
ENSMUSG00000049686	109305	Orai1	ORAI calcium release-activated calcium modulator 1	-0.175249	4.93777	0.0702987	0.73813	NO	KO.WT
ENSMUSG00000038462	66694	Uqcrfs1	ubiquinol-cytochrome c reductase, Rieske iron-sulfur polypeptide 1	0.151172	5.54159	0.0703458	0.73813	NO	KO.WT
ENSMUSG00000038759	70699	Nup205	nucleoporin 205	0.141666	6.68842	0.070385	0.73813	NO	KO.WT
ENSMUSG00000029394	13445	Cdk2ap1	cyclin dependent kinase 2 associated protein 1	0.15043	5.42403	0.0704447	0.73813	NO	KO.WT
ENSMUSG00000019872	57319	Smpdl3a	sphingomyelin phosphodiesterase, acid-like 3A	-0.245042	7.02915	0.0705055	0.73813	NO	KO.WT
ENSMUSG00000005125	17988	Ndrg1	N-myc downstream regulated gene 1	0.207257	7.35396	0.0705817	0.73813	NO	KO.WT
ENSMUSG00000091803	66272	Cox16	cytochrome c oxidase assembly protein 16	0.189577	4.00775	0.0706182	0.73813	NO	KO.WT
ENSMUSG00000045639	320683	Zfp629	zinc finger protein 629	-0.242646	3.74988	0.0706679	0.73813	NO	KO.WT
ENSMUSG00000039007	54381	Cpq	carboxypeptidase Q	0.194964	4.21104	0.070764	0.73813	NO	KO.WT
ENSMUSG00000047945	17357	Marcksl1	MARCKS-like 1	0.178379	7.26059	0.0707934	0.73813	NO	KO.WT
ENSMUSG00000027797	13175	Dclk1	doublecortin-like kinase 1	0.802882	1.84175	0.0708341	0.73813	NO	KO.WT
ENSMUSG00000057278	68011	Snrpg	small nuclear ribonucleoprotein polypeptide G	0.173413	4.4464	0.070995	0.73813	NO	KO.WT
ENSMUSG00000021108	18755	Prkch	protein kinase C, eta	-0.129076	6.6695	0.0711103	0.73813	NO	KO.WT
ENSMUSG00000025227	75146	Mfsd13a	major facilitator superfamily domain containing 13a	0.54143	3.26806	0.0711588	0.73813	NO	KO.WT
ENSMUSG00000039361	233489	Picalm	phosphatidylinositol binding clathrin assembly protein	0.204315	10.2053	0.0711751	0.73813	NO	KO.WT
ENSMUSG00000034255	544817	Arhgap27	Rho GTPase activating protein 27	-0.156608	5.95917	0.0711954	0.73813	NO	KO.WT
ENSMUSG00000006763	78935	Saal1	serum amyloid A-like 1	-0.34221	3.68005	0.0712711	0.73813	NO	KO.WT
ENSMUSG00000042492	68449	Tbc1d10b	TBC1 domain family, member 10b	-0.185135	6.78647	0.0713323	0.73813	NO	KO.WT
ENSMUSG00000029135	14284	Fosl2	fos-like antigen 2	0.185761	10.1349	0.0713632	0.73813	NO	KO.WT
ENSMUSG00000030583	74206	Sipa1l3	signal-induced proliferation-associated 1 like 3	-0.166451	6.63659	0.0713883	0.73813	NO	KO.WT
ENSMUSG00000035227	66624	Spcs2	signal peptidase complex subunit 2 homolog (S. cerevisiae)	0.14128	6.7154	0.0714042	0.73813	NO	KO.WT
ENSMUSG00000026842	11350	Abl1	c-abl oncogene 1, non-receptor tyrosine kinase	-0.16359	7.51185	0.0714129	0.73813	NO	KO.WT
ENSMUSG00000020752	170472	Recql5	RecQ protein-like 5	-0.198071	4.8076	0.0714135	0.73813	NO	KO.WT
ENSMUSG00000043987	214552	Cep164	centrosomal protein 164	-0.166313	5.16852	0.071557	0.738691	NO	KO.WT
ENSMUSG00000015189	213819	Casd1	CAS1 domain containing 1	0.222098	4.93165	0.0716474	0.738691	NO	KO.WT
ENSMUSG00000044177	278507	Wfikkn2	WAP, follistatin/kazal, immunoglobulin, kunitz and netrin domain containing 2	-0.759389	-0.256306	0.0716864	0.738691	NO	KO.WT
ENSMUSG00000024766	381236	Lipo3	lipase, member O3	0.214908	4.71077	0.0717486	0.738691	NO	KO.WT
ENSMUSG00000052395	328370	Rft1	RFT1 homolog	-0.191863	4.1165	0.0717575	0.738691	NO	KO.WT
ENSMUSG00000071398	73667	2410004P03Rik	RIKEN cDNA 2410004P03 gene	-0.706961	-0.654612	0.0718269	0.738691	NO	KO.WT
ENSMUSG00000006784	74407	Odad4	outer dynein arm complex subunit 4	-0.488229	1.16544	0.0718315	0.738691	NO	KO.WT
ENSMUSG00000025245	93730	Lztfl1	leucine zipper transcription factor-like 1	0.324476	4.37716	0.071907	0.738691	NO	KO.WT
ENSMUSG00000029765	243743	Plxna4	plexin A4	-0.282216	4.87434	0.0719346	0.738691	NO	KO.WT
ENSMUSG00000000982	20302	Ccl3	C-C motif chemokine ligand 3	-0.270913	6.54646	0.0721103	0.739961	NO	KO.WT
ENSMUSG00000005682	103135	Pan2	PAN2 poly(A) specific ribonuclease subunit	-0.141455	5.07498	0.0722829	0.740075	NO	KO.WT
ENSMUSG00000035126	242584	Dnai4	dynein axonemal intermediate chain 4	0.582743	0.937656	0.0724128	0.740075	NO	KO.WT
ENSMUSG00000024308	21356	Tapbp	TAP binding protein	-0.184	8.28623	0.0724221	0.740075	NO	KO.WT
ENSMUSG00000031840	19339	Rab3a	RAB3A, member RAS oncogene family	-0.432846	2.24347	0.0725664	0.740075	NO	KO.WT
ENSMUSG00000027165	68170	Iftap	intraflagellar transport associated protein	0.492411	1.8257	0.0725842	0.740075	NO	KO.WT
ENSMUSG00000014353	72477	Tmem87b	transmembrane protein 87B	-0.12636	6.7362	0.072631	0.740075	NO	KO.WT
ENSMUSG00000036402	14701	Gng12	guanine nucleotide binding protein (G protein), gamma 12	0.166325	5.92312	0.072681	0.740075	NO	KO.WT
ENSMUSG00000041263	72296	Rusc1	RUN and SH3 domain containing 1	-0.191123	4.09451	0.072699	0.740075	NO	KO.WT
ENSMUSG00000060450	56736	Rnf14	ring finger protein 14	0.171776	5.50998	0.0727864	0.740075	NO	KO.WT
ENSMUSG00000025223	16825	Ldb1	LIM domain binding 1	-0.159561	5.90789	0.0728974	0.740075	NO	KO.WT
ENSMUSG00000063406	73130	Tmed5	transmembrane p24 trafficking protein 5	0.223904	6.47379	0.0729664	0.740075	NO	KO.WT
ENSMUSG00000048865	226652	Arhgap30	Rho GTPase activating protein 30	-0.154797	8.21192	0.072983	0.740075	NO	KO.WT
ENSMUSG00000040118	12293	Cacna2d1	calcium channel, voltage-dependent, alpha2/delta subunit 1	1.03848	0.807754	0.0730207	0.740075	NO	KO.WT
ENSMUSG00000032293	64602	Ireb2	iron responsive element binding protein 2	0.157386	6.41861	0.0730761	0.740075	NO	KO.WT
ENSMUSG00000039109	74145	F13a1	coagulation factor XIII, A1 subunit	0.346873	10.3192	0.0730815	0.740075	NO	KO.WT
ENSMUSG00000095595	73385	Fam177a	family with sequence similarity 177, member A	-0.335633	5.50752	0.0732154	0.740075	NO	KO.WT
ENSMUSG00002076083	231003	Klhl17	kelch-like 17	-0.184079	4.49496	0.073241	0.740075	NO	KO.WT
ENSMUSG00000004110	12290	Cacna1e	calcium channel, voltage-dependent, R type, alpha 1E subunit	-0.707919	0.0699407	0.0732462	0.740075	NO	KO.WT
ENSMUSG00000038412	56295	Higd1a	HIG1 domain family, member 1A	0.222414	3.46987	0.073323	0.740075	NO	KO.WT
ENSMUSG00000022175	65107	Lrp10	low-density lipoprotein receptor-related protein 10	-0.134225	7.32021	0.0734638	0.740075	NO	KO.WT
ENSMUSG00000025921	98711	Rdh10	retinol dehydrogenase 10 (all-trans)	0.305643	2.95358	0.0734728	0.740075	NO	KO.WT
ENSMUSG00000072437	332397	Nanos1	nanos C2HC-type zinc finger 1	0.473851	1.80426	0.0737116	0.740075	NO	KO.WT
ENSMUSG00000029007	11610	Agtrap	angiotensin II, type I receptor-associated protein	-0.312604	5.64992	0.0737416	0.740075	NO	KO.WT
ENSMUSG00000054036	258502	Or11m3	olfactory receptor family 11 subfamily M member 3	-0.895395	-0.605499	0.073923	0.740075	NO	KO.WT
ENSMUSG00000048440	70101	Cyp4f16	cytochrome P450, family 4, subfamily f, polypeptide 16	-0.147455	5.26205	0.074014	0.740075	NO	KO.WT
ENSMUSG00000027368	13537	Dusp2	dual specificity phosphatase 2	0.285512	6.03189	0.0740159	0.740075	NO	KO.WT
ENSMUSG00000028495	20104	Rps6	ribosomal protein S6	0.13222	8.21996	0.0740334	0.740075	NO	KO.WT
ENSMUSG00000005233	66442	Spc25	SPC25, NDC80 kinetochore complex component, homolog (S. cerevisiae)	0.392681	3.16631	0.0741529	0.740075	NO	KO.WT
ENSMUSG00000033102	218294	Cdc14b	CDC14 cell division cycle 14B	-0.258878	4.21477	0.0741924	0.740075	NO	KO.WT
ENSMUSG00000026495	68226	Efcab2	EF-hand calcium binding domain 2	-0.484499	0.960764	0.0741938	0.740075	NO	KO.WT
ENSMUSG00000031358	17692	Msl3	MSL complex subunit 3	0.16669	5.0402	0.0742456	0.740075	NO	KO.WT
ENSMUSG00000030116	50530	Mfap5	microfibrillar associated protein 5	0.998783	2.56848	0.0743028	0.740075	NO	KO.WT
ENSMUSG00000047126	67300	Cltc	clathrin heavy chain	0.18878	10.5183	0.0743104	0.740075	NO	KO.WT
ENSMUSG00000030123	67784	Plxnd1	plexin D1	-0.169771	8.49697	0.0743718	0.740075	NO	KO.WT
ENSMUSG00000050592	241303	Fam78a	family with sequence similarity 78, member A	-0.250482	4.87195	0.0743752	0.740075	NO	KO.WT
ENSMUSG00000036442	59016	Thap11	THAP domain containing 11	-0.23335	4.1107	0.0744288	0.740075	NO	KO.WT
ENSMUSG00000059851	232811	Kmt5c	lysine methyltransferase 5C	-0.222019	5.41315	0.0744494	0.740075	NO	KO.WT
ENSMUSG00000022575	69146	Gsdmd	gasdermin D	-0.161823	6.10527	0.0744514	0.740075	NO	KO.WT
ENSMUSG00000037594	217887	Clba1	clathrin binding box of aftiphilin containing 1	0.54492	0.599807	0.0744632	0.740075	NO	KO.WT
ENSMUSG00000026655	66540	Fam107b	family with sequence similarity 107, member B	0.246767	7.04319	0.0744735	0.740075	NO	KO.WT
ENSMUSG00000066149	66440	Cdc26	cell division cycle 26	-0.178137	4.42384	0.0744767	0.740075	NO	KO.WT
ENSMUSG00000029229	74277	Chic2	cysteine-rich hydrophobic domain 2	0.168693	5.05916	0.0745363	0.740075	NO	KO.WT
ENSMUSG00000024487	67180	Yipf5	Yip1 domain family, member 5	0.187176	5.06009	0.0745753	0.740075	NO	KO.WT
ENSMUSG00000022677	66086	Cep20	centrosomal protein 20	0.217398	4.27943	0.0745875	0.740075	NO	KO.WT
ENSMUSG00000033900	213582	Map9	microtubule-associated protein 9	0.848584	-0.730698	0.0746723	0.740075	NO	KO.WT
ENSMUSG00000035355	380728	Kcnh4	potassium voltage-gated channel, subfamily H (eag-related), member 4	0.574904	0.259913	0.0747335	0.740075	NO	KO.WT
ENSMUSG00000036943	235442	Rab8b	RAB8B, member RAS oncogene family	0.170444	8.5826	0.0747672	0.740075	NO	KO.WT
ENSMUSG00000021715	67285	Cwc27	CWC27 spliceosome-associated protein	-0.204834	3.42925	0.074877	0.740075	NO	KO.WT
ENSMUSG00000018654	22778	Ikzf1	IKAROS family zinc finger 1	-0.146807	7.62189	0.0749293	0.740075	NO	KO.WT
ENSMUSG00000038010	76138	Ccdc138	coiled-coil domain containing 138	0.288101	3.2467	0.074985	0.740075	NO	KO.WT
ENSMUSG00000039607	207181	Rbms3	RNA binding motif, single stranded interacting protein	0.783173	1.94426	0.0749889	0.740075	NO	KO.WT
ENSMUSG00000018932	26397	Map2k3	mitogen-activated protein kinase kinase 3	0.154052	7.03382	0.0750239	0.740075	NO	KO.WT
ENSMUSG00000026895	68375	Ndufa8	NADH:ubiquinone oxidoreductase subunit A8	-0.161778	5.15229	0.0752015	0.740075	NO	KO.WT
ENSMUSG00000004187	16581	Kifc2	kinesin family member C2	-0.532517	0.869848	0.075203	0.740075	NO	KO.WT
ENSMUSG00000043262	54122	Uevld	UEV and lactate/malate dehyrogenase domains	0.180507	4.31236	0.0752834	0.740075	NO	KO.WT
ENSMUSG00000020010	26464	Vnn3	vanin 3	0.619336	-0.00496884	0.075303	0.740075	NO	KO.WT
ENSMUSG00000038372	218138	Gmds	GDP-mannose 4, 6-dehydratase	0.201744	3.69827	0.0753612	0.740075	NO	KO.WT
ENSMUSG00000040712	216874	Camta2	calmodulin binding transcription activator 2	-0.162577	7.2854	0.0754058	0.740075	NO	KO.WT
ENSMUSG00000049539	80838	H1f1	H1.1 linker histone, cluster member	0.25637	5.14798	0.0754139	0.740075	NO	KO.WT
ENSMUSG00000071454	13528	Dtnb	dystrobrevin, beta	-0.246016	3.15456	0.0754399	0.740075	NO	KO.WT
ENSMUSG00000079559	100502940	Pou2af3	POU class 2 homeobox associating factor 3	-0.837182	-0.570255	0.0754468	0.740075	NO	KO.WT
ENSMUSG00000030493	101831	Faap24	Fanconi anemia core complex associated protein 24	0.309535	2.63472	0.0755687	0.740303	NO	KO.WT
ENSMUSG00000016552	239554	Foxred2	FAD-dependent oxidoreductase domain containing 2	-0.257212	3.33884	0.0756208	0.740303	NO	KO.WT
ENSMUSG00000055069	270160	Rab39	RAB39, member RAS oncogene family	-0.489454	1.08765	0.0756265	0.740303	NO	KO.WT
ENSMUSG00000016529	16153	Il10	interleukin 10	0.362798	5.68678	0.075678	0.740303	NO	KO.WT
ENSMUSG00000027714	50911	Exosc9	exosome component 9	0.21212	4.15697	0.0757636	0.740632	NO	KO.WT
ENSMUSG00000028587	18392	Orc1	origin recognition complex, subunit 1	0.3683	2.38709	0.0760132	0.741012	NO	KO.WT
ENSMUSG00000047696	241943	Ccdc144b	coiled-coil domain containing 144B	0.695361	0.00105724	0.0760355	0.741012	NO	KO.WT
ENSMUSG00000024219	224650	Anks1	ankyrin repeat and SAM domain containing 1	-0.151381	7.08956	0.0760358	0.741012	NO	KO.WT
ENSMUSG00000034168	238330	Irf2bpl	interferon regulatory factor 2 binding protein-like	-0.16683	6.48163	0.0760564	0.741012	NO	KO.WT
ENSMUSG00000037868	13654	Egr2	early growth response 2	-0.239417	6.85685	0.0760692	0.741012	NO	KO.WT
ENSMUSG00000040028	15568	Elavl1	ELAV like RNA binding protein 1	0.134476	6.67817	0.0761557	0.741012	NO	KO.WT
ENSMUSG00000036599	59031	Chst12	carbohydrate sulfotransferase 12	-0.181344	5.15196	0.0761666	0.741012	NO	KO.WT
ENSMUSG00000053560	15936	Ier2	immediate early response 2	-0.222348	7.50258	0.0762506	0.741064	NO	KO.WT
ENSMUSG00000044080	20193	S100a1	S100 calcium binding protein A1	-0.265565	4.20221	0.0762827	0.741064	NO	KO.WT
ENSMUSG00000040359	67490	Ufl1	UFM1 specific ligase 1	0.173492	4.93968	0.0764594	0.741064	NO	KO.WT
ENSMUSG00000038622	69790	Med30	mediator complex subunit 30	0.298791	2.92346	0.0764968	0.741064	NO	KO.WT
ENSMUSG00000020455	94091	Trim11	tripartite motif-containing 11	-0.202005	5.23585	0.0765065	0.741064	NO	KO.WT
ENSMUSG00000017299	76233	Dnttip1	deoxynucleotidyltransferase, terminal, interacting protein 1	-0.218772	4.55178	0.0765235	0.741064	NO	KO.WT
ENSMUSG00000078783	751864	Sirpd	signal regulatory protein delta	0.428845	2.24936	0.0765713	0.741064	NO	KO.WT
ENSMUSG00000063015	12453	Ccni	cyclin I	0.141733	6.99721	0.0766795	0.741064	NO	KO.WT
ENSMUSG00000045502	80885	Hcar2	hydroxycarboxylic acid receptor 2	-0.305697	3.58397	0.0766994	0.741064	NO	KO.WT
ENSMUSG00000020393	84035	Kremen1	kringle containing transmembrane protein 1	-0.130706	5.21252	0.0767275	0.741064	NO	KO.WT
ENSMUSG00000042410	228061	Agps	alkylglycerone phosphate synthase	0.160719	7.26082	0.0767443	0.741064	NO	KO.WT
ENSMUSG00000095630	637227	Igkv6-23	immunoglobulin kappa variable 6-23	-1.17645	-0.347109	0.0768451	0.741534	NO	KO.WT
ENSMUSG00000040760	72993	Appl1	adaptor protein, phosphotyrosine interaction, PH domain and leucine zipper containing 1	0.170341	5.92686	0.0770344	0.742607	NO	KO.WT
ENSMUSG00000022838	106389	Eaf2	ELL associated factor 2	-0.497275	0.591145	0.0770843	0.742607	NO	KO.WT
ENSMUSG00000040390	269881	Map3k10	mitogen-activated protein kinase kinase kinase 10	-0.232866	3.54389	0.0771127	0.742607	NO	KO.WT
ENSMUSG00000015127	74154	Unkl	unkempt family like zinc finger	-0.243396	4.08322	0.0773408	0.743939	NO	KO.WT
ENSMUSG00000089809	319818	A930011G23Rik	RIKEN cDNA A930011G23 gene	-0.18073	8.46551	0.0773554	0.743939	NO	KO.WT
ENSMUSG00000053617	14218	Sh3pxd2a	SH3 and PX domains 2A	0.243896	6.67794	0.0774632	0.744133	NO	KO.WT
ENSMUSG00000020716	18015	Nf1	neurofibromin 1	0.186325	7.08072	0.0775711	0.744133	NO	KO.WT
ENSMUSG00000035934	208076	Pknox2	Pbx/knotted 1 homeobox 2	0.832097	0.583932	0.0776051	0.744133	NO	KO.WT
ENSMUSG00000020788	53313	Atp2a3	ATPase, Ca++ transporting, ubiquitous	-0.208436	5.84112	0.0776148	0.744133	NO	KO.WT
ENSMUSG00000035382	18554	Pcsk7	proprotein convertase subtilisin/kexin type 7	-0.153224	5.6941	0.0776469	0.744133	NO	KO.WT
ENSMUSG00000031555	11502	Adam9	ADAM metallopeptidase domain 9	0.143849	8.42936	0.0776891	0.744133	NO	KO.WT
ENSMUSG00000046456	330460	Tmem150b	transmembrane protein 150B	-0.516557	1.22492	0.0777842	0.7444	NO	KO.WT
ENSMUSG00000042647	338350	Acad12	acyl-Coenzyme A dehydrogenase family, member 12	-0.311479	2.6079	0.0778215	0.7444	NO	KO.WT
ENSMUSG00000002668	70785	Dennd1c	DENN domain containing 1C	-0.144784	6.00888	0.077902	0.74467	NO	KO.WT
ENSMUSG00000038807	380711	Rap1gap2	RAP1 GTPase activating protein 2	-0.247526	5.97996	0.0781122	0.745133	NO	KO.WT
ENSMUSG00000048234	67702	Rnf149	ring finger protein 149	0.161778	7.89765	0.078128	0.745133	NO	KO.WT
ENSMUSG00000025034	93679	Trim8	tripartite motif-containing 8	-0.132217	7.42026	0.0781523	0.745133	NO	KO.WT
ENSMUSG00000029730	17220	Mcm7	minichromosome maintenance complex component 7	0.220967	5.98033	0.0781597	0.745133	NO	KO.WT
ENSMUSG00000029253	12617	Cenpc1	centromere protein C1	0.177263	4.8594	0.0782687	0.745382	NO	KO.WT
ENSMUSG00000022905	16646	Kpna1	karyopherin subunit alpha 1	0.204275	6.67823	0.0782905	0.745382	NO	KO.WT
ENSMUSG00000034330	234779	Plcg2	phospholipase C, gamma 2	-0.148521	8.0717	0.0785222	0.747089	NO	KO.WT
ENSMUSG00000060803	14870	Gstp1	glutathione S-transferase, pi 1	-0.210077	5.47053	0.0786366	0.747099	NO	KO.WT
ENSMUSG00000024851	18739	Pitpnm1	phosphatidylinositol transfer protein, membrane-associated 1	-0.17775	6.69589	0.0786904	0.747099	NO	KO.WT
ENSMUSG00000039234	69608	Sec24d	SEC24 homolog D, COPII coat complex component	0.153124	6.58935	0.0787787	0.747099	NO	KO.WT
ENSMUSG00000073640	621100	Rpl27-ps3	ribosomal protein L27, pseudogene 3	0.146594	5.96006	0.0787855	0.747099	NO	KO.WT
ENSMUSG00000016344	66496	Ppdpf	pancreatic progenitor cell differentiation and proliferation factor	-0.297559	4.35845	0.0789084	0.747456	NO	KO.WT
ENSMUSG00000055652	207952	Klhl25	kelch-like 25	-0.205372	3.85396	0.0789652	0.747456	NO	KO.WT
ENSMUSG00000025571	217351	Tnrc6c	trinucleotide repeat containing 6C	-0.1416	6.74016	0.0790179	0.747456	NO	KO.WT
ENSMUSG00000031652	80750	N4bp1	NEDD4 binding protein 1	0.186762	7.63878	0.0790707	0.747456	NO	KO.WT
ENSMUSG00000051786	328580	Tubgcp6	tubulin, gamma complex associated protein 6	-0.151462	5.45084	0.0791105	0.747456	NO	KO.WT
ENSMUSG00000039671	228880	Zmynd8	zinc finger, MYND-type containing 8	-0.182952	7.40685	0.0791381	0.747456	NO	KO.WT
ENSMUSG00000012483	68240	Rpa3	replication protein A3	0.384065	2.27072	0.0792105	0.747644	NO	KO.WT
ENSMUSG00000036395	244757	Glb1l2	galactosidase, beta 1-like 2	0.544725	1.25303	0.0793527	0.748075	NO	KO.WT
ENSMUSG00000001376	73288	Vps50	VPS50 EARP/GARPII complex subunit	0.201585	5.88292	0.0794184	0.748075	NO	KO.WT
ENSMUSG00000100389	108213	Rbm6-ps2	RNA binding motif protein 6, pseudogene 2	-0.787093	1.44955	0.0794732	0.748075	NO	KO.WT
ENSMUSG00000066952	231646	Myo1h	myosin 1H	-0.650155	-0.0475613	0.0795152	0.748075	NO	KO.WT
ENSMUSG00000060288	66101	Ppih	peptidyl prolyl isomerase H	0.237005	3.62103	0.0795188	0.748075	NO	KO.WT
ENSMUSG00000026670	107652	Uap1	UDP-N-acetylglucosamine pyrophosphorylase 1	0.191376	5.80736	0.0796198	0.748532	NO	KO.WT
ENSMUSG00000021832	67089	Psmc6	proteasome (prosome, macropain) 26S subunit, ATPase, 6	0.19843	5.71467	0.0796737	0.748543	NO	KO.WT
ENSMUSG00000008090	116701	Fgfrl1	fibroblast growth factor receptor-like 1	0.43076	1.36112	0.0799018	0.750192	NO	KO.WT
ENSMUSG00000019971	216274	Cep290	centrosomal protein 290	0.217594	4.35635	0.0800976	0.751529	NO	KO.WT
ENSMUSG00000031749	20444	St3gal2	ST3 beta-galactoside alpha-2,3-sialyltransferase 2	-0.147031	5.0728	0.0801497	0.751529	NO	KO.WT
ENSMUSG00000005225	231999	Plekha8	pleckstrin homology domain containing, family A (phosphoinositide binding specific) member 8	0.21342	3.94087	0.0802921	0.751819	NO	KO.WT
ENSMUSG00000021495	212483	Fam193b	family with sequence similarity 193, member B	-0.160954	6.10029	0.0803832	0.751819	NO	KO.WT
ENSMUSG00000042677	230738	Zc3h12a	zinc finger CCCH type containing 12A	0.151722	7.31939	0.0804316	0.751819	NO	KO.WT
ENSMUSG00000017747	80860	Ghdc	GH3 domain containing	-0.208005	4.02772	0.0804344	0.751819	NO	KO.WT
ENSMUSG00000089872	320119	Rps6kc1	ribosomal protein S6 kinase polypeptide 1	-0.168249	5.61676	0.0804502	0.751819	NO	KO.WT
ENSMUSG00000035459	192188	Stab2	stabilin 2	-0.743274	0.421352	0.0805513	0.751819	NO	KO.WT
ENSMUSG00000025507	57913	Pidd1	p53 induced death domain protein 1	-0.249584	3.01474	0.0805528	0.751819	NO	KO.WT
ENSMUSG00000039308	17423	Ndst2	N-deacetylase/N-sulfotransferase (heparan glucosaminyl) 2	-0.157609	6.17469	0.0806275	0.751819	NO	KO.WT
ENSMUSG00000047417	66932	Rexo1	REX1, RNA exonuclease 1	-0.15527	6.29621	0.0806846	0.751819	NO	KO.WT
ENSMUSG00000020399	171285	Havcr2	hepatitis A virus cellular receptor 2	0.192898	6.00813	0.08075	0.751819	NO	KO.WT
ENSMUSG00000022890	11957	Atp5pf	ATP synthase peripheral stalk subunit F6	0.135311	5.4222	0.0807613	0.751819	NO	KO.WT
ENSMUSG00000026110	269181	Mgat4a	mannoside acetylglucosaminyltransferase 4, isoenzyme A	0.135449	7.1646	0.0808494	0.751891	NO	KO.WT
ENSMUSG00000031822	382034	Gse1	genetic suppressor element 1, coiled-coil protein	-0.189407	6.35866	0.0809679	0.751891	NO	KO.WT
ENSMUSG00000029111	24116	Nelfa	negative elongation factor complex member A, Whsc2	-0.165764	4.65872	0.0809826	0.751891	NO	KO.WT
ENSMUSG00000028214	14579	Gem	GTP binding protein overexpressed in skeletal muscle	0.292781	3.97845	0.0810342	0.751891	NO	KO.WT
ENSMUSG00000053646	235611	Plxnb1	plexin B1	-0.551866	0.87679	0.0810451	0.751891	NO	KO.WT
ENSMUSG00000002885	26364	Adgre5	adhesion G protein-coupled receptor E5	-0.30964	8.61364	0.0811028	0.751891	NO	KO.WT
ENSMUSG00000024201	193796	Kdm4b	lysine (K)-specific demethylase 4B	-0.15889	5.23008	0.0811574	0.751891	NO	KO.WT
ENSMUSG00000034951	233824	Cog7	component of oligomeric golgi complex 7	-0.145977	4.98378	0.0812687	0.751891	NO	KO.WT
ENSMUSG00000018476	216850	Kdm6b	KDM1 lysine (K)-specific demethylase 6B	0.160257	9.41891	0.0813118	0.751891	NO	KO.WT
ENSMUSG00000024299	224697	Adamts10	ADAM metallopeptidase with thrombospondin type 1 motif 10	-0.203367	5.63208	0.0813251	0.751891	NO	KO.WT
ENSMUSG00000055725	231474	Paqr3	progestin and adipoQ receptor family member III	-0.30528	2.61216	0.0814124	0.751891	NO	KO.WT
ENSMUSG00000023022	65970	Lima1	LIM domain and actin binding 1	-0.129718	6.83231	0.081458	0.751891	NO	KO.WT
ENSMUSG00000005951	74637	Shpk	sedoheptulokinase	-0.479969	1.22278	0.0815534	0.751891	NO	KO.WT
ENSMUSG00000072872	56353	Rybp	RING1 and YY1 binding protein	0.154929	6.17889	0.0816558	0.751891	NO	KO.WT
ENSMUSG00000004771	53869	Rab11a	RAB11A, member RAS oncogene family	0.203281	6.5189	0.0817307	0.751891	NO	KO.WT
ENSMUSG00000030402	232941	Ppm1n	protein phosphatase, Mg2+/Mn2+ dependent, 1N (putative)	-0.622748	1.28466	0.0817432	0.751891	NO	KO.WT
ENSMUSG00000019978	13822	Epb41l2	erythrocyte membrane protein band 4.1 like 2	0.142916	8.54174	0.0818438	0.751891	NO	KO.WT
ENSMUSG00000033781	142688	Asb13	ankyrin repeat and SOCS box-containing 13	-0.319384	2.77758	0.0818898	0.751891	NO	KO.WT
ENSMUSG00000033352	26398	Map2k4	mitogen-activated protein kinase kinase 4	0.180388	5.68845	0.081897	0.751891	NO	KO.WT
ENSMUSG00000030793	66824	Pycard	PYD and CARD domain containing	-0.149856	5.87066	0.081914	0.751891	NO	KO.WT
ENSMUSG00000021115	22367	Vrk1	vaccinia related kinase 1	0.148554	5.22102	0.0819795	0.751891	NO	KO.WT
ENSMUSG00000026773	170768	Pfkfb3	6-phosphofructo-2-kinase/fructose-2,6-biphosphatase 3	-0.163665	7.67951	0.0819832	0.751891	NO	KO.WT
ENSMUSG00000035547	12337	Capn5	calpain 5	-0.326918	3.08988	0.0821367	0.752814	NO	KO.WT
ENSMUSG00000064141	381549	Zfp69	zinc finger protein 69	-0.480394	1.63662	0.082268	0.753231	NO	KO.WT
ENSMUSG00000030689	233875	Ino80e	INO80 complex subunit E	-0.158425	5.3097	0.0822965	0.753231	NO	KO.WT
ENSMUSG00000020948	66689	Klhl28	kelch-like 28	0.231218	4.69925	0.0823409	0.753231	NO	KO.WT
ENSMUSG00000001785	103136	Pwp1	PWP1 homolog, endonuclein	0.175756	4.85466	0.0824516	0.75376	NO	KO.WT
ENSMUSG00000044103	215257	Il36g	interleukin 36G	0.328996	1.55519	0.0826458	0.753785	NO	KO.WT
ENSMUSG00000027242	241627	Wdr76	WD repeat domain 76	0.215912	3.65915	0.0826927	0.753785	NO	KO.WT
ENSMUSG00000028035	67035	Dnajb4	DnaJ heat shock protein family (Hsp40) member B4	0.208914	4.73031	0.0827065	0.753785	NO	KO.WT
ENSMUSG00000078496	195531	Zfp982	zinc finger protein 982	0.663533	0.384498	0.082796	0.753785	NO	KO.WT
ENSMUSG00000052821	58861	Cysltr1	cysteinyl leukotriene receptor 1	0.257682	5.59362	0.0828231	0.753785	NO	KO.WT
ENSMUSG00000028100	78373	Nudt17	nudix hydrolase 17	-0.531492	0.452005	0.0828644	0.753785	NO	KO.WT
ENSMUSG00000022960	60364	Donson	downstream neighbor of SON	0.223604	4.77621	0.0828695	0.753785	NO	KO.WT
ENSMUSG00000042229	98710	Rabif	RAB interacting factor	-0.188478	4.12798	0.0829719	0.753785	NO	KO.WT
ENSMUSG00000059970	15512	Hspa2	heat shock protein 2	0.199238	3.74153	0.0830107	0.753785	NO	KO.WT
ENSMUSG00000038256	77578	Bcl9	B cell CLL/lymphoma 9	-0.186275	4.7179	0.0830369	0.753785	NO	KO.WT
ENSMUSG00000064061	224170	Dzip3	DAZ interacting protein 3, zinc finger	0.264394	3.82235	0.0830679	0.753785	NO	KO.WT
ENSMUSG00000095403	100861634	Gm21092	cadherin 11 pseudogene	-1.45666	0.886076	0.0830894	0.753785	NO	KO.WT
ENSMUSG00000025200	72502	Cwf19l1	CWF19 like cell cycle control factor 1	0.266446	3.41796	0.08327	0.754585	NO	KO.WT
ENSMUSG00000036676	237500	Tmtc3	transmembrane and tetratricopeptide repeat containing 3	0.229755	4.65686	0.0833427	0.754585	NO	KO.WT
ENSMUSG00000007682	13371	Dio2	deiodinase, iodothyronine, type II	0.659363	0.302664	0.0834219	0.754585	NO	KO.WT
ENSMUSG00000032400	68014	Zwilch	zwilch kinetochore protein	0.347824	3.50941	0.0834812	0.754585	NO	KO.WT
ENSMUSG00000002550	22245	Uck1	uridine-cytidine kinase 1	-0.175804	4.16166	0.0835375	0.754585	NO	KO.WT
ENSMUSG00000037400	76295	Atp11b	ATPase, class VI, type 11B	0.178354	6.42658	0.0835873	0.754585	NO	KO.WT
ENSMUSG00000001847	19353	Rac1	Rac family small GTPase 1	0.138454	8.38208	0.083628	0.754585	NO	KO.WT
ENSMUSG00000030232	11569	Aebp2	AE binding protein 2	0.168667	6.43641	0.0836318	0.754585	NO	KO.WT
ENSMUSG00000001247	54135	Lsr	lipolysis stimulated lipoprotein receptor	-0.207412	4.69144	0.0836544	0.754585	NO	KO.WT
ENSMUSG00000039899	14190	Fgl2	fibrinogen-like protein 2	0.297932	7.41046	0.0837154	0.754657	NO	KO.WT
ENSMUSG00000025509	66853	Pnpla2	patatin-like phospholipase domain containing 2	-0.187506	5.68792	0.0837881	0.754834	NO	KO.WT
ENSMUSG00000031988	69091	Vps26b	VPS26 retromer complex component B	-0.135841	5.61448	0.0839378	0.755706	NO	KO.WT
ENSMUSG00000038145	20623	Snrk	SNF related kinase	-0.214179	5.75265	0.0839959	0.755751	NO	KO.WT
ENSMUSG00000025531	12662	Chm	CHM Rab escort protein	0.255771	4.82481	0.084094	0.755888	NO	KO.WT
ENSMUSG00000079614	72124	Seh1l	SEH1-like (S. cerevisiae	0.214048	5.08699	0.0841173	0.755888	NO	KO.WT
ENSMUSG00000032314	110842	Etfa	electron transferring flavoprotein, alpha polypeptide	0.149365	5.51407	0.0841779	0.755956	NO	KO.WT
ENSMUSG00000092032	628444	Vmn2r59	vomeronasal 2, receptor 59	-0.329795	2.07823	0.0844333	0.756567	NO	KO.WT
ENSMUSG00000031453	19414	Rasa3	RAS p21 protein activator 3	-0.135317	7.6869	0.0844479	0.756567	NO	KO.WT
ENSMUSG00000027012	13427	Dync1i2	dynein cytoplasmic 1 intermediate chain 2	0.147261	7.08928	0.0844799	0.756567	NO	KO.WT
ENSMUSG00000040592	15985	Cd79b	CD79B antigen	-0.360775	2.02004	0.0845064	0.756567	NO	KO.WT
ENSMUSG00000020325	83554	Fstl3	follistatin-like 3	0.763059	0.200985	0.0845116	0.756567	NO	KO.WT
ENSMUSG00000068697	59011	Myoz1	myozenin 1	-0.504573	0.804221	0.0846575	0.757398	NO	KO.WT
ENSMUSG00000061536	215474	Sec22c	SEC22 homolog C, vesicle trafficking protein	-0.264635	3.28801	0.0847854	0.758065	NO	KO.WT
ENSMUSG00000059060	19363	Rad51b	RAD51 paralog B	0.383344	1.83051	0.0848936	0.758556	NO	KO.WT
ENSMUSG00000035232	236900	Pdk3	pyruvate dehydrogenase kinase, isoenzyme 3	0.187912	4.1031	0.0849713	0.758775	NO	KO.WT
ENSMUSG00000043207	230709	Zmpste24	zinc metallopeptidase, STE24	0.150401	5.90318	0.0851507	0.759054	NO	KO.WT
ENSMUSG00000054717	97165	Hmgb2	high mobility group box 2	0.206792	5.66424	0.0851624	0.759054	NO	KO.WT
ENSMUSG00000040811	72205	Eml2	echinoderm microtubule associated protein like 2	-0.241082	3.93179	0.085372	0.760371	NO	KO.WT
ENSMUSG00000039431	54384	Mtmr7	myotubularin related protein 7	0.578495	0.838083	0.085417	0.760371	NO	KO.WT
ENSMUSG00000003437	54624	Paf1	Paf1, RNA polymerase II complex component	0.149284	6.24063	0.0856737	0.76218	NO	KO.WT
ENSMUSG00000097989	100043283	Gm4335	glyceraldehyde-3-phosphate dehydrogenase pseudogene	-0.798816	-0.496837	0.0859664	0.764036	NO	KO.WT
ENSMUSG00000039217	16173	Il18	interleukin 18	0.332165	2.87788	0.0859896	0.764036	NO	KO.WT
ENSMUSG00000100937	75555	Nscme3l	NSE3 homolog, SMC5-SMC6 complex component like	-0.709433	-0.721082	0.0861117	0.764379	NO	KO.WT
ENSMUSG00000028121	29815	Bcar3	breast cancer anti-estrogen resistance 3	-0.20111	5.87301	0.0861708	0.764379	NO	KO.WT
ENSMUSG00000044349	319317	Snhg11	small nucleolar RNA host gene 11	0.407381	1.75901	0.0861892	0.764379	NO	KO.WT
ENSMUSG00000028833	26562	Ncdn	neurochondrin	-0.1557	4.92517	0.0864346	0.766079	NO	KO.WT
ENSMUSG00000005610	13690	Eif4g2	eukaryotic translation initiation factor 4, gamma 2	0.158881	9.64015	0.086815	0.768649	NO	KO.WT
ENSMUSG00000039936	18707	Pik3cd	phosphatidylinositol-4,5-bisphosphate 3-kinase catalytic subunit delta	-0.178355	8.11776	0.086868	0.768649	NO	KO.WT
ENSMUSG00000026709	226539	Dars2	aspartyl-tRNA synthetase 2 (mitochondrial)	0.204983	3.9706	0.0868866	0.768649	NO	KO.WT
ENSMUSG00000027367	99138	Stard7	StAR related lipid transfer domain containing 7	0.134163	5.7244	0.0870771	0.769856	NO	KO.WT
ENSMUSG00000061244	105504	Exoc5	exocyst complex component 5	0.222827	6.47876	0.0872204	0.770425	NO	KO.WT
ENSMUSG00000030754	70349	Copb1	coatomer protein complex, subunit beta 1	0.150457	6.97621	0.0872496	0.770425	NO	KO.WT
ENSMUSG00000062944	100043133	9130023H24Rik	RIKEN cDNA 9130023H24 gene	-0.371132	2.27849	0.0873552	0.77088	NO	KO.WT
ENSMUSG00000030729	70974	Pgm2l1	phosphoglucomutase 2-like 1	0.181296	5.52055	0.0874243	0.771012	NO	KO.WT
ENSMUSG00000075502	432879	Kbtbd6	kelch repeat and BTB (POZ) domain containing 6	0.729457	0.197393	0.0875082	0.771274	NO	KO.WT
ENSMUSG00000022555	13350	Dgat1	diacylglycerol O-acyltransferase 1	0.293713	6.1146	0.0877014	0.77177	NO	KO.WT
ENSMUSG00000035352	20293	Ccl12	C-C motif chemokine ligand 12	0.326252	5.82605	0.0877474	0.77177	NO	KO.WT
ENSMUSG00000056537	19820	Rlim	ring finger protein, LIM domain interacting	0.142796	7.54288	0.087778	0.77177	NO	KO.WT
ENSMUSG00000010517	14084	Faf1	Fas-associated factor 1	0.161611	5.49927	0.0878035	0.77177	NO	KO.WT
ENSMUSG00000028291	433693	Akirin2	akirin 2	0.19951	4.957	0.0878354	0.77177	NO	KO.WT
ENSMUSG00000004677	17925	Myo9b	myosin IXb	-0.147942	8.90888	0.0879478	0.772077	NO	KO.WT
ENSMUSG00000030322	17193	Mbd4	methyl-CpG binding domain protein 4	0.241679	2.93852	0.0883627	0.773981	NO	KO.WT
ENSMUSG00000020949	30795	Fkbp3	FK506 binding protein 3	0.197858	4.33241	0.0883727	0.773981	NO	KO.WT
ENSMUSG00000046541	210172	Zfp526	zinc finger protein 526	-0.264415	2.96083	0.0884232	0.773981	NO	KO.WT
ENSMUSG00000073795	381933	Spef1l	sperm flagellar 1 like	-0.37198	1.70052	0.0884565	0.773981	NO	KO.WT
ENSMUSG00000029161	68567	Cgref1	cell growth regulator with EF hand domain 1	0.891476	-0.110782	0.0884674	0.773981	NO	KO.WT
ENSMUSG00000053746	329384	Ptrh1	peptidyl-tRNA hydrolase 1 homolog	-0.287056	2.40046	0.0885998	0.774664	NO	KO.WT
ENSMUSG00000047749	209032	Zc3hav1l	zinc finger CCCH-type, antiviral 1-like	0.311288	3.15577	0.0887371	0.774938	NO	KO.WT
ENSMUSG00000072066	211378	Zfp1008	zinc finger protein 1008	0.612446	0.656335	0.08874	0.774938	NO	KO.WT
ENSMUSG00000042323	66923	Pbrm1	polybromo 1	0.148365	7.26796	0.0889286	0.775698	NO	KO.WT
ENSMUSG00000003824	71846	Syce2	synaptonemal complex central element protein 2	0.295403	2.83272	0.088936	0.775698	NO	KO.WT
ENSMUSG00000048222	100034361	Mfap1b	microfibrillar-associated protein 1B	-0.184547	5.04123	0.0890211	0.775937	NO	KO.WT
ENSMUSG00000057715	320492	A830018L16Rik	RIKEN cDNA A830018L16 gene	-0.676073	-0.506668	0.0891142	0.775937	NO	KO.WT
ENSMUSG00000015882	209707	Lcorl	ligand dependent nuclear receptor corepressor-like	0.218604	5.38482	0.0891267	0.775937	NO	KO.WT
ENSMUSG00000036391	77371	Sec24a	SEC24 homolog A, COPII coat complex component	0.166503	6.11904	0.0893059	0.776378	NO	KO.WT
ENSMUSG00000048175	78541	Asb8	ankyrin repeat and SOCS box-containing 8	-0.184681	4.17565	0.0894385	0.776378	NO	KO.WT
ENSMUSG00000012428	117167	Steap4	STEAP family member 4	0.634524	2.80628	0.0894563	0.776378	NO	KO.WT
ENSMUSG00000036257	67452	Pnpla8	patatin-like phospholipase domain containing 8	0.179511	6.05816	0.0895146	0.776378	NO	KO.WT
ENSMUSG00000054792	270201	Klhl18	kelch-like 18	-0.157185	5.53953	0.0895243	0.776378	NO	KO.WT
ENSMUSG00000020570	19027	Sypl1	synaptophysin like 1	0.138167	6.41878	0.0895581	0.776378	NO	KO.WT
ENSMUSG00000078127	105511	Fam170b	family with sequence similarity 170, member B	-0.991057	-0.625048	0.089559	0.776378	NO	KO.WT
ENSMUSG00000029223	22223	Uchl1	ubiquitin carboxy-terminal hydrolase L1	-0.461994	0.948009	0.0896542	0.77673	NO	KO.WT
ENSMUSG00000043017	19222	Ptgir	prostaglandin I receptor (IP)	-0.441451	3.29519	0.0898337	0.77707	NO	KO.WT
ENSMUSG00000039382	54636	Wdr45	WD repeat domain 45	-0.258218	3.40492	0.0898725	0.77707	NO	KO.WT
ENSMUSG00000036948	231807	Trappc14	trafficking protein particle complex 14	-0.180036	5.88745	0.089888	0.77707	NO	KO.WT
ENSMUSG00000016319	11740	Slc25a5	solute carrier family 25 (mitochondrial carrier, adenine nucleotide translocator), member 5	0.130522	7.88826	0.0899117	0.77707	NO	KO.WT
ENSMUSG00000066415	77853	Msl2	MSL complex subunit 2	0.195	6.6765	0.090065	0.777446	NO	KO.WT
ENSMUSG00000005034	18749	Prkacb	protein kinase, cAMP dependent, catalytic, beta	0.169398	7.10026	0.0900833	0.777446	NO	KO.WT
ENSMUSG00000028437	67123	Ubap1	ubiquitin-associated protein 1	-0.139248	5.85423	0.0901553	0.777446	NO	KO.WT
ENSMUSG00000114547	100041240	Gm3226	tubulin, alpha 1B pseudogene	1.51689	-0.554412	0.0901734	0.777446	NO	KO.WT
ENSMUSG00000040940	16801	Arhgef1	Rho guanine nucleotide exchange factor 1	-0.184814	8.11083	0.0903128	0.777831	NO	KO.WT
ENSMUSG00000020321	17449	Mdh1	malate dehydrogenase 1, NAD (soluble)	0.120241	6.21584	0.0903569	0.777831	NO	KO.WT
ENSMUSG00000023952	56055	Gtpbp2	GTP binding protein 2	-0.179839	6.22782	0.0904546	0.777831	NO	KO.WT
ENSMUSG00000021091	20716	Serpina3n	serine (or cysteine) peptidase inhibitor, clade A, member 3N	0.867583	2.85443	0.0905364	0.777831	NO	KO.WT
ENSMUSG00000024222	14229	Fkbp5	FK506 binding protein 5	0.307442	5.61022	0.090543	0.777831	NO	KO.WT
ENSMUSG00000075120	258456	Or4a66	olfactory receptor family 4 subfamily A member 66	-0.759195	-0.317009	0.0906248	0.777831	NO	KO.WT
ENSMUSG00000057406	107823	Nsd2	nuclear receptor binding SET domain protein 2	0.153224	7.586	0.0906953	0.777831	NO	KO.WT
ENSMUSG00000056917	20469	Sipa1	signal-induced proliferation associated gene 1	-0.156267	7.46953	0.0907041	0.777831	NO	KO.WT
ENSMUSG00000028382	230257	Ptbp3	polypyrimidine tract binding protein 3	0.142942	8.79984	0.0907159	0.777831	NO	KO.WT
ENSMUSG00000073755	230757	5730409E04Rik	RIKEN cDNA 5730409E04Rik gene	-0.287985	2.99279	0.0907642	0.777831	NO	KO.WT
ENSMUSG00000008976	14390	Gabpa	GA repeat binding protein, alpha	0.151159	5.71419	0.0908846	0.777975	NO	KO.WT
ENSMUSG00000036528	19024	Ppfibp2	PTPRF interacting protein, binding protein 2 (liprin beta 2)	-0.263236	4.60067	0.091024	0.777975	NO	KO.WT
ENSMUSG00000040297	226551	Suco	SUN domain containing ossification factor	0.164837	6.42495	0.0910651	0.777975	NO	KO.WT
ENSMUSG00000031816	234814	Mthfsd	methenyltetrahydrofolate synthetase domain containing	-0.217886	3.96396	0.091066	0.777975	NO	KO.WT
ENSMUSG00000059213	13199	Ddn	dendrin	-0.663243	-0.212665	0.0910683	0.777975	NO	KO.WT
ENSMUSG00000013033	330814	Adgrl1	adhesion G protein-coupled receptor L1	0.371892	2.97763	0.0911566	0.777975	NO	KO.WT
ENSMUSG00000028911	57317	Srsf4	serine and arginine-rich splicing factor 4	-0.148641	6.02735	0.0912035	0.777975	NO	KO.WT
ENSMUSG00000000805	12351	Car4	carbonic anhydrase 4	-0.731538	1.4418	0.0913095	0.777975	NO	KO.WT
ENSMUSG00000042810	77827	Krba1	KRAB-A domain containing 1	-0.352915	2.13859	0.0913602	0.777975	NO	KO.WT
ENSMUSG00000051579	66684	Tceal8	transcription elongation factor A (SII)-like 8	0.214182	3.81341	0.0913909	0.777975	NO	KO.WT
ENSMUSG00000064220	15267	H2ac18	H2A clustered histone 18	0.411782	5.58483	0.0914315	0.777975	NO	KO.WT
ENSMUSG00000008333	20639	Snrpb2	U2 small nuclear ribonucleoprotein B	0.174731	4.80003	0.0914684	0.777975	NO	KO.WT
ENSMUSG00000049598	240916	Vsig8	V-set and immunoglobulin domain containing 8	-0.914475	0.39857	0.0914911	0.777975	NO	KO.WT
ENSMUSG00000062210	106869	Tnfaip8	tumor necrosis factor, alpha-induced protein 8	0.158942	6.90408	0.0915542	0.778047	NO	KO.WT
ENSMUSG00000033953	19058	Ppp3r1	protein phosphatase 3, regulatory subunit B, alpha isoform (calcineurin B, type I)	0.173652	6.45633	0.0916759	0.778616	NO	KO.WT
ENSMUSG00000024791	67849	Cdca5	cell division cycle associated 5	0.307149	3.13228	0.0918205	0.77938	NO	KO.WT
ENSMUSG00000099689	73729	Zfp383	zinc finger protein 383	-0.473524	0.62117	0.0918849	0.779462	NO	KO.WT
ENSMUSG00000074733	414758	Zfp950	zinc finger protein 950	0.295921	3.82642	0.0920815	0.779864	NO	KO.WT
ENSMUSG00000041238	225182	Rbbp8	retinoblastoma binding protein 8, endonuclease	0.198049	5.89371	0.0920906	0.779864	NO	KO.WT
ENSMUSG00000025237	67287	Parp6	poly (ADP-ribose) polymerase family, member 6	-0.154025	4.32501	0.0920965	0.779864	NO	KO.WT
ENSMUSG00000028702	19366	Rad54l	RAD54 like (S. cerevisiae)	0.246582	4.02736	0.0921752	0.780066	NO	KO.WT
ENSMUSG00000068329	64704	Htra2	HtrA serine peptidase 2	-0.192787	5.61572	0.092368	0.780857	NO	KO.WT
ENSMUSG00000094898	171255	Vmn1r201	vomeronasal 1 receptor 201	0.509422	0.7768	0.0923783	0.780857	NO	KO.WT
ENSMUSG00000035898	231380	Uba6	ubiquitin-like modifier activating enzyme 6	0.247773	5.66224	0.0924918	0.781353	NO	KO.WT
ENSMUSG00000053453	66231	Thoc7	THO complex 7	0.16954	4.30594	0.0926121	0.781561	NO	KO.WT
ENSMUSG00000035671	212168	Zswim4	zinc finger SWIM-type containing 4	0.16059	7.41991	0.0926894	0.781561	NO	KO.WT
ENSMUSG00000005763	12503	Cd247	CD247 antigen	-0.660663	-0.360792	0.092792	0.781561	NO	KO.WT
ENSMUSG00000040021	16798	Lats1	large tumor suppressor	0.126435	6.2468	0.0928005	0.781561	NO	KO.WT
ENSMUSG00000034906	215387	Ncaph	non-SMC condensin I complex, subunit H	0.268691	4.82444	0.0928573	0.781561	NO	KO.WT
ENSMUSG00000028552	13858	Eps15	epidermal growth factor receptor pathway substrate 15	0.167644	7.71386	0.0928751	0.781561	NO	KO.WT
ENSMUSG00000021453	23882	Gadd45g	growth arrest and DNA-damage-inducible 45 gamma	-0.173272	5.4542	0.0930028	0.781561	NO	KO.WT
ENSMUSG00000006463	70605	Zdhhc24	zinc finger, DHHC domain containing 24	-0.257904	2.90417	0.0930111	0.781561	NO	KO.WT
ENSMUSG00000037892	73173	Pcdh18	protocadherin 18	0.646186	0.330915	0.0930224	0.781561	NO	KO.WT
ENSMUSG00000041609	75665	Bicdl1	BICD family like cargo adaptor 1	-0.429099	0.831935	0.0931549	0.781561	NO	KO.WT
ENSMUSG00000098934	100417831	Gvin-ps4	GTPase, very large interferon inducible, pseudogene 4	-0.327979	5.05144	0.0931591	0.781561	NO	KO.WT
ENSMUSG00000032640	269941	Chsy1	chondroitin sulfate synthase 1	-0.128509	6.15513	0.0932078	0.781561	NO	KO.WT
ENSMUSG00000019883	52665	Echdc1	enoyl Coenzyme A hydratase domain containing 1	0.339738	2.56707	0.0932298	0.781561	NO	KO.WT
ENSMUSG00000046574	233210	Prr12	proline rich 12	-0.191465	6.20238	0.0933589	0.78205	NO	KO.WT
ENSMUSG00000021693	16563	Kif2a	kinesin family member 2A	0.171725	5.642	0.0933979	0.78205	NO	KO.WT
ENSMUSG00000078899	627914	Gm14430	predicted gene 14430	0.233504	4.58265	0.0935741	0.783064	NO	KO.WT
ENSMUSG00000049339	227298	Retreg2	reticulophagy regulator family member 2	-0.166725	6.26722	0.0936343	0.783108	NO	KO.WT
ENSMUSG00000037795	333789	N4bp2	NEDD4 binding protein 2	0.140797	5.46596	0.0937898	0.783221	NO	KO.WT
ENSMUSG00000031799	326618	Tpm4	tropomyosin 4	0.154265	8.52296	0.0938515	0.783221	NO	KO.WT
ENSMUSG00000090698	381823	Apold1	apolipoprotein L domain containing 1	0.434256	5.22402	0.0938837	0.783221	NO	KO.WT
ENSMUSG00000031167	19652	Rbm3	RNA binding motif (RNP1, RRM) protein 3	0.220322	7.47876	0.0940144	0.783221	NO	KO.WT
ENSMUSG00000041375	243846	Ccdc9	coiled-coil domain containing 9	-0.178265	5.8953	0.0940198	0.783221	NO	KO.WT
ENSMUSG00000095026	100502950	Gm3336	predicted gene 3336	-0.464607	2.2834	0.094038	0.783221	NO	KO.WT
ENSMUSG00000033159	69171	Cnppd1	cyclin Pas1/PHO80 domain containing 1	-0.180522	6.15144	0.0940644	0.783221	NO	KO.WT
ENSMUSG00000033644	57746	Piwil2	piwi-like RNA-mediated gene silencing 2	0.336577	3.96293	0.0940877	0.783221	NO	KO.WT
ENSMUSG00000094870	72465	Zfp131	zinc finger protein 131	0.176035	5.50985	0.0942361	0.78355	NO	KO.WT
ENSMUSG00000042029	76044	Ncapg2	non-SMC condensin II complex, subunit G2	0.230454	6.76645	0.0943235	0.78355	NO	KO.WT
ENSMUSG00000042249	320129	Grk3	G protein-coupled receptor kinase 3	-0.223283	6.29738	0.0943244	0.78355	NO	KO.WT
ENSMUSG00000074677	100038947	Sirpb1c	signal-regulatory protein beta 1C	0.262325	6.34994	0.0943473	0.78355	NO	KO.WT
ENSMUSG00000039126	353211	Prune2	prune homolog 2	0.275552	6.36145	0.0944416	0.783876	NO	KO.WT
ENSMUSG00000051439	12475	Cd14	CD14 antigen	0.213257	10.4319	0.0947145	0.785613	NO	KO.WT
ENSMUSG00000048578	109154	Mlec	malectin	0.123823	7.70432	0.0947611	0.785613	NO	KO.WT
ENSMUSG00000027708	114893	Dcun1d1	defective in cullin neddylation 1 domain containing 1	0.172129	5.14688	0.0952908	0.789087	NO	KO.WT
ENSMUSG00000029767	12321	Calu	calumenin	0.152421	7.41115	0.095291	0.789087	NO	KO.WT
ENSMUSG00000026358	50778	Rgs1	regulator of G-protein signaling 1	-0.211318	8.61638	0.0954785	0.79018	NO	KO.WT
ENSMUSG00000002881	17936	Nab1	Ngfi-A binding protein 1	0.13769	6.52669	0.0956609	0.79123	NO	KO.WT
ENSMUSG00000006262	68473	Mob1b	MOB kinase activator 1B	0.208172	5.74265	0.0961339	0.792566	NO	KO.WT
ENSMUSG00000028860	269589	Sytl1	synaptotagmin-like 1	-0.639995	-0.490079	0.0961463	0.792566	NO	KO.WT
ENSMUSG00000040761	56381	Spen	spen family transcription repressor	-0.139273	7.62104	0.0961631	0.792566	NO	KO.WT
ENSMUSG00000042046	213452	Dstyk	dual serine/threonine and tyrosine protein kinase	-0.123209	5.98014	0.0961907	0.792566	NO	KO.WT
ENSMUSG00000022664	74102	Slc35a5	solute carrier family 35, member A5	0.156227	4.89456	0.096199	0.792566	NO	KO.WT
ENSMUSG00000053897	67547	Slc39a8	solute carrier family 39 (metal ion transporter), member 8	0.272443	3.3608	0.0963553	0.792566	NO	KO.WT
ENSMUSG00000047921	76510	Trappc9	trafficking protein particle complex 9	-0.126003	6.08656	0.0964515	0.792566	NO	KO.WT
ENSMUSG00000025036	94279	Sfxn2	sideroflexin 2	0.375229	3.63996	0.0964607	0.792566	NO	KO.WT
ENSMUSG00000095427	100043752	Rps2-ps6	ribosomal protein S2, pseudogene 6	1.51033	-0.301698	0.0965089	0.792566	NO	KO.WT
ENSMUSG00000027176	228410	Cstf3	cleavage stimulation factor, 3' pre-RNA, subunit 3	0.17222	4.91136	0.0965398	0.792566	NO	KO.WT
ENSMUSG00000037270	229227	Bltp1	bridge-like lipid transfer protein family member 1	0.178617	7.77734	0.0965847	0.792566	NO	KO.WT
ENSMUSG00000019986	52906	Ahi1	Abelson helper integration site 1	0.263321	3.0655	0.0966053	0.792566	NO	KO.WT
ENSMUSG00000049625	212937	Tifab	TRAF-interacting protein with forkhead-associated domain, family member B	-0.211414	5.9314	0.0966492	0.792566	NO	KO.WT
ENSMUSG00000003559	57344	As3mt	arsenite methyltransferase	-0.241696	4.64308	0.0966798	0.792566	NO	KO.WT
ENSMUSG00000029390	56334	Tmed2	transmembrane p24 trafficking protein 2	0.154187	7.80548	0.0967462	0.792566	NO	KO.WT
ENSMUSG00000031548	20377	Sfrp1	secreted frizzled-related protein 1	0.72337	2.49696	0.0969587	0.792566	NO	KO.WT
ENSMUSG00000031734	16373	Irx3	Iroquois related homeobox 3	1.07443	-0.753537	0.0969728	0.792566	NO	KO.WT
ENSMUSG00000043964	269999	Orai3	ORAI calcium release-activated calcium modulator 3	-0.19248	4.77699	0.0969972	0.792566	NO	KO.WT
ENSMUSG00000035686	21835	Thrsp	thyroid hormone responsive	-0.637504	0.03848	0.0970085	0.792566	NO	KO.WT
ENSMUSG00000062270	21761	Morf4l1	mortality factor 4 like 1	0.137922	7.76311	0.0972247	0.792566	NO	KO.WT
ENSMUSG00000034473	317717	Sec22a	SEC22 homolog A, vesicle trafficking protein	0.221298	3.19109	0.0972327	0.792566	NO	KO.WT
ENSMUSG00000016510	76366	Mtif3	mitochondrial translational initiation factor 3	-0.317585	2.79267	0.0972857	0.792566	NO	KO.WT
ENSMUSG00000059108	213002	Ifitm6	interferon induced transmembrane protein 6	-0.359628	3.48085	0.0972869	0.792566	NO	KO.WT
ENSMUSG00000020109	56709	Dnajb12	DnaJ heat shock protein family (Hsp40) member B12	-0.142463	5.47244	0.0975492	0.792566	NO	KO.WT
ENSMUSG00000072974	214321	Gm4787	predicted gene 4787	-0.560333	0.224406	0.0975775	0.792566	NO	KO.WT
ENSMUSG00000031527	67276	Eri1	exoribonuclease 1	0.147863	6.04253	0.0975796	0.792566	NO	KO.WT
ENSMUSG00000038204	117590	Asb10	ankyrin repeat and SOCS box-containing 10	0.746185	-0.548266	0.0975809	0.792566	NO	KO.WT
ENSMUSG00000027678	17979	Ncoa3	nuclear receptor coactivator 3	-0.143729	8.34403	0.0976494	0.792566	NO	KO.WT
ENSMUSG00000016995	17183	Matn4	matrilin 4	0.447099	2.21127	0.0977756	0.792566	NO	KO.WT
ENSMUSG00000031565	14182	Fgfr1	fibroblast growth factor receptor 1	-0.437571	5.52893	0.0977961	0.792566	NO	KO.WT
ENSMUSG00000031077	14082	Fadd	Fas associated via death domain	-0.181307	4.24068	0.0979101	0.792566	NO	KO.WT
ENSMUSG00000004939	69564	Nmrk2	nicotinamide riboside kinase 2	0.561495	0.0143517	0.097913	0.792566	NO	KO.WT
ENSMUSG00000041147	12190	Brca2	breast cancer 2, early onset	0.288784	4.15986	0.0979434	0.792566	NO	KO.WT
ENSMUSG00000041084	66357	Ostc	oligosaccharyltransferase complex subunit (non-catalytic)	0.134454	5.74397	0.097947	0.792566	NO	KO.WT
ENSMUSG00000079419	73656	Ms4a6c	membrane-spanning 4-domains, subfamily A, member 6C	0.234015	7.76714	0.0980124	0.792566	NO	KO.WT
ENSMUSG00000047767	73683	Atg16l2	autophagy related 16 like 2	0.16522	4.9258	0.0980141	0.792566	NO	KO.WT
ENSMUSG00000027366	66552	Sppl2a	signal peptide peptidase like 2A	0.164118	7.39858	0.0980497	0.792566	NO	KO.WT
ENSMUSG00000006782	12799	Cnp	2',3'-cyclic nucleotide 3' phosphodiesterase	-0.172194	5.76907	0.0980811	0.792566	NO	KO.WT
ENSMUSG00000041408	218914	Wapl	WAPL cohesin release factor	0.140406	7.24198	0.0981039	0.792566	NO	KO.WT
ENSMUSG00000078813	69757	Leng1	leukocyte receptor cluster (LRC) member 1	-0.286	2.69999	0.0983222	0.793879	NO	KO.WT
ENSMUSG00000028399	19266	Ptprd	protein tyrosine phosphatase receptor type D	0.948479	-0.129024	0.0983829	0.79392	NO	KO.WT
ENSMUSG00000054874	104401	Pcnx3	pecanex homolog 3	-0.131889	7.09948	0.098466	0.794114	NO	KO.WT
ENSMUSG00000020520	171212	Galnt10	polypeptide N-acetylgalactosaminyltransferase 10	-0.164549	5.61599	0.0985185	0.794114	NO	KO.WT
ENSMUSG00000036181	50708	H1f2	H1.2 linker histone, cluster member	0.196128	7.64239	0.0986835	0.794236	NO	KO.WT
ENSMUSG00000038827	230234	Abitram	actin binding transcription modulator	0.197852	3.61094	0.0987252	0.794236	NO	KO.WT
ENSMUSG00000016541	54138	Atxn10	ataxin 10	0.144121	5.75891	0.0987257	0.794236	NO	KO.WT
ENSMUSG00000044006	68709	Cilp2	cartilage intermediate layer protein 2	-0.871136	-0.467474	0.098776	0.794236	NO	KO.WT
ENSMUSG00000026581	20343	Sell	selectin, lymphocyte	-0.347228	4.82177	0.0988125	0.794236	NO	KO.WT
ENSMUSG00000031833	546071	Mast3	microtubule associated serine/threonine kinase 3	-0.163224	6.70375	0.0991643	0.795063	NO	KO.WT
ENSMUSG00000027878	18129	Notch2	notch 2	-0.14217	9.54721	0.0992444	0.795063	NO	KO.WT
ENSMUSG00000035164	244871	Zc3h12c	zinc finger CCCH type containing 12C	0.171801	5.43305	0.0992505	0.795063	NO	KO.WT
ENSMUSG00000033323	67655	Ctdp1	CTD phosphatase subunit 1	-0.145341	6.12046	0.0992897	0.795063	NO	KO.WT
ENSMUSG00000071180	75616	Smim15	small integral membrane protein 15	0.207683	5.17917	0.0993455	0.795063	NO	KO.WT
ENSMUSG00000067873	72459	Htatsf1	HIV TAT specific factor 1	0.148682	4.90158	0.0993705	0.795063	NO	KO.WT
ENSMUSG00000000530	11482	Acvrl1	activin A receptor, type II-like 1	-0.146616	5.84195	0.0994095	0.795063	NO	KO.WT
ENSMUSG00000020122	13649	Egfr	epidermal growth factor receptor	0.516942	2.97243	0.0994625	0.795063	NO	KO.WT
ENSMUSG00000031378	11666	Abcd1	ATP-binding cassette, sub-family D member 1	-0.136484	6.8045	0.0994735	0.795063	NO	KO.WT
ENSMUSG00000039501	98999	Znfx1	zinc finger, NFX1-type containing 1	-0.165689	7.86601	0.0995783	0.795453	NO	KO.WT
ENSMUSG00000000392	14089	Fap	fibroblast activation protein	0.443782	1.58711	0.0996941	0.795788	NO	KO.WT
ENSMUSG00000095028	668101	Sirpb1b	signal-regulatory protein beta 1B	0.304149	4.62188	0.099732	0.795788	NO	KO.WT
ENSMUSG00000018599	237781	Mief2	mitochondrial elongation factor 2	-0.311555	3.13489	0.0998851	0.796564	NO	KO.WT
ENSMUSG00000040084	12236	Bub1b	BUB1B, mitotic checkpoint serine/threonine kinase	0.280429	5.52035	0.0999826	0.796896	NO	KO.WT
ENSMUSG00000025357	13139	Dgka	diacylglycerol kinase, alpha	-0.175974	4.85236	0.100083	0.797038	NO	KO.WT
ENSMUSG00000028581	16792	Laptm5	lysosomal-associated protein transmembrane 5	-0.162513	10.1363	0.100112	0.797038	NO	KO.WT
ENSMUSG00000024142	56716	Mlst8	MTOR associated protein, LST8 homolog (S. cerevisiae)	-0.225075	3.51051	0.100213	0.79716	NO	KO.WT
ENSMUSG00000039157	98952	Eeig1	estrogen-induced osteoclastogenesis regulator 1	-0.284905	4.12475	0.100263	0.79716	NO	KO.WT
ENSMUSG00000022540	66049	Rogdi	rogdi homolog	-0.198411	3.93298	0.100296	0.79716	NO	KO.WT
ENSMUSG00000038695	66124	Josd2	Josephin domain containing 2	-0.193269	4.13151	0.100429	0.797777	NO	KO.WT
ENSMUSG00000027248	14827	Pdia3	protein disulfide isomerase associated 3	0.152311	9.22976	0.100516	0.797878	NO	KO.WT
ENSMUSG00000039148	20227	Sart1	squamous cell carcinoma antigen recognized by T cells 1	-0.15807	6.02176	0.100554	0.797878	NO	KO.WT
ENSMUSG00000032002	76863	Dcun1d5	defective in cullin neddylation 1 domain containing 5	0.171609	5.04667	0.100697	0.798234	NO	KO.WT
ENSMUSG00000037720	67878	Tmem33	transmembrane protein 33	0.162576	5.83057	0.100711	0.798234	NO	KO.WT
ENSMUSG00000038181	100910	Chpf2	chondroitin polymerizing factor 2	-0.178828	6.4217	0.100866	0.798972	NO	KO.WT
ENSMUSG00000020841	12874	Cpd	carboxypeptidase D	0.172697	8.66486	0.101014	0.799302	NO	KO.WT
ENSMUSG00000019823	171580	Mical1	microtubule associated monooxygenase, calponin and LIM domain containing 1	-0.174822	5.42375	0.101275	0.800431	NO	KO.WT
ENSMUSG00000038970	231876	Lmtk2	lemur tyrosine kinase 2	-0.191766	5.02551	0.101298	0.800431	NO	KO.WT
ENSMUSG00000041769	52432	Ppp2r2d	protein phosphatase 2, regulatory subunit B, delta	0.19071	5.00569	0.101352	0.800431	NO	KO.WT
ENSMUSG00000009621	22325	Vav2	vav 2 oncogene	-0.167147	6.3082	0.101382	0.800431	NO	KO.WT
ENSMUSG00000025321	320910	Itgb8	integrin beta 8	0.731255	0.276093	0.10145	0.80045	NO	KO.WT
ENSMUSG00000063808	67471	Gpatch1	G patch domain containing 1	-0.223001	3.73823	0.101496	0.80045	NO	KO.WT
ENSMUSG00000024220	224656	Zfp523	zinc finger protein 523	0.26366	3.31206	0.101977	0.800538	NO	KO.WT
ENSMUSG00000032508	17874	Myd88	myeloid differentiation primary response gene 88	-0.146305	6.54045	0.102007	0.800538	NO	KO.WT
ENSMUSG00000068882	20823	Ssb	small RNA binding exonuclease protection factor La	0.141233	6.21621	0.102043	0.800538	NO	KO.WT
ENSMUSG00000022471	14375	Xrcc6	X-ray repair complementing defective repair in Chinese hamster cells 6	0.17501	3.95974	0.102069	0.800538	NO	KO.WT
ENSMUSG00000020340	76884	Cyfip2	cytoplasmic FMR1 interacting protein 2	-0.181559	6.02823	0.102311	0.800538	NO	KO.WT
ENSMUSG00000022462	67760	Slc38a2	solute carrier family 38, member 2	0.152813	8.08871	0.102343	0.800538	NO	KO.WT
ENSMUSG00000001175	12313	Calm1	calmodulin 1	0.143566	9.66228	0.102498	0.800538	NO	KO.WT
ENSMUSG00000062040	22689	Zfp27	zinc finger protein 27	-0.295326	2.13153	0.102501	0.800538	NO	KO.WT
ENSMUSG00000042419	18038	Nfkbil1	nuclear factor of kappa light polypeptide gene enhancer in B cells inhibitor like 1	-0.27998	3.13974	0.102567	0.800538	NO	KO.WT
ENSMUSG00000060568	226610	Fam78b	family with sequence similarity 78, member B	-0.51664	3.21661	0.102581	0.800538	NO	KO.WT
ENSMUSG00000030203	70686	Dusp16	dual specificity phosphatase 16	0.181937	7.24743	0.102613	0.800538	NO	KO.WT
ENSMUSG00000036928	50878	Stag3	STAG3 cohesin complex component	0.299063	2.60036	0.102637	0.800538	NO	KO.WT
ENSMUSG00000031729	71955	Ist1	increased sodium tolerance 1 homolog (yeast)	0.124093	7.67635	0.10265	0.800538	NO	KO.WT
ENSMUSG00000066026	20148	Dhrs3	dehydrogenase/reductase 3	-0.191608	8.08608	0.102682	0.800538	NO	KO.WT
ENSMUSG00000042404	229541	Dennd4b	DENN domain containing 4B	-0.143868	7.42394	0.102811	0.800538	NO	KO.WT
ENSMUSG00000029571	71900	Tmem106b	transmembrane protein 106B	0.203823	5.58852	0.102827	0.800538	NO	KO.WT
ENSMUSG00000019039	67789	Dalrd3	DALR anticodon binding domain containing 3	-0.146173	4.70727	0.102869	0.800538	NO	KO.WT
ENSMUSG00000027425	228714	Kat14	lysine acetyltransferase 14	-0.179637	5.51942	0.102886	0.800538	NO	KO.WT
ENSMUSG00000055044	54132	Pdlim1	PDZ and LIM domain 1 (elfin)	-0.39225	4.95047	0.102901	0.800538	NO	KO.WT
ENSMUSG00000020876	74479	Snx11	sorting nexin 11	-0.197369	4.33419	0.102924	0.800538	NO	KO.WT
ENSMUSG00000025920	29819	Stau2	staufen double-stranded RNA binding protein 2	0.322527	2.93878	0.103065	0.800538	NO	KO.WT
ENSMUSG00000055745	223732	Rtl6	retrotransposon Gag like 6	-0.315532	2.33093	0.10307	0.800538	NO	KO.WT
ENSMUSG00000066571	233103	Garre1	granule associated Rac and RHOG effector 1	-0.146085	6.41328	0.103193	0.800538	NO	KO.WT
ENSMUSG00000021411	66895	Pxdc1	PX domain containing 1	0.266371	4.24615	0.103231	0.800538	NO	KO.WT
ENSMUSG00000027750	50706	Postn	periostin, osteoblast specific factor	0.868453	6.01304	0.103246	0.800538	NO	KO.WT
ENSMUSG00000045875	11549	Adra1a	adrenergic receptor, alpha 1a	-0.628707	4.078	0.103314	0.800538	NO	KO.WT
ENSMUSG00000064120	56738	Mocs1	molybdenum cofactor synthesis 1	-0.147664	5.15715	0.103325	0.800538	NO	KO.WT
ENSMUSG00000042670	66541	Immp1l	IMP1 inner mitochondrial membrane peptidase-like (S. cerevisiae)	0.223392	2.84134	0.103462	0.800538	NO	KO.WT
ENSMUSG00000026181	68606	Ppm1f	protein phosphatase 1F (PP2C domain containing)	-0.245649	5.1101	0.103476	0.800538	NO	KO.WT
ENSMUSG00000000223	13497	Drp2	dystrophin related protein 2	0.661021	-0.459704	0.103504	0.800538	NO	KO.WT
ENSMUSG00000017670	140579	Elmo2	engulfment and cell motility 2	-0.177963	7.17049	0.103695	0.800538	NO	KO.WT
ENSMUSG00000055148	16598	Klf2	Kruppel-like transcription factor 2 (lung)	-0.204909	7.7435	0.103741	0.800538	NO	KO.WT
ENSMUSG00000074037	17199	Mc1r	melanocortin 1 receptor	-0.585508	1.01084	0.103742	0.800538	NO	KO.WT
ENSMUSG00000046311	22720	Zfp62	zinc finger protein 62	0.21493	5.11041	0.10378	0.800538	NO	KO.WT
ENSMUSG00000020120	56193	Plek	pleckstrin	0.14779	10.4429	0.103824	0.800538	NO	KO.WT
ENSMUSG00000063800	230596	Prpf38a	PRP38 pre-mRNA processing factor 38 (yeast) domain containing A	0.162502	4.48461	0.103855	0.800538	NO	KO.WT
ENSMUSG00000041801	27280	Phlda3	pleckstrin homology like domain, family A, member 3	-0.355963	2.65969	0.103896	0.800538	NO	KO.WT
ENSMUSG00000001552	16480	Jup	junction plakoglobin	-0.269124	5.74443	0.104003	0.800538	NO	KO.WT
ENSMUSG00000024955	26379	Esrra	estrogen related receptor, alpha	-0.17067	5.29806	0.104115	0.800538	NO	KO.WT
ENSMUSG00000028796	54383	Phc2	polyhomeotic 2	-0.12745	6.66064	0.104135	0.800538	NO	KO.WT
ENSMUSG00000019564	13496	Arid3a	AT-rich interaction domain 3A	-0.171653	5.67736	0.1043	0.800538	NO	KO.WT
ENSMUSG00000039942	19219	Ptger4	prostaglandin E receptor 4 (subtype EP4)	-0.177592	6.71255	0.104306	0.800538	NO	KO.WT
ENSMUSG00000003665	15116	Has1	hyaluronan synthase 1	0.871893	0.707017	0.104344	0.800538	NO	KO.WT
ENSMUSG00000024146	56724	Cript	cysteine-rich PDZ-binding protein	0.200493	4.17743	0.104356	0.800538	NO	KO.WT
ENSMUSG00000056493	17425	Foxk1	forkhead box K1	-0.145545	6.34358	0.10442	0.800538	NO	KO.WT
ENSMUSG00000051184	66056	Zfp524	zinc finger protein 524	-0.32469	2.43433	0.104458	0.800538	NO	KO.WT
ENSMUSG00000041073	192950	Nacad	NAC alpha domain containing	-0.76669	-0.148234	0.104502	0.800538	NO	KO.WT
ENSMUSG00000054237	70567	Fra10ac1	FRA10A associated CGG repeat 1	-0.33753	1.62675	0.104557	0.800538	NO	KO.WT
ENSMUSG00000029922	54484	Mkrn1	makorin, ring finger protein, 1	-0.138618	6.29656	0.104561	0.800538	NO	KO.WT
ENSMUSG00000039477	231861	Tnrc18	trinucleotide repeat containing 18	-0.163605	8.65252	0.1046	0.800538	NO	KO.WT
ENSMUSG00000037343	319944	Taf2	TATA-box binding protein associated factor 2	0.144463	5.38807	0.104679	0.800538	NO	KO.WT
ENSMUSG00000026463	381290	Atp2b4	ATPase, Ca++ transporting, plasma membrane 4	0.237995	7.09946	0.104681	0.800538	NO	KO.WT
ENSMUSG00000027962	22329	Vcam1	vascular cell adhesion molecule 1	0.468811	4.8583	0.104736	0.800538	NO	KO.WT
ENSMUSG00000042985	100647	Upk3b	uroplakin 3B	-0.924536	-0.576796	0.104745	0.800538	NO	KO.WT
ENSMUSG00000037287	272589	Tbcel	tubulin folding cofactor E-like	-0.139201	5.31622	0.104767	0.800538	NO	KO.WT
ENSMUSG00000023947	18037	Nfkbie	nuclear factor of kappa light polypeptide gene enhancer in B cells inhibitor, epsilon	0.182032	8.17782	0.104883	0.800568	NO	KO.WT
ENSMUSG00000032745	73274	Gpbp1	GC-rich promoter binding protein 1	0.217991	6.26209	0.104884	0.800568	NO	KO.WT
ENSMUSG00000028563	94043	Tm2d1	TM2 domain containing 1	0.206443	3.43921	0.105122	0.801401	NO	KO.WT
ENSMUSG00000011960	12455	Ccnt1	cyclin T1	0.139016	6.49049	0.105157	0.801401	NO	KO.WT
ENSMUSG00000028101	229615	Pias3	protein inhibitor of activated STAT 3	-0.18164	4.09874	0.105279	0.801401	NO	KO.WT
ENSMUSG00000091243	73569	Vgll3	vestigial like family member 3	0.804087	1.40875	0.105322	0.801401	NO	KO.WT
ENSMUSG00000031701	56445	Dnaja2	DnaJ heat shock protein family (Hsp40) member A2	0.140457	6.47374	0.10533	0.801401	NO	KO.WT
ENSMUSG00000058291	24135	Zfp68	zinc finger protein 68	0.215376	4.14499	0.10533	0.801401	NO	KO.WT
ENSMUSG00000035305	26563	Ror1	receptor tyrosine kinase-like orphan receptor 1	0.84669	0.129969	0.105407	0.801453	NO	KO.WT
ENSMUSG00000015451	625018	C4a	complement C4A (Rodgers blood group)	-0.436665	1.37911	0.10545	0.801453	NO	KO.WT
ENSMUSG00000040033	20847	Stat2	signal transducer and activator of transcription 2	-0.165817	6.35891	0.105765	0.803113	NO	KO.WT
ENSMUSG00000114409	668201	Gm9042	IK cytokine pseudogene	0.395541	1.38835	0.105827	0.803113	NO	KO.WT
ENSMUSG00000028468	242406	Rgp1	RAB6A GEF compex partner 1	-0.165792	5.542	0.105837	0.803113	NO	KO.WT
ENSMUSG00000070871	227210	Ccnyl1	cyclin Y-like 1	0.239516	4.0612	0.106052	0.803465	NO	KO.WT
ENSMUSG00000017639	268451	Rab11fip4	RAB11 family interacting protein 4 (class II)	-0.369227	2.24817	0.106079	0.803465	NO	KO.WT
ENSMUSG00000035722	27403	Abca7	ATP-binding cassette, sub-family A member 7	-0.182885	6.78123	0.106123	0.803465	NO	KO.WT
ENSMUSG00000041608	215446	Entpd3	ectonucleoside triphosphate diphosphohydrolase 3	-0.741954	-0.267661	0.10616	0.803465	NO	KO.WT
ENSMUSG00000095304	211623	Plac9	placenta specific 9	0.943188	-0.58992	0.106166	0.803465	NO	KO.WT
ENSMUSG00000028465	21894	Tln1	talin 1	-0.16309	10.793	0.106424	0.804329	NO	KO.WT
ENSMUSG00000041528	84585	Rnf123	ring finger protein 123	-0.152641	5.42396	0.106449	0.804329	NO	KO.WT
ENSMUSG00000024360	225363	Etf1	eukaryotic translation termination factor 1	0.117899	7.56561	0.106661	0.805143	NO	KO.WT
ENSMUSG00000029772	74340	Ahcyl2	S-adenosylhomocysteine hydrolase-like 2	-0.10234	6.85012	0.10667	0.805143	NO	KO.WT
ENSMUSG00000029826	78781	Zc3hav1	zinc finger CCCH type, antiviral 1	0.124599	7.82419	0.106738	0.805225	NO	KO.WT
ENSMUSG00000070372	12340	Capza1	capping actin protein of muscle Z-line subunit alpha 1	0.147808	8.19326	0.106809	0.805338	NO	KO.WT
ENSMUSG00000022635	67197	Zcrb1	zinc finger CCHC-type and RNA binding motif 1	0.204065	4.34005	0.106887	0.805499	NO	KO.WT
ENSMUSG00000031758	75796	Cdyl2	chromodomain protein, Y chromosome-like 2	-0.187656	3.57305	0.107099	0.806502	NO	KO.WT
ENSMUSG00000001054	66089	Rmnd5b	required for meiotic nuclear division 5 homolog B	-0.209377	3.94496	0.107206	0.806502	NO	KO.WT
ENSMUSG00000029516	12704	Cit	citron	0.249543	5.63969	0.10722	0.806502	NO	KO.WT
ENSMUSG00000038593	654470	Tctn1	tectonic family member 1	-0.222525	3.6743	0.107302	0.806502	NO	KO.WT
ENSMUSG00000028874	14191	Fgr	FGR proto-oncogene, Src family tyrosine kinase	-0.149298	7.29863	0.107309	0.806502	NO	KO.WT
ENSMUSG00000038976	217124	Ppp1r9b	protein phosphatase 1, regulatory subunit 9B	-0.159393	8.36518	0.107398	0.806502	NO	KO.WT
ENSMUSG00000031488	75767	Rab11fip1	RAB11 family interacting protein 1 (class I)	0.177942	7.4955	0.107417	0.806502	NO	KO.WT
ENSMUSG00000000686	67477	Abhd15	abhydrolase domain containing 15	-0.280672	3.71221	0.107474	0.806511	NO	KO.WT
ENSMUSG00000022124	50789	Fbxl3	F-box and leucine-rich repeat protein 3	0.140014	6.12178	0.107549	0.806645	NO	KO.WT
ENSMUSG00000059820	270156	Nkapd1	NKAP domain containing 1	0.163824	4.36856	0.107705	0.807388	NO	KO.WT
ENSMUSG00000073888	20301	Ccl27a	C-C motif chemokine ligand 27A	-0.803083	-0.655546	0.107844	0.8079	NO	KO.WT
ENSMUSG00000025735	214951	Rhbdl1	rhomboid like 1	-0.485125	0.873009	0.107904	0.8079	NO	KO.WT
ENSMUSG00000020740	260302	Gga3	golgi associated, gamma adaptin ear containing, ARF binding protein 3	-0.160507	6.04324	0.107943	0.8079	NO	KO.WT
ENSMUSG00000031314	270627	Taf1	TATA-box binding protein associated factor 1	0.124758	6.48288	0.108019	0.808046	NO	KO.WT
ENSMUSG00000059810	50780	Rgs3	regulator of G-protein signaling 3	-0.234204	5.05528	0.108091	0.808086	NO	KO.WT
ENSMUSG00000062727	319184	H2bc12	H2B clustered histone 12	0.222256	5.47309	0.108162	0.808086	NO	KO.WT
ENSMUSG00000068823	229663	Csde1	cold shock domain containing E1, RNA binding	0.143207	8.99845	0.108195	0.808086	NO	KO.WT
ENSMUSG00000000708	18519	Kat2b	K(lysine) acetyltransferase 2B	0.14798	5.94274	0.108422	0.808498	NO	KO.WT
ENSMUSG00000009555	107951	Cdk9	cyclin dependent kinase 9	-0.120806	6.39996	0.108448	0.808498	NO	KO.WT
ENSMUSG00000079165	751865	Sap25	sin3 associated polypeptide	-0.400835	3.45501	0.108472	0.808498	NO	KO.WT
ENSMUSG00000020849	22627	Ywhae	tyrosine 3-monooxygenase/tryptophan 5-monooxygenase activation protein, epsilon polypeptide	0.125066	8.51457	0.108481	0.808498	NO	KO.WT
ENSMUSG00000058126	621054	Tpm3-rs7	tropomyosin 3, related sequence 7	-0.660818	1.09618	0.108553	0.808498	NO	KO.WT
ENSMUSG00000039713	269608	Plekhg5	pleckstrin homology domain containing, family G (with RhoGef domain) member 5	-0.300529	4.41876	0.108597	0.808498	NO	KO.WT
ENSMUSG00000020863	67684	Luc7l3	LUC7-like 3 (S. cerevisiae)	0.15485	5.99669	0.108647	0.808498	NO	KO.WT
ENSMUSG00000068587	232714	Mgam	maltase-glucoamylase	0.982863	-0.486377	0.108759	0.808538	NO	KO.WT
ENSMUSG00000041936	11603	Agrn	agrin	-0.194742	5.55387	0.108766	0.808538	NO	KO.WT
ENSMUSG00000064356	17706	ATP8	ATP synthase F0 subunit 8	0.906087	6.44719	0.108919	0.809161	NO	KO.WT
ENSMUSG00000045248	70625	Med26	mediator complex subunit 26	-0.202442	3.5482	0.108964	0.809161	NO	KO.WT
ENSMUSG00000090059	259082	Or8j3c	olfactory receptor family 8 subfamily J member 3C	-0.87508	-0.896211	0.109129	0.809964	NO	KO.WT
ENSMUSG00000029552	21753	Tes	testin LIM domain protein	0.247621	6.6118	0.109232	0.809979	NO	KO.WT
ENSMUSG00000027808	28146	Serp1	stress-associated endoplasmic reticulum protein 1	0.146962	7.44603	0.109344	0.809979	NO	KO.WT
ENSMUSG00000019992	71804	Mtfr2	mitochondrial fission regulator 2	0.28198	2.51134	0.10941	0.809979	NO	KO.WT
ENSMUSG00000000740	270106	Rpl13	ribosomal protein L13	0.159523	8.37013	0.109458	0.809979	NO	KO.WT
ENSMUSG00000027341	70612	Tmem230	transmembrane protein 230	-0.18076	4.50012	0.10947	0.809979	NO	KO.WT
ENSMUSG00000039804	228869	Ncoa5	nuclear receptor coactivator 5	-0.151049	5.39428	0.109526	0.809979	NO	KO.WT
ENSMUSG00000039298	214444	Cdk5rap2	CDK5 regulatory subunit associated protein 2	0.151108	5.4401	0.109586	0.809979	NO	KO.WT
ENSMUSG00000071256	449521	Zfp213	zinc finger protein 213	-0.298589	2.28866	0.10963	0.809979	NO	KO.WT
ENSMUSG00000024099	72900	Ndufv2	NADH:ubiquinone oxidoreductase core subunit V2	0.120705	5.55303	0.109643	0.809979	NO	KO.WT
ENSMUSG00000030589	233046	Rasgrp4	RAS guanyl releasing protein 4	-0.206532	6.46147	0.109812	0.810342	NO	KO.WT
ENSMUSG00000068196	12837	Col8a1	collagen, type VIII, alpha 1	0.849501	4.50644	0.109856	0.810342	NO	KO.WT
ENSMUSG00000022972	68001	Cfap298	cilia and flagella associate protien 298	-0.301404	2.44417	0.109942	0.810342	NO	KO.WT
ENSMUSG00000096370	102902673	Gm21992	predicted gene 21992	-0.194646	3.65036	0.10999	0.810342	NO	KO.WT
ENSMUSG00000073436	193838	Eme2	essential meiotic structure-specific endonuclease subunit 2	-0.207954	4.07354	0.110004	0.810342	NO	KO.WT
ENSMUSG00000032462	74769	Pik3cb	phosphatidylinositol-4,5-bisphosphate 3-kinase catalytic subunit beta	-0.133931	6.56938	0.110033	0.810342	NO	KO.WT
ENSMUSG00000100899	258291	Or5d39	olfactory receptor family 5 subfamily D member 39	-0.609691	0.0368505	0.110168	0.810583	NO	KO.WT
ENSMUSG00000031700	108682	Gpt2	glutamic pyruvate transaminase (alanine aminotransferase) 2	0.192126	4.85155	0.110191	0.810583	NO	KO.WT
ENSMUSG00000018809	319822	Smyd4	SET and MYND domain containing 4	0.242791	2.81616	0.110237	0.810583	NO	KO.WT
ENSMUSG00000023915	94185	Tnfrsf21	tumor necrosis factor receptor superfamily, member 21	-0.159277	6.82934	0.110483	0.811396	NO	KO.WT
ENSMUSG00000057788	234374	Ddx49	DEAD box helicase 49	-0.17288	4.8527	0.110494	0.811396	NO	KO.WT
ENSMUSG00000068798	109905	Rap1a	RAS-related protein 1a	0.158052	6.73977	0.110606	0.811396	NO	KO.WT
ENSMUSG00000074527	102639598	Gm14296	predicted gene 14296	0.292757	3.06184	0.110694	0.811396	NO	KO.WT
ENSMUSG00000030753	72981	Thap12	THAP domain containing 12	0.176181	5.46898	0.110863	0.811396	NO	KO.WT
ENSMUSG00000047264	140482	Zfp358	zinc finger protein 358	-0.2858	2.95871	0.110878	0.811396	NO	KO.WT
ENSMUSG00000018509	73139	Cenpv	centromere protein V	0.477167	0.753599	0.11118	0.811396	NO	KO.WT
ENSMUSG00000024401	21926	Tnf	tumor necrosis factor	0.159507	6.73237	0.111218	0.811396	NO	KO.WT
ENSMUSG00000037593	216976	Rskr	ribosomal protein S6 kinase related	-0.348917	1.87271	0.111249	0.811396	NO	KO.WT
ENSMUSG00000052056	228913	Zfp217	zinc finger protein 217	-0.19305	6.38243	0.111252	0.811396	NO	KO.WT
ENSMUSG00000049401	72075	Ogfr	opioid growth factor receptor	-0.151256	6.22656	0.111265	0.811396	NO	KO.WT
ENSMUSG00000025147	101513	Mob2	MOB kinase activator 2	0.135043	4.66459	0.111282	0.811396	NO	KO.WT
ENSMUSG00000021281	21928	Tnfaip2	tumor necrosis factor, alpha-induced protein 2	0.217973	8.09562	0.111286	0.811396	NO	KO.WT
ENSMUSG00000070044	212326	Fam149a	family with sequence similarity 149, member A	0.443615	1.56482	0.111293	0.811396	NO	KO.WT
ENSMUSG00000036587	14347	Fut7	fucosyltransferase 7	-0.482627	0.322766	0.111318	0.811396	NO	KO.WT
ENSMUSG00000063801	11778	Ap3s2	adaptor-related protein complex 3, sigma 2 subunit	-0.169287	4.87058	0.111321	0.811396	NO	KO.WT
ENSMUSG00000026430	54354	Rassf5	Ras association (RalGDS/AF-6) domain family member 5	-0.131101	6.18926	0.111328	0.811396	NO	KO.WT
ENSMUSG00000018171	75909	Vmp1	vacuole membrane protein 1	0.173709	7.86842	0.111373	0.811396	NO	KO.WT
ENSMUSG00000060477	108960	Irak2	interleukin-1 receptor-associated kinase 2	0.128747	7.15658	0.111711	0.812988	NO	KO.WT
ENSMUSG00000030268	12035	Bcat1	branched chain aminotransferase 1, cytosolic	0.68701	1.19046	0.111756	0.812988	NO	KO.WT
ENSMUSG00000004612	72310	Nkg7	natural killer cell group 7 sequence	-0.698939	0.302718	0.111944	0.812988	NO	KO.WT
ENSMUSG00000017478	76014	Zc3h18	zinc finger CCCH-type containing 18	-0.119871	6.5154	0.112032	0.812988	NO	KO.WT
ENSMUSG00000026814	13805	Eng	endoglin	-0.315179	6.63788	0.112036	0.812988	NO	KO.WT
ENSMUSG00000038023	21871	Atp6v0a2	ATPase, H+ transporting, lysosomal V0 subunit A2	-0.129713	6.17623	0.112087	0.812988	NO	KO.WT
ENSMUSG00000070407	54710	Hs3st3b1	heparan sulfate (glucosamine) 3-O-sulfotransferase 3B1	0.283923	2.39313	0.112123	0.812988	NO	KO.WT
ENSMUSG00000049922	228368	Slc35c1	solute carrier family 35, member C1	-0.153926	5.24536	0.112177	0.812988	NO	KO.WT
ENSMUSG00000027639	56045	Samhd1	SAM domain and HD domain, 1	-0.148767	8.58651	0.11236	0.812988	NO	KO.WT
ENSMUSG00000074217	70134	Misp3	MISP family member 3	-0.507747	0.608834	0.112362	0.812988	NO	KO.WT
ENSMUSG00000033128	106039	Gga1	golgi associated, gamma adaptin ear containing, ARF binding protein 1	-0.140191	6.68271	0.112406	0.812988	NO	KO.WT
ENSMUSG00000043468	71078	Adam30	a disintegrin and metallopeptidase domain 30	-0.410026	2.74171	0.112434	0.812988	NO	KO.WT
ENSMUSG00000033697	223666	Arhgap39	Rho GTPase activating protein 39	-0.205983	5.62968	0.112439	0.812988	NO	KO.WT
ENSMUSG00000063160	18223	Numbl	numb-like	0.245541	3.44174	0.112443	0.812988	NO	KO.WT
ENSMUSG00000029452	77462	Tmem116	transmembrane protein 116	-0.514845	0.33467	0.112466	0.812988	NO	KO.WT
ENSMUSG00000063146	269713	Clip2	CAP-GLY domain containing linker protein 2	-0.168713	6.55197	0.112533	0.812988	NO	KO.WT
ENSMUSG00000044340	98432	Phlpp1	PH domain and leucine rich repeat protein phosphatase 1	-0.151711	5.55163	0.112561	0.812988	NO	KO.WT
ENSMUSG00000017686	59040	Rhot1	ras homolog family member T1	0.133072	5.65888	0.11269	0.813505	NO	KO.WT
ENSMUSG00000021303	14706	Gng4	guanine nucleotide binding protein (G protein), gamma 4	0.540114	-0.00805163	0.112763	0.81362	NO	KO.WT
ENSMUSG00000006435	18011	Neurl1a	neuralized E3 ubiquitin protein ligase 1A	-0.759231	2.92292	0.112983	0.813865	NO	KO.WT
ENSMUSG00000044477	21769	Zfand3	zinc finger, AN1-type domain 3	-0.129742	6.33274	0.112996	0.813865	NO	KO.WT
ENSMUSG00000021773	69156	Comtd1	catechol-O-methyltransferase domain containing 1	-0.231675	3.75511	0.113075	0.813865	NO	KO.WT
ENSMUSG00000009248	17173	Ascl2	achaete-scute family bHLH transcription factor 2	0.681659	-0.141833	0.113082	0.813865	NO	KO.WT
ENSMUSG00000014907	234344	Naf1	nuclear assembly factor 1 ribonucleoprotein	0.303414	3.42051	0.113083	0.813865	NO	KO.WT
ENSMUSG00000025613	12469	Cct8	chaperonin containing TCP1 subunit 8	0.0998545	7.27633	0.113209	0.813919	NO	KO.WT
ENSMUSG00000031148	209416	Gpkow	G patch domain and KOW motifs	-0.125422	5.40873	0.11322	0.813919	NO	KO.WT
ENSMUSG00000092257	100039556	Gm2308	glyceraldehyde-3-phosphate dehydrogenase pseudogene	0.796443	0.26448	0.113262	0.813919	NO	KO.WT
ENSMUSG00000025577	12416	Cbx2	chromobox 2	-0.291719	1.92064	0.113472	0.814608	NO	KO.WT
ENSMUSG00000029674	16885	Limk1	LIM domain kinase 1	-0.193244	4.96444	0.113477	0.814608	NO	KO.WT
ENSMUSG00000004661	56380	Arid3b	AT-rich interaction domain 3B	-0.176747	4.15374	0.113586	0.814608	NO	KO.WT
ENSMUSG00000079043	380601	Fastkd5	FAST kinase domains 5	0.262201	3.01616	0.113586	0.814608	NO	KO.WT
ENSMUSG00000056394	16881	Lig1	ligase I, DNA, ATP-dependent	0.221203	5.98965	0.113722	0.814958	NO	KO.WT
ENSMUSG00000025626	70998	Phf6	PHD finger protein 6	0.201219	4.28332	0.113818	0.814958	NO	KO.WT
ENSMUSG00000042167	100715	Tent2	terminal nucleotidyltransferase 2	0.202243	5.80529	0.114018	0.814958	NO	KO.WT
ENSMUSG00000001627	15982	Ifrd1	interferon-related developmental regulator 1	0.18364	9.02731	0.114115	0.814958	NO	KO.WT
ENSMUSG00000005580	11515	Adcy9	adenylate cyclase 9	-0.138388	5.03675	0.114245	0.814958	NO	KO.WT
ENSMUSG00000058709	112406	Egln2	egl-9 family hypoxia-inducible factor 2	-0.178303	5.92225	0.114277	0.814958	NO	KO.WT
ENSMUSG00000040751	56743	Lat2	linker for activation of T cells family, member 2	-0.161599	7.0856	0.114392	0.814958	NO	KO.WT
ENSMUSG00000025495	27388	Ptdss2	phosphatidylserine synthase 2	-0.194829	3.80168	0.114516	0.814958	NO	KO.WT
ENSMUSG00000031902	18021	Nfatc3	nuclear factor of activated T cells, cytoplasmic, calcineurin dependent 3	0.137704	6.55628	0.114598	0.814958	NO	KO.WT
ENSMUSG00000018648	56405	Dusp14	dual specificity phosphatase 14	0.621776	0.503219	0.11462	0.814958	NO	KO.WT
ENSMUSG00000007837	65116	Prrg2	proline-rich Gla (G-carboxyglutamic acid) polypeptide 2	-0.323015	2.85586	0.114645	0.814958	NO	KO.WT
ENSMUSG00000025240	83493	Sacm1l	SAC1 suppressor of actin mutations 1-like (yeast)	0.139186	5.95037	0.114666	0.814958	NO	KO.WT
ENSMUSG00000020250	50493	Txnrd1	thioredoxin reductase 1	0.142102	8.82906	0.114681	0.814958	NO	KO.WT
ENSMUSG00000021087	104001	Rtn1	reticulon 1	-0.239185	3.31902	0.114705	0.814958	NO	KO.WT
ENSMUSG00000029250	231329	Polr2b	polymerase (RNA) II (DNA directed) polypeptide B	0.133788	5.81416	0.114708	0.814958	NO	KO.WT
ENSMUSG00000026799	68975	Med27	mediator complex subunit 27	-0.172019	3.94569	0.114726	0.814958	NO	KO.WT
ENSMUSG00000034480	54004	Diaph2	diaphanous related formin 2	0.209179	6.8301	0.114747	0.814958	NO	KO.WT
ENSMUSG00000043602	193043	Zfp3	zinc finger protein 3	-0.376127	0.933809	0.114839	0.814958	NO	KO.WT
ENSMUSG00000072692	100502825	Rpl37rt	ribosomal protein L37, retrotransposed	0.181654	4.72764	0.114875	0.814958	NO	KO.WT
ENSMUSG00000026201	20872	Stk16	serine/threonine kinase 16	-0.161506	4.52937	0.114978	0.814958	NO	KO.WT
ENSMUSG00000040102	232539	Klhl42	kelch-like 42	-0.193725	3.2973	0.115105	0.814958	NO	KO.WT
ENSMUSG00000040524	214812	Zfp609	zinc finger protein 609	-0.140118	6.03637	0.115178	0.814958	NO	KO.WT
ENSMUSG00000031097	21953	Tnni2	troponin I, skeletal, fast 2	-0.324618	1.8349	0.115186	0.814958	NO	KO.WT
ENSMUSG00000029599	71990	Ddx54	DEAD box helicase 54	-0.149333	7.07802	0.115268	0.814958	NO	KO.WT
ENSMUSG00000059325	74318	Hopx	HOP homeobox	-0.511365	3.21899	0.115271	0.814958	NO	KO.WT
ENSMUSG00000058881	329003	Zfp516	zinc finger protein 516	0.137218	7.69458	0.115286	0.814958	NO	KO.WT
ENSMUSG00000019518	11781	Ap4m1	adaptor-related protein complex AP-4, mu 1	-0.173177	4.57983	0.115295	0.814958	NO	KO.WT
ENSMUSG00000078974	20335	Sec61g	SEC61 translocon subunit gamma	0.172452	5.03864	0.115378	0.814964	NO	KO.WT
ENSMUSG00000000440	19016	Pparg	peroxisome proliferator activated receptor gamma	-0.237206	4.44937	0.11541	0.814964	NO	KO.WT
ENSMUSG00000032407	67958	U2surp	U2 snRNP-associated SURP domain containing	0.141347	6.54319	0.115506	0.815237	NO	KO.WT
ENSMUSG00000028370	18491	Pappa	pregnancy-associated plasma protein A	0.861825	0.34246	0.115643	0.815719	NO	KO.WT
ENSMUSG00000026775	27377	Yme1l1	YME1-like 1 (S. cerevisiae)	0.150696	6.63021	0.115689	0.815719	NO	KO.WT
ENSMUSG00000009013	56455	Dynll1	dynein light chain LC8-type 1	0.16164	6.53104	0.115939	0.815974	NO	KO.WT
ENSMUSG00000020111	216001	Micu1	mitochondrial calcium uptake 1	0.12018	5.95379	0.115958	0.815974	NO	KO.WT
ENSMUSG00000021546	15387	Hnrnpk	heterogeneous nuclear ribonucleoprotein K	0.118176	8.93824	0.116016	0.815974	NO	KO.WT
ENSMUSG00000010051	15586	Hyal1	hyaluronoglucosaminidase 1	-0.292319	4.18234	0.116058	0.815974	NO	KO.WT
ENSMUSG00000031274	12830	Col4a5	collagen, type IV, alpha 5	0.787992	1.30885	0.116068	0.815974	NO	KO.WT
ENSMUSG00000023055	67488	Calcoco1	calcium binding and coiled coil domain 1	-0.177018	4.84686	0.116097	0.815974	NO	KO.WT
ENSMUSG00000058979	214932	Hdhd5	haloacid dehalogenase like hydrolase domain containing 5	-0.212542	3.2531	0.116126	0.815974	NO	KO.WT
ENSMUSG00000002297	27214	Dbf4	DBF4 zinc finger	0.194638	4.55922	0.116209	0.816156	NO	KO.WT
ENSMUSG00000026822	16819	Lcn2	lipocalin 2	0.739607	0.972659	0.116375	0.816608	NO	KO.WT
ENSMUSG00000040565	107182	Btaf1	B-TFIID TATA-box binding protein associated factor 1	0.146601	7.52729	0.116685	0.816608	NO	KO.WT
ENSMUSG00000045691	105663	Thtpa	thiamine triphosphatase	-0.277326	2.92824	0.116733	0.816608	NO	KO.WT
ENSMUSG00000032028	78252	Nxpe2	neurexophilin and PC-esterase domain family, member 2	1.13336	-0.518047	0.11684	0.816608	NO	KO.WT
ENSMUSG00000025962	75619	Fastkd2	FAST kinase domains 2	0.207189	3.69244	0.116884	0.816608	NO	KO.WT
ENSMUSG00000037722	54342	Gnpnat1	glucosamine-phosphate N-acetyltransferase 1	0.377534	2.74882	0.116909	0.816608	NO	KO.WT
ENSMUSG00000025364	18813	Pa2g4	proliferation-associated 2G4	0.118584	6.41858	0.116935	0.816608	NO	KO.WT
ENSMUSG00000033793	108664	Atp6v1h	ATPase, H+ transporting, lysosomal V1 subunit H	0.14631	6.76332	0.116959	0.816608	NO	KO.WT
ENSMUSG00000033739	56299	Fkbpl	FK506 binding protein-like	-0.320963	2.10383	0.117022	0.816608	NO	KO.WT
ENSMUSG00000026544	68440	Dusp23	dual specificity phosphatase 23	-0.251599	2.73679	0.117035	0.816608	NO	KO.WT
ENSMUSG00000017286	67201	Glod4	glyoxalase domain containing 4	0.179888	4.81873	0.11708	0.816608	NO	KO.WT
ENSMUSG00000025383	83430	Il23a	interleukin 23, alpha subunit p19	0.666124	0.314699	0.117102	0.816608	NO	KO.WT
ENSMUSG00000041057	72515	Wdr43	WD repeat domain 43	0.147349	5.62781	0.117212	0.816608	NO	KO.WT
ENSMUSG00000026003	11363	Acadl	acyl-Coenzyme A dehydrogenase, long-chain	0.116369	5.88179	0.117265	0.816608	NO	KO.WT
ENSMUSG00000031754	68219	Nudt21	nudix hydrolase 21	0.161872	4.61925	0.117279	0.816608	NO	KO.WT
ENSMUSG00000009733	21422	Tfcp2	transcription factor CP2	-0.178962	4.35121	0.117319	0.816608	NO	KO.WT
ENSMUSG00000036591	71435	Arhgap21	Rho GTPase activating protein 21	0.125299	5.97678	0.117456	0.816608	NO	KO.WT
ENSMUSG00000038563	101592	Efl1	elongation factor like GTPase 1	-0.138838	4.74717	0.11747	0.816608	NO	KO.WT
ENSMUSG00000029557	68017	Mrm2	mitochondrial rRNA methyltransferase 2	-0.328598	2.54135	0.117477	0.816608	NO	KO.WT
ENSMUSG00000034673	18515	Pbx2	pre B cell leukemia homeobox 2	-0.185215	5.62254	0.117731	0.816771	NO	KO.WT
ENSMUSG00000028986	52323	Klhl7	kelch-like 7	0.212832	3.8414	0.117752	0.816771	NO	KO.WT
ENSMUSG00000015597	57908	Zfp318	zinc finger protein 318	-0.140501	5.15266	0.117771	0.816771	NO	KO.WT
ENSMUSG00000020476	13169	Dbnl	drebrin-like	-0.145445	6.93836	0.1178	0.816771	NO	KO.WT
ENSMUSG00000050428	243867	Fbxo46	F-box protein 46	-0.274555	3.63332	0.117832	0.816771	NO	KO.WT
ENSMUSG00000041423	68957	Paqr6	progestin and adipoQ receptor family member VI	-0.575864	0.117408	0.117946	0.816771	NO	KO.WT
[truncated: 39,017 more rows]
