# Supplementary material for: Serotonin 5-HT7 receptor signaling modulates inflammatory responses and survival after myocardial infarction
Source: J Transl Med. 2026 Jun 17;24:787. doi: 10.1186/s12967-026-08423-4 (PMC13281426; doi:10.1186/s12967-026-08423-4)
Supplement: Supplementary file 2 — Supplementary Material 2 [file 12967_2026_8423_MOESM2_ESM.xlsx]

## Sheet: normalized_count
	WT	WT+LP-211	KO	WT+LP-211	WT+LP-211	WT+LP-211	WT	KO	WT	KO	KO	WT
	N5238	N5239	N5240	N5241	N5242	N5243	N5244	N5246	N5248	N5366	N5367	N5992m
ENSMUSG00000000001	7.238	7.0832	7.13735	7.10858	7.07809	7.12492	7.12167	7.07445	7.15155	7.30321	7.23514	6.93752
ENSMUSG00000000028	3.39103	3.74717	3.65946	3.58056	3.90673	3.69541	3.6527	3.87792	3.42497	3.64267	3.5627	3.48246
ENSMUSG00000000037	0.386704	0.570118	0.699507	0.0635969	1.06311	0.377968	0.642551	0.699717	0.562171	0.507373	0.334604	0.35329
ENSMUSG00000000056	5.28126	5.12483	5.13195	5.29499	5.21338	5.22877	5.19397	5.31581	5.19459	4.99151	4.8022	5.40957
ENSMUSG00000000058	5.12334	4.59508	4.49214	4.59954	4.63516	4.53004	4.78226	5.42299	4.72984	5.46677	5.34193	4.58417
ENSMUSG00000000078	9.99822	9.96946	9.94243	9.91426	10.1921	10.1168	10.184	10.1623	10.3046	10.2	10.0993	10.199
ENSMUSG00000000085	4.43856	4.36292	4.38792	4.40962	4.5994	4.27387	4.37123	4.42232	4.59079	4.59882	4.4416	4.48579
ENSMUSG00000000088	6.0837	6.20855	6.30359	6.23798	6.09087	6.16989	6.13522	6.12054	6.00143	6.23691	6.11459	6.18169
ENSMUSG00000000093	1.2546	1.09732	0.899438	0.454751	0.41637	0.997203	1.07853	0.699669	0.621396	1.2204	1.62066	0.917743
ENSMUSG00000000120	0.906959	0.881175	0.994574	0.839082	0.700328	1.15617	0.764503	1.0393	1.59614	1.25514	0.797788	1.66617
ENSMUSG00000000127	4.42359	4.18233	4.00965	4.33479	4.31655	4.14374	4.1378	4.50093	4.43612	4.40108	4.59452	4.44014
ENSMUSG00000000131	7.20362	7.26529	7.39182	7.28559	7.32308	7.31159	7.28749	7.12705	7.33809	7.18142	7.30652	7.17733
ENSMUSG00000000134	6.94739	6.97294	6.9167	6.99646	6.84865	6.90988	6.8214	6.99016	7.01421	6.76872	6.77473	7.00953
ENSMUSG00000000142	-0.228951	-0.910414	-1.75484	-0.905964	-0.107599	-0.572272	-1.63572	-0.612316	-0.120883	-0.228454	-1.49812	0.0465549
ENSMUSG00000000148	4.69422	4.49577	4.53782	4.36579	4.51258	4.41698	4.52309	4.65691	4.66972	4.09557	4.25309	4.67245
ENSMUSG00000000149	7.80778	8.14868	8.10992	8.32111	8.13159	8.08749	8.0367	8.07524	7.96508	8.02976	7.8184	8.16814
ENSMUSG00000000154	-0.136024	0.0947455	0.11213	-0.384345	-0.648775	-0.572272	-0.743701	-0.0328689	-0.221369	0.0341061	0.388213	-0.0415256
ENSMUSG00000000167	-0.0485529	-0.457925	0.585829	0.896091	0.451832	0.801668	0.556087	0.155924	0.705801	-0.0147218	0.642543	-0.489377
ENSMUSG00000000168	5.28546	5.56293	5.47685	5.39368	5.43867	5.38287	5.47423	5.28184	5.29681	5.15445	5.37417	5.37808
ENSMUSG00000000171	5.67975	5.79986	5.7597	5.87544	5.89196	5.75079	5.83597	5.85508	5.64944	5.66599	5.64873	5.89694
ENSMUSG00000000184	7.10443	6.36126	6.35451	6.2362	6.26985	6.50802	6.42117	6.62236	6.73273	6.61839	6.83519	6.24982
ENSMUSG00000000194	6.51557	6.63443	6.5971	6.50099	6.60172	6.52037	6.5997	6.5917	6.62884	6.43903	6.46294	6.67583
ENSMUSG00000000202	0.111471	-0.269297	0.264858	-0.0708337	0.14054	0.125024	-0.444375	-0.736346	-0.120883	0.0341061	0.334604	-0.460068
ENSMUSG00000000204	6.80135	6.30816	6.63557	6.76755	6.32906	6.44909	6.51064	6.4639	6.90224	6.96226	6.40229	6.34239
ENSMUSG00000000223	-0.675348	-0.376722	-0.0587009	-0.571007	-0.300435	-1.62483	-0.920416	-0.201413	-1.23571	-0.431813	0.0318606	-0.235672
ENSMUSG00000000244	4.42617	4.29028	4.25375	4.29738	4.5099	4.20029	4.1582	4.35293	4.5257	4.13809	3.9483	4.19468
ENSMUSG00000000248	1.9419	1.14723	1.1844	1.23029	2.54233	0.902799	1.76201	0.875099	2.26264	1.48318	-0.138112	1.2023
ENSMUSG00000000253	1.92798	2.57289	2.53305	2.53283	2.41707	2.33949	2.15469	2.59526	2.07003	2.20219	2.52719	2.74878
ENSMUSG00000000266	2.35358	1.65614	1.11595	1.20182	1.31974	1.27148	1.96419	2.05552	1.30245	2.09118	2.86226	1.60983
ENSMUSG00000000275	8.48128	8.52428	8.49112	8.60375	8.37851	8.47996	8.37529	8.27681	8.24869	8.35374	8.16955	8.33417
ENSMUSG00000000276	3.91793	3.82352	3.70054	3.7609	3.68882	3.97629	3.82317	3.84198	3.92298	4.08493	4.12822	3.695
ENSMUSG00000000278	7.73045	7.84615	7.77385	7.97699	7.78811	7.7711	7.78815	7.81576	7.63689	7.73059	7.59371	7.8292
ENSMUSG00000000282	6.2254	6.44962	6.59782	6.44534	6.34209	6.51807	6.41648	6.42829	6.46512	6.13831	6.26562	6.63506
ENSMUSG00000000290	9.98748	9.66811	9.70389	9.52982	9.57884	9.6591	9.78104	9.83528	9.89746	9.2925	9.60189	9.54535
ENSMUSG00000000295	0.991772	1.13692	1.50126	0.981759	1.47825	1.57114	1.4497	1.14854	1.53585	1.47739	1.84812	1.66614
ENSMUSG00000000301	0.185356	0.385188	0.528979	0.353345	-0.300435	0.298563	0.509331	0.494296	0.562171	-0.135523	0.388213	1.05149
ENSMUSG00000000303	4.1878	4.20113	4.47265	3.70632	4.18829	4.50805	4.47797	4.30726	4.5241	4.27143	4.62653	4.4723
ENSMUSG00000000317	3.94355	3.76245	2.39115	2.98652	2.81242	3.36259	3.64478	3.91095	3.37661	3.6102	4.41682	3.95127
ENSMUSG00000000318	5.58129	5.30638	5.55527	5.61496	5.2937	5.49519	5.2095	5.67612	5.48951	5.34259	5.15774	5.80681
ENSMUSG00000000320	2.14268	1.32876	0.908511	1.30695	1.22505	1.24772	1.86035	1.52169	2.07516	2.01804	1.78638	1.44011
ENSMUSG00000000326	6.88593	6.59871	6.59598	6.58533	6.40914	6.4828	6.56625	6.68568	6.77588	6.26313	6.20833	6.49304
ENSMUSG00000000339	3.76229	3.83044	3.87371	3.59255	3.66183	3.81225	3.72209	3.84362	3.51579	3.6499	3.75302	3.80741
ENSMUSG00000000340	3.25355	3.07932	3.57011	3.30792	3.36293	3.23928	3.28563	3.51893	3.39315	3.63539	3.47769	3.49961
ENSMUSG00000000346	8.07423	8.2049	8.30032	8.3609	8.26772	8.17698	8.28872	8.25614	8.25806	8.33023	8.16001	8.27154
ENSMUSG00000000355	4.14678	3.87795	3.76573	3.92392	3.92156	3.88887	3.87207	3.84811	3.97183	4.40496	4.12078	3.95697
ENSMUSG00000000359	0.906959	0.0947455	-0.895136	-0.785462	-0.107599	-0.90716	-0.586289	-0.49811	-0.573189	-0.327787	0.0977052	0.420767
ENSMUSG00000000365	1.11032	0.83377	0.752147	0.126389	1.31954	0.65824	0.362546	0.118029	1.02382	0.863144	0.489802	1.00831
ENSMUSG00000000374	6.78904	6.7941	6.9493	6.85473	6.76255	6.8546	6.81965	6.74911	6.76508	6.74167	6.82034	6.7279
ENSMUSG00000000378	5.31251	5.47287	5.40663	5.46053	5.45213	5.45263	5.28752	5.52523	5.31608	5.32539	5.2703	5.46656
ENSMUSG00000000384	5.46302	5.51951	5.66043	5.38018	5.43885	5.46487	5.63407	5.49025	5.47294	5.3517	5.53174	5.45834
ENSMUSG00000000386	5.71797	5.44772	5.52867	5.70994	5.45594	5.25175	5.51484	5.21998	5.79621	5.79266	5.37836	5.20455
ENSMUSG00000000392	1.72929	1.67202	1.56624	1.85284	1.04406	1.53271	0.68308	1.64881	1.55888	1.98716	1.90559	1.23473
ENSMUSG00000000399	5.53223	5.66692	5.63928	5.66352	5.44751	5.78317	5.57871	5.6429	5.49563	5.5489	5.53954	5.69422
ENSMUSG00000000409	0.991895	0.0119803	-0.895136	-0.143058	-0.786472	0.65824	0.704815	1.11304	1.2658	0.817383	-0.0371335	0.420767
ENSMUSG00000000416	0.0336767	-1.08163	-2.08339	-1.18215	-1.78861	-0.730021	-0.743701	0.318426	-0.866748	-0.327787	0.388213	-0.343512
ENSMUSG00000000420	7.00154	7.03975	7.05911	7.10906	7.12159	7.01271	7.06414	7.11043	7.12449	7.19274	7.13172	7.00987
ENSMUSG00000000439	4.04162	4.34494	4.2803	4.11513	4.20144	4.15497	4.2621	4.22235	4.17599	4.24667	4.28296	4.35833
ENSMUSG00000000440	4.39394	4.4375	4.57902	4.46631	4.34075	4.48138	4.73454	3.85295	4.48875	4.53787	4.26747	4.64801
ENSMUSG00000000441	6.92259	6.86811	6.89158	6.88149	6.86343	6.90808	6.91943	6.76409	6.95619	6.87929	6.80928	6.79826
ENSMUSG00000000486	1.66937	0.971554	-0.476461	0.126389	0.847244	1.27148	1.83094	1.57111	1.33819	1.07242	0.716292	1.72073
ENSMUSG00000000489	6.52297	6.39437	6.09629	6.57073	6.31638	6.15461	6.29651	6.30687	6.31175	6.08705	6.26156	6.38667
ENSMUSG00000000530	6.02115	5.8665	5.59313	5.79644	5.88083	5.7632	5.79542	5.89612	5.90711	5.72604	5.86024	5.94891
ENSMUSG00000000531	4.98285	4.87522	4.88368	4.86879	4.47488	5.00091	5.05149	4.55806	4.57742	4.96779	4.91379	5.07454
ENSMUSG00000000532	5.64755	5.6773	5.64102	5.48578	5.67343	5.73517	5.68391	5.67507	5.82604	5.32139	5.40771	5.83913
ENSMUSG00000000538	5.17718	5.07955	5.00504	4.9448	5.12429	5.17513	5.11353	5.17012	5.20189	4.95728	5.1318	5.11585
ENSMUSG00000000552	5.38093	5.85121	5.85017	5.90907	5.87359	5.75019	5.84885	5.79008	5.88764	5.53252	5.44173	5.96171
ENSMUSG00000000555	8.44038	8.38919	8.46412	8.34425	8.3234	8.49392	8.4561	8.40348	8.18817	8.30279	8.53909	8.13255
ENSMUSG00000000561	4.69422	4.79085	4.74356	4.6105	4.70087	4.8418	4.65399	4.80867	4.67848	4.52003	4.86518	4.83292
ENSMUSG00000000562	1.88212	1.9307	1.40591	2.05655	2.19725	1.84733	1.68413	2.24782	2.21163	1.69545	1.97618	2.0108
ENSMUSG00000000563	6.76664	6.88914	6.87332	6.91425	6.83172	6.91111	6.88329	6.87873	6.82536	7.01583	6.90449	6.84803
ENSMUSG00000000567	1.21986	0.570118	0.899438	0.186562	-0.0200574	0.945955	0.876945	0.254627	-0.329383	0.992312	2.30364	0.821156
ENSMUSG00000000568	6.39644	6.60262	6.6261	6.48398	6.62868	6.65121	6.73392	6.46483	6.55894	6.75651	6.8619	6.73656
ENSMUSG00000000579	2.83124	2.19427	3.16726	2.37491	2.16783	2.84265	3.33551	2.87804	2.88002	2.11168	2.67903	2.74353
ENSMUSG00000000581	4.23641	4.47275	4.27546	4.23655	4.17907	4.20991	4.24639	4.10866	4.1647	4.52013	4.455	4.04664
ENSMUSG00000000594	8.74837	8.63991	8.81856	8.70514	8.70612	8.7263	8.80417	8.81305	8.90732	8.79486	8.74116	8.59794
ENSMUSG00000000600	5.83425	5.71009	5.76624	5.81655	5.816	5.80138	5.76492	5.61812	5.81167	5.92554	5.95516	5.59365
ENSMUSG00000000605	6.48756	6.5309	6.6696	6.63075	6.51087	6.66333	6.603	6.52349	6.51873	6.49297	6.58535	6.55007
ENSMUSG00000000627	-0.0487223	0.0953888	-2.08339	-1.02771	-1.78861	-0.430085	0.112649	0.605369	-0.0239437	-0.434468	0.10214	0.282501
ENSMUSG00000000628	7.70618	7.66254	7.68455	7.5446	7.55573	7.68526	7.62143	7.83576	7.77928	7.38012	7.59454	7.47664
ENSMUSG00000000631	7.78401	7.62282	7.5153	7.49243	7.60596	7.56322	7.61079	7.68078	7.77092	7.44463	7.40776	7.75016
ENSMUSG00000000673	2.66899	1.92852	2.56281	2.1502	1.35272	2.41683	2.06261	2.03667	2.91459	2.20219	1.9044	2.39326
ENSMUSG00000000682	6.56083	6.50355	6.78856	6.7959	6.83167	6.53547	6.68422	6.53442	6.67846	6.94126	6.59729	6.50507
ENSMUSG00000000686	3.46879	3.9849	3.76264	3.73536	3.81846	3.6131	3.9704	3.34941	3.79838	3.75681	3.14596	3.92827
ENSMUSG00000000693	4.56178	4.42615	4.02042	4.30987	4.4824	4.41226	4.07442	4.51851	3.99658	4.3336	4.75961	4.53836
ENSMUSG00000000708	5.84845	5.87522	5.82108	6.0076	5.93524	5.8263	5.94024	6.00545	5.94817	6.18377	6.08049	5.78414
ENSMUSG00000000711	6.61756	6.59318	6.61393	6.85138	6.61571	6.56758	6.62909	6.81135	6.68817	6.55532	6.47198	6.73454
ENSMUSG00000000730	0.76954	0.881175	0.752147	1.57109	1.02241	1.22924	0.642551	0.961594	0.836618	0.950528	0.912002	1.09345
ENSMUSG00000000732	5.20389	5.03659	5.21604	5.32757	5.22725	5.15835	5.18034	5.20428	5.24043	5.3479	5.14743	5.03471
ENSMUSG00000000738	5.38775	5.63229	5.59018	5.34245	5.62938	5.40104	5.43626	5.60257	5.48548	5.39052	5.43908	5.49659
ENSMUSG00000000739	0.96869	0.48504	1.325	0.518552	0.647565	1.13825	1.17459	1.0175	1.15471	0.969481	1.1594	1.06749
ENSMUSG00000000740	8.36492	8.46984	8.55479	8.41098	8.57752	8.4624	8.25882	8.16916	8.21695	8.38946	8.41505	8.0589
ENSMUSG00000000743	6.31384	6.50317	6.36508	6.34524	6.4234	6.24958	6.39088	6.4437	6.36903	6.10621	6.25462	6.51468
ENSMUSG00000000751	5.88226	6.18547	5.93515	6.02168	6.15221	5.98092	6.07278	6.10142	5.77315	6.09306	6.15091	6.18554
ENSMUSG00000000753	3.7194	2.67056	2.15713	2.33436	2.33652	2.75126	2.54342	3.32635	2.32288	3.33777	3.75302	2.56712
ENSMUSG00000000759	5.75379	5.73247	5.8692	5.71627	6.01572	5.81439	5.8244	5.85424	5.7663	5.79061	5.83604	5.65269
ENSMUSG00000000776	4.27075	4.26507	4.03642	4.04263	4.07359	4.29941	4.27746	4.02555	4.2563	4.00662	4.40387	4.28583
ENSMUSG00000000782	1.61707	0.681424	1.11575	0.126389	1.17859	0.780293	1.29638	0.600608	1.6821	1.2204	1.40354	1.09345
ENSMUSG00000000787	8.71552	8.5949	8.698	8.73487	8.63711	8.70666	8.71662	8.76332	8.72364	9.04971	8.95048	8.80477
ENSMUSG00000000791	-0.434952	0.317873	0.11213	0.454751	1.10261	0.669215	0.362546	0.501344	0.15523	0.507431	-0.53921	0.0465549
ENSMUSG00000000792	-0.812454	0.385188	-0.0587009	-0.785462	-1.30196	0.59311	0.109891	-0.606031	0.144368	-0.811996	-0.442442	0.420767
ENSMUSG00000000794	2.75642	1.95091	1.23151	1.34071	1.62125	1.46592	2.70447	1.28241	3.55429	0.618278	0.584705	0.917743
ENSMUSG00000000804	6.09786	5.94807	6.00324	5.92132	6.09708	5.92466	6.05646	5.97116	6.21318	6.12394	6.08348	6.01999
ENSMUSG00000000805	2.65603	0.317873	0.335558	1.23069	1.41683	1.87499	1.12481	1.40491	1.76323	1.44766	1.01783	1.13422
ENSMUSG00000000811	2.09064	2.11852	2.25157	2.10413	1.80027	1.70045	2.24127	2.09243	2.24969	1.90685	2.35839	2.11633
ENSMUSG00000000817	-0.675348	-0.376722	-0.895136	-0.785462	-0.648775	-1.34406	0.199117	-0.612316	0.144368	-0.434468	-1.31579	-0.0415256
ENSMUSG00000000823	4.36873	4.44902	4.29931	4.14893	4.79289	4.31268	4.42992	4.53249	4.63962	4.14001	4.36091	4.59845
ENSMUSG00000000826	7.18937	7.33189	7.25869	7.23684	7.29543	7.26486	7.34179	7.33312	7.34789	7.13191	7.17658	7.2939
ENSMUSG00000000827	5.38682	5.26987	5.45415	5.54673	5.28602	5.37967	5.28595	5.35052	5.26695	5.19727	5.33374	5.38021
ENSMUSG00000000838	5.62692	5.60557	5.60775	5.64363	5.69698	5.61676	5.63559	5.48373	5.68992	6.04647	5.8828	5.55152
ENSMUSG00000000861	2.91686	2.77387	2.8178	2.80605	2.30288	2.93289	2.96833	2.55613	3.31625	3.31326	2.54698	3.09686
ENSMUSG00000000876	3.14977	3.48927	3.13335	3.43822	3.3114	3.37354	3.1393	3.38123	3.18929	3.22707	3.19917	3.6066
ENSMUSG00000000881	2.60313	2.61556	2.47159	2.89931	2.81242	2.6903	2.61537	2.77637	2.69783	2.87337	2.44948	2.89831
ENSMUSG00000000884	1.28852	1.32008	1.56146	1.31401	1.8934	1.09247	1.40891	1.74351	1.70958	0.817383	1.55186	1.77329
ENSMUSG00000000901	0.111471	-0.269297	-0.252512	-1.03746	-0.786472	-0.0721751	0.283144	-0.114681	-0.0269418	0.448551	0.278925	0.282501
ENSMUSG00000000902	5.62199	5.80242	5.8509	5.72346	5.65861	5.74425	5.76764	5.59282	5.65918	5.69274	5.69635	5.66409
ENSMUSG00000000915	3.73288	2.96533	2.60919	2.67466	2.70449	3.24544	3.31338	3.38535	3.48891	3.30104	3.75437	3.30023
ENSMUSG00000000916	3.01129	3.2055	2.92569	2.92603	3.179	3.05923	2.98097	2.83202	3.10299	2.80466	3.18434	3.06575
ENSMUSG00000000934	1.9704	2.60148	2.37419	2.15019	2.31975	2.23662	2.15469	2.40287	2.19225	1.83977	1.99358	2.0108
ENSMUSG00000000948	0.616466	0.263669	0.212697	0.130132	0.826846	0.508532	-0.176823	-0.00287964	0.493959	-0.283036	0.792629	-0.0964158
ENSMUSG00000000957	7.6866	7.99813	7.76707	7.97854	7.6528	7.93115	7.8593	7.81367	7.4962	7.70354	7.78242	8.047
ENSMUSG00000000958	6.47122	6.8525	6.88831	6.45765	6.76787	6.51697	6.80017	6.51518	6.63101	6.39322	6.33169	6.36328
ENSMUSG00000000959	4.9646	5.18247	5.20189	5.2418	5.26415	5.1184	5.37241	5.11286	5.34931	5.074	4.79477	5.18782
ENSMUSG00000000976	5.41338	5.33395	5.27821	5.19986	5.29822	5.18211	5.31093	5.22397	5.45004	5.2078	5.17649	5.10242
ENSMUSG00000000982	6.86898	6.5188	6.52576	6.94763	6.4776	6.16076	6.71952	6.53693	6.46429	6.22598	6.28862	6.60183
ENSMUSG00000000983	0.907832	0.570581	0.468287	-0.0683701	-0.199931	-0.071647	0.0155668	0.38006	0.837917	0.111984	0.335314	0.870258
ENSMUSG00000001014	0.448025	1.17705	0.752147	0.126389	0.285037	0.65824	0.109891	1.0393	1.14989	0.111984	0.334604	1.09345
ENSMUSG00000001016	5.18073	5.31223	5.28116	5.29092	5.32479	5.18007	5.25078	5.1973	5.12238	5.12416	5.36376	5.22923
ENSMUSG00000001017	6.40816	6.46323	6.38397	6.4438	6.37451	6.48156	6.44754	6.3956	6.32183	6.4737	6.39395	6.44965
ENSMUSG00000001018	4.75032	4.81546	4.79161	4.81262	4.9216	4.66293	4.68521	4.73196	4.83054	4.97052	4.74112	4.82344
ENSMUSG00000001020	7.42063	7.03648	7.32681	7.00586	7.00421	7.1945	7.22881	7.28702	7.23072	7.03361	7.38699	6.81802
ENSMUSG00000001025	7.08568	6.73081	6.81742	6.56168	6.89723	6.89008	6.79164	6.96669	6.89602	6.7128	7.00941	6.55276
ENSMUSG00000001029	5.13043	4.31339	3.67674	3.54162	3.58712	3.77603	4.1985	3.36589	5.41165	3.43189	3.57375	3.6195
ENSMUSG00000001034	5.42925	5.36445	5.48064	5.14299	5.39156	5.37241	5.33845	5.41936	5.55221	5.0591	5.23233	5.51754
ENSMUSG00000001036	4.1878	3.05858	2.42371	2.69698	2.7009	3.29252	3.19133	3.37213	3.288	3.27145	3.80815	3.32547
ENSMUSG00000001039	0.0335966	-0.376722	-0.360145	0.0635969	-0.407467	-0.430085	0.577478	-0.201413	-0.573189	-0.811852	0.221012	-0.0415256
ENSMUSG00000001052	7.02605	7.00455	7.15313	7.01157	6.94518	7.12165	7.09961	7.03215	7.19008	7.14206	7.1744	6.88333
ENSMUSG00000001053	3.20157	2.90651	2.26974	1.95642	2.26852	2.59977	3.08997	2.99692	2.61283	2.40141	3.0985	3.05517
ENSMUSG00000001054	3.95943	4.00108	3.95456	3.63759	3.86519	3.90237	4.27232	3.8796	3.99032	3.64336	4.014	4.11809
ENSMUSG00000001056	4.91791	5.39131	5.31608	5.06042	4.87982	5.31551	5.12164	5.24788	4.91054	4.86603	4.97613	5.43631
ENSMUSG00000001062	5.71916	5.62358	5.59895	5.44633	5.44629	5.55525	5.45013	5.5049	5.71184	5.16029	5.25383	5.56481
ENSMUSG00000001065	5.35515	5.29396	5.39633	5.14628	5.27741	5.26674	5.26285	5.20774	5.29374	4.90901	4.91608	5.21184
ENSMUSG00000001082	5.18098	5.26074	5.37342	5.19783	5.26024	5.14988	5.25247	5.27021	5.25662	4.85627	5.16899	5.25407
ENSMUSG00000001089	6.56343	6.48032	6.31018	6.6001	6.50751	6.42655	6.60276	6.56019	6.48019	6.54396	6.67646	6.54376
ENSMUSG00000001098	6.46582	6.39879	6.26809	6.29884	6.28065	6.42054	6.3376	6.46043	6.42435	6.26485	6.49278	6.3164
ENSMUSG00000001100	4.77511	4.97731	4.903	4.83517	4.81752	4.91475	4.93587	4.89772	4.69475	4.75934	4.71921	4.98372
ENSMUSG00000001105	4.01155	4.12931	4.17782	3.90613	4.10311	4.04315	4.02633	4.31414	4.19912	4.00662	4.15612	4.22578
ENSMUSG00000001119	5.10448	3.92395	3.18698	3.03643	3.12241	3.90238	3.83079	4.61627	3.19359	4.38549	5.68887	3.88114
ENSMUSG00000001120	1.86194	1.51303	1.30382	1.4429	2.02271	1.53688	1.77403	1.76657	1.4404	1.32221	1.80934	1.55042
ENSMUSG00000001123	6.91173	6.82776	6.94046	7.06991	6.8616	6.89431	6.924	6.95682	7.02538	7.05783	6.80756	6.85916
ENSMUSG00000001127	5.95572	5.93949	6.02627	5.89019	6.00394	5.98546	5.83398	5.964	6.03677	5.79687	5.82522	5.88628
ENSMUSG00000001128	8.91307	8.68522	8.80718	8.70765	8.50429	8.66311	8.66853	8.86959	8.8126	8.30014	8.41053	8.7474
ENSMUSG00000001131	5.35915	4.91562	4.73378	4.60139	4.4987	5.12418	4.55395	5.24378	4.21363	4.78374	5.77552	4.82004
ENSMUSG00000001134	2.68888	2.58726	3.2615	2.84689	2.71612	2.81234	2.50212	2.77151	2.32924	3.03203	2.72002	2.66777
ENSMUSG00000001138	4.99699	5.04814	5.02168	4.81494	5.08295	4.86248	5.02357	4.94094	5.00749	4.89731	4.76631	5.20467
ENSMUSG00000001143	5.39291	5.25753	5.31856	5.48419	5.39782	5.2284	5.23191	5.38743	5.46323	5.28398	5.09669	5.21839
ENSMUSG00000001150	5.8893	5.96879	6.09907	5.83694	6.04115	5.99043	5.90556	6.05072	6.17494	5.88463	5.93812	5.99807
ENSMUSG00000001151	6.58721	6.80871	6.82898	6.65207	6.86847	6.83744	6.70762	6.85095	6.82222	6.68508	6.73431	6.90741
ENSMUSG00000001156	7.60883	7.65366	7.73462	7.94953	7.36926	7.5481	7.17773	7.18576	6.7538	7.45532	7.43031	7.41338
ENSMUSG00000001157	3.66798	3.77072	3.99689	4.00759	3.97892	3.81958	3.79456	3.64735	3.79214	4.07211	3.9856	3.84444
ENSMUSG00000001158	3.88377	3.90114	4.02099	4.01385	3.93476	3.90909	3.85145	3.88487	3.779	3.85066	3.75302	3.96829
ENSMUSG00000001166	1.32166	1.62862	1.50126	1.75257	1.8934	1.31252	2.01423	1.87652	1.56631	1.32221	1.45469	1.35728
ENSMUSG00000001173	6.19799	6.05188	6.21496	6.34157	6.30524	6.11601	6.1422	6.09499	6.3016	6.39711	6.27172	5.94032
ENSMUSG00000001175	9.69061	9.65614	9.74432	9.76081	9.67723	9.61935	9.60122	9.58326	9.56004	9.80871	9.74882	9.4589
ENSMUSG00000001211	5.36114	5.49476	5.40261	5.59472	5.84383	5.45033	5.56306	5.7303	5.45687	5.46735	5.50864	5.63407
ENSMUSG00000001227	5.69891	5.55555	5.59133	5.27842	5.5267	5.60701	5.60651	5.58904	5.78728	5.24989	5.57195	5.54804
ENSMUSG00000001228	5.72533	6.54992	6.37839	6.33572	6.49269	6.32055	6.3039	6.53264	5.90846	6.2303	6.3429	6.40029
ENSMUSG00000001229	6.60563	6.6452	6.59501	6.54569	6.64911	6.51794	6.55718	6.69085	6.57874	6.34441	6.43221	6.48498
ENSMUSG00000001240	3.20135	2.01607	1.37264	1.26405	1.93783	2.25779	2.47359	2.48114	2.30493	2.76981	2.86967	2.70079
ENSMUSG00000001247	4.90024	4.69462	4.52274	4.49038	4.82443	4.61452	4.77139	4.83906	4.88733	4.6101	4.39407	4.6525
ENSMUSG00000001248	6.83282	6.86361	7.13488	7.09374	6.98977	6.87141	6.68644	6.88635	6.66942	6.79832	6.65614	6.81669
ENSMUSG00000001249	1.72	2.07843	1.8052	2.41201	2.00195	1.95496	1.8586	1.72016	1.95963	1.81681	1.72853	2.07504
ENSMUSG00000001270	7.35315	7.61922	7.40217	7.67588	7.5494	7.26742	7.49575	7.35345	7.50508	7.30658	7.03629	7.54625
ENSMUSG00000001280	7.31349	7.2301	7.22813	7.40687	7.34054	7.2863	7.24436	7.34412	7.33744	7.41305	7.28354	7.34228
ENSMUSG00000001281	6.87725	6.49107	6.22323	5.86364	6.1141	6.41702	6.6351	6.37214	6.80155	5.93444	6.35548	6.46168
ENSMUSG00000001285	4.00394	4.09791	4.23256	3.92777	4.34898	4.13941	4.30911	4.37161	4.01424	3.94902	3.92045	4.20913
ENSMUSG00000001288	5.94608	5.3092	5.33078	5.14584	5.04963	5.22704	5.31618	5.70071	5.76004	4.98859	5.08792	5.08498
ENSMUSG00000001289	5.79501	5.88164	5.91134	5.99577	5.88949	5.71583	5.88678	5.8764	5.78642	5.8145	5.62535	5.91056
ENSMUSG00000001300	5.58239	4.67121	4.07366	3.64714	4.19288	4.41234	4.61399	4.46256	5.21637	4.31372	4.85551	4.21632
ENSMUSG00000001305	3.74406	3.74333	3.53367	3.66294	3.73233	3.53722	3.9142	3.66348	3.92718	3.74463	3.90149	3.97952
ENSMUSG00000001313	1.79269	1.83531	1.90151	1.79184	2.12227	1.95494	1.65588	1.73048	1.76334	1.79459	1.37727	1.98874
ENSMUSG00000001323	2.71961	2.4865	2.612	2.72415	3.15689	2.67923	2.93217	2.89609	2.87423	2.95058	2.93919	2.78764
ENSMUSG00000001334	0.906959	0.173019	0.11213	-0.299352	-0.107599	-0.1819	0.764503	0.699669	-0.329383	0.563891	0.538034	-0.135335
ENSMUSG00000001348	6.03657	6.40342	6.08637	6.40713	6.05099	6.28534	6.29651	6.04676	6.13804	5.72828	5.65894	6.45062
ENSMUSG00000001366	4.01114	3.83647	3.72363	3.8653	3.70099	3.81225	3.75188	3.61355	3.76646	3.71375	3.59672	3.75609
ENSMUSG00000001376	5.7324	5.8842	5.8205	5.90065	5.7441	5.83272	5.79838	6.34352	5.7538	5.93945	5.82981	5.90432
ENSMUSG00000001380	5.53377	5.87324	5.74074	5.65162	5.67888	5.75971	5.69546	5.66768	5.68398	5.52385	5.78835	5.88921
ENSMUSG00000001383	5.08048	5.40963	5.31556	5.38441	5.30733	5.4595	5.44639	5.3693	5.27518	5.3447	5.2305	5.48835
ENSMUSG00000001403	3.29588	4.29139	4.28832	4.41	4.38456	4.11992	3.89896	4.32956	3.81069	4.17925	4.11209	4.15268
ENSMUSG00000001415	6.38365	6.28099	6.35354	6.09531	6.27313	6.31212	6.40585	6.26449	6.33564	6.1188	6.27864	6.28598
ENSMUSG00000001416	7.11355	7.19346	7.22505	7.06189	6.99717	7.11628	7.0986	7.14484	6.94408	6.92358	7.1167	6.91752
ENSMUSG00000001418	7.11222	7.18152	7.20193	7.29014	7.12231	7.15892	7.15424	7.15947	6.97514	6.97605	6.74702	7.20916
ENSMUSG00000001419	7.51104	7.66682	7.67025	7.62785	7.56167	7.74578	7.59576	7.59634	7.5987	7.41021	7.39345	7.67279
ENSMUSG00000001420	-0.0487223	-0.492794	-1.4874	-0.21909	-0.0200574	-0.430085	-0.444375	-0.114681	-1.03947	-0.434468	-0.642938	-0.586876
ENSMUSG00000001424	8.14504	8.31135	8.27176	8.07014	8.09042	8.26876	8.17316	8.19821	8.10416	7.96159	8.03734	8.17988
ENSMUSG00000001435	5.10686	4.91697	3.94893	3.77509	4.15576	4.80272	5.05149	5.27021	3.86728	4.6168	5.00456	5.42197
ENSMUSG00000001436	2.82738	3.19616	3.09827	3.12379	3.31987	3.33298	3.00591	2.7535	3.01738	2.9914	2.95489	3.11751
ENSMUSG00000001440	8.10442	8.35159	8.23083	8.14829	8.20514	8.16968	8.2625	8.31779	8.1172	8.14373	8.32948	8.2318
ENSMUSG00000001441	6.67458	6.57742	6.66661	6.69066	6.80252	6.65761	6.67065	6.67465	6.66219	6.51917	6.64781	6.58262
ENSMUSG00000001444	0.448025	0.317873	-0.252512	0.549403	0.214596	0.214358	0.577478	0.379403	0.0612543	0.817383	-0.754706	-0.0415256
ENSMUSG00000001445	4.65201	4.7959	4.71841	4.63516	4.77216	4.76202	4.71408	4.74219	4.71744	4.46795	4.63021	4.74808
ENSMUSG00000001467	4.54874	4.58794	4.63732	4.86879	4.59759	4.76994	4.87318	4.67528	4.75651	4.83489	4.95602	4.97984
ENSMUSG00000001472	8.02972	8.04974	8.14298	8.06338	8.11425	8.11372	8.03161	8.05382	8.08545	7.93043	8.01458	8.00731
ENSMUSG00000001473	8.01053	7.85525	7.93885	7.71898	7.71843	7.78886	7.92468	8.03618	7.97371	7.70338	7.94433	7.68699
ENSMUSG00000001482	5.16175	5.00269	5.10583	5.00837	5.17711	4.9452	5.0937	5.11333	5.21396	4.62918	4.90805	5.14859
ENSMUSG00000001493	3.78503	2.78961	2.03499	2.22536	2.46337	3.22963	3.32617	3.51507	2.47513	3.36984	4.10486	3.17726
ENSMUSG00000001494	-0.550149	-1.27594	-0.252512	-1.18215	-0.938713	0.125024	0.362546	-0.736346	0.435887	-1.32474	-0.754706	-1.05207
ENSMUSG00000001506	9.22294	8.55769	7.21476	7.57654	7.51342	8.5043	8.1592	8.99713	7.32747	8.69459	9.5417	8.71117
ENSMUSG00000001507	2.20209	1.68314	0.945373	1.04813	0.893069	1.60457	2.28268	1.85519	1.06711	1.03292	2.07758	1.87305
ENSMUSG00000001517	4.44286	5.24043	5.23917	5.27606	5.4192	5.09507	5.06929	5.26413	4.77288	5.15441	5.11234	5.09527
ENSMUSG00000001518	3.58857	3.48063	3.67965	3.27032	3.40366	3.74685	3.358	3.54168	3.42448	3.19487	3.29897	3.61427
ENSMUSG00000001520	0.0426896	0.603686	-0.122666	-0.0323249	-0.153818	-1.12373	-1.53672	-0.355215	-0.116715	0.26866	0.581165	-0.283849
ENSMUSG00000001521	3.3136	3.43672	3.25574	3.18544	3.04999	3.44569	3.3531	3.10963	2.8946	2.96872	3.58394	3.12054
ENSMUSG00000001524	3.58255	3.53138	3.42466	3.39631	3.58013	3.47532	3.48541	3.49443	3.37661	3.31326	3.30772	3.49159
ENSMUSG00000001525	9.3655	9.79806	9.75425	9.68021	9.7402	9.64545	9.59771	9.81977	9.41814	9.5515	9.64313	9.57986
ENSMUSG00000001542	7.88705	7.9001	8.03384	8.08483	8.01245	8.07935	7.8897	7.77893	7.5848	8.20866	8.08942	7.5794
ENSMUSG00000001552	6.33907	5.69153	5.34778	5.34902	5.39788	5.62788	5.72204	5.7521	5.89861	5.55535	6.05798	5.84681
ENSMUSG00000001555	3.45392	3.07906	1.53169	1.77234	2.19725	2.92011	2.50894	3.23847	1.30245	2.85083	3.92157	2.80036
ENSMUSG00000001569	5.16955	5.37834	5.40224	5.22015	5.34862	5.25236	5.38641	5.18085	5.21538	5.28457	5.26996	5.37377
ENSMUSG00000001576	6.61227	6.52633	6.62292	6.42607	6.50185	6.55488	6.50663	6.33705	6.49467	6.17132	6.44536	6.38561
ENSMUSG00000001588	3.35503	2.98456	3.32368	2.437	2.94886	3.12981	2.80738	3.26296	3.14396	2.81635	3.36901	3.15763
ENSMUSG00000001604	-0.136024	-1.08163	-1.4874	-1.34298	0.0624746	-0.430085	-0.315178	-0.0328689	-0.446142	-0.549672	-0.875865	0.35329
ENSMUSG00000001627	8.95817	9.03628	9.09365	9.16639	8.94509	9.08598	9.06451	8.818	8.79666	9.35503	9.0802	8.82705
ENSMUSG00000001630	5.88297	5.92745	5.83907	6.34592	5.8153	5.77351	5.85722	5.58705	5.78787	5.94211	5.75601	5.78541
ENSMUSG00000001632	7.02093	7.13094	7.11748	6.99852	7.11457	7.11932	7.13367	7.08083	7.2272	6.87894	7.01326	7.16842
ENSMUSG00000001642	6.26615	6.29877	6.36527	6.57554	6.29339	6.29729	6.24453	6.45325	6.17408	6.2708	6.20049	6.39604
ENSMUSG00000001663	0.949988	1.17546	1.26811	1.88558	1.25077	0.997203	0.981253	1.25009	1.18957	1.14831	0.797788	2.05395
ENSMUSG00000001665	2.8169	2.45453	2.77345	2.90333	2.49518	2.3407	2.40353	2.48877	2.95937	2.63572	2.23215	2.56725
ENSMUSG00000001666	3.0807	3.40518	3.45652	3.42173	3.02287	3.22963	3.20215	3.24668	3.23855	2.7929	2.86321	3.31667
ENSMUSG00000001674	5.25675	5.29615	5.28308	5.13554	5.15089	5.24825	5.36365	5.26509	5.09482	5.0613	5.14305	5.03066
ENSMUSG00000001687	7.86965	7.96681	8.01609	8.08513	8.03001	7.97671	7.85438	7.79565	7.82816	8.02643	7.77421	7.90185
ENSMUSG00000001700	3.71941	3.52194	3.39163	3.58138	3.34483	3.46625	3.42196	3.45952	3.8175	3.36189	3.61368	3.52264
ENSMUSG00000001707	3.98551	4.15365	3.9713	3.92833	3.66182	3.81939	3.55467	4.0347	3.79195	3.76888	4.10085	3.74296
ENSMUSG00000001729	8.08095	8.06538	8.09651	7.96235	8.0145	8.08303	8.03378	8.10328	8.0622	7.73141	7.9621	8.07866
ENSMUSG00000001739	1.50597	0.927072	0.699507	0.454702	0.285037	0.780293	1.07853	0.921111	0.222953	0.950528	1.23821	0.963716
ENSMUSG00000001741	5.2056	4.87521	4.86505	5.16268	5.20403	4.94984	5.17485	5.25812	5.51659	5.17613	4.89091	5.54238
ENSMUSG00000001750	8.92078	9.27293	9.14059	9.20806	9.01905	9.09455	9.08875	9.07537	8.95204	8.7883	8.61192	9.14416
ENSMUSG00000001751	5.95451	6.499	6.37226	6.32696	6.36898	6.29693	6.25939	6.18666	6.14517	6.03052	5.83355	6.33513
ENSMUSG00000001755	3.91334	4.27841	4.18403	4.27863	4.09824	4.12029	4.24639	4.3527	4.228	4.11934	4.014	4.36932
ENSMUSG00000001761	3.5149	3.57593	3.27052	3.23679	3.99169	3.34436	3.06804	3.39578	3.33299	3.29999	3.66018	3.49942
ENSMUSG00000001763	1.64339	1.85534	1.61136	1.57409	2.28184	1.65691	1.78078	0.926684	1.35277	1.33617	1.33101	1.58024
ENSMUSG00000001767	4.99831	5.16582	5.1015	5.09364	5.15712	5.08326	5.12449	5.19155	5.16502	5.1565	5.11996	5.29735
ENSMUSG00000001768	7.75579	7.46797	7.68598	7.63987	7.70161	7.54314	7.60739	7.64323	7.87484	7.64778	7.64903	7.62289
ENSMUSG00000001774	5.45309	5.53585	5.39781	5.96501	5.51725	5.5269	5.29167	5.38528	5.50902	5.70785	5.34811	5.26302
ENSMUSG00000001783	6.23196	6.37541	6.48432	6.52834	6.50591	6.54204	6.50445	6.62385	6.43477	6.33961	6.3012	6.55942
ENSMUSG00000001785	4.57902	4.68129	4.80714	4.93773	4.8508	4.93016	4.82142	4.93367	4.85092	5.04428	4.96044	4.79512
ENSMUSG00000001786	4.3208	4.54075	4.44094	4.56312	4.63179	4.50371	4.37642	4.43047	4.56992	4.31726	4.36819	4.48812
ENSMUSG00000001794	8.05168	8.00479	8.05635	8.1151	7.96181	7.97577	8.01772	8.09433	8.01205	7.85359	7.92698	7.89629
ENSMUSG00000001802	-0.136024	-0.619029	-1.26188	-1.73109	-1.52486	-1.62483	-1.63572	-0.201413	-1.46291	-0.549672	0.388213	-0.460068
ENSMUSG00000001829	4.70395	4.54444	4.54529	4.28553	4.70819	4.29941	4.53049	4.6289	4.41116	4.40891	4.47682	4.48812
ENSMUSG00000001833	7.21533	7.14645	7.15941	7.28658	7.26486	7.20245	7.08097	7.14053	6.9894	7.54044	7.44757	7.12242
ENSMUSG00000001844	3.64934	4.04858	3.78175	3.95019	4.1143	3.90603	3.84469	3.58142	3.90353	3.76887	3.82768	3.96828
ENSMUSG00000001847	8.29808	8.32229	8.39079	8.45782	8.40517	8.40876	8.36076	8.31192	8.28956	8.56332	8.48488	8.25982
ENSMUSG00000001855	6.63029	6.84041	6.80445	6.87151	6.78343	6.72259	6.75808	6.74847	6.77468	6.76498	6.66887	6.87874
ENSMUSG00000001870	4.64776	3.71888	2.84112	2.73776	3.22629	3.29252	3.72454	3.61336	3.9506	3.38995	3.9606	2.91106
ENSMUSG00000001891	6.11984	5.99329	6.11803	6.12463	6.22258	6.2078	6.17749	6.00787	6.12229	6.3695	6.33537	5.94013
ENSMUSG00000001909	5.4718	5.48519	5.58059	5.35587	5.35303	5.56653	5.46452	5.39787	5.51513	5.17763	5.22347	5.56238
ENSMUSG00000001910	6.86336	7.02178	7.03667	6.9545	7.02284	7.0117	6.99608	7.04975	6.91804	6.74055	6.91673	7.06227
ENSMUSG00000001911	6.20563	5.8281	5.84004	5.63229	5.72308	5.74699	5.83076	6.06227	6.12217	5.72386	6.0759	5.6971
ENSMUSG00000001918	5.98217	6.06492	5.90791	5.80972	5.73134	6.03096	5.99893	5.86786	5.97112	5.66276	6.03069	5.99048
ENSMUSG00000001924	8.50736	8.47845	8.50972	8.50069	8.45942	8.50622	8.5112	8.50596	8.47191	8.36822	8.50167	8.415
ENSMUSG00000001930	6.12698	5.21023	4.33796	4.76563	4.8112	5.35132	5.21649	5.71445	5.23326	5.35115	5.79491	5.69639
ENSMUSG00000001942	5.1491	5.12948	5.24452	5.44266	5.21116	5.09213	5.1776	5.08566	5.15255	5.21002	5.05308	5.22606
ENSMUSG00000001943	2.78046	1.28522	0.752147	1.11162	1.35272	1.92878	1.74492	1.62251	2.15263	1.69545	2.52321	1.45708
ENSMUSG00000001946	5.22544	4.51092	3.53372	3.9106	3.95975	4.56018	4.46903	4.66612	4.46643	4.69163	5.14743	4.43607
ENSMUSG00000001962	5.25362	5.43167	5.34659	5.41937	5.32011	5.48691	5.38435	5.36002	5.24122	5.0689	5.06958	5.40406
ENSMUSG00000001964	5.47973	5.50489	5.51158	5.56684	5.44073	5.5133	5.32624	5.45929	5.23395	5.38121	5.33648	5.31883
ENSMUSG00000001983	2.38527	2.71048	2.70751	2.437	2.58003	2.83816	2.79312	2.56929	2.5225	2.25463	2.20253	2.82548
ENSMUSG00000001986	2.00572	1.62854	1.96907	1.9013	1.89482	1.90278	1.80787	1.48996	1.73616	2.61753	1.95856	1.94371
ENSMUSG00000001995	7.2305	7.41325	7.36858	7.31797	7.44155	7.41625	7.25899	7.36022	7.24281	7.16709	7.19465	7.18083
ENSMUSG00000001998	4.73827	4.74674	4.69461	4.70125	4.85716	4.66377	4.73857	4.63024	4.7925	4.83684	4.77276	4.65865
ENSMUSG00000001999	5.55273	5.72804	5.75028	5.70561	5.62673	5.82832	5.69017	5.67811	5.46093	5.63137	5.59384	5.78414
ENSMUSG00000002006	0.448025	-0.0758234	-0.476461	-0.474659	-0.786472	0.5249	0.437804	0.118029	0.733017	-0.0482167	-0.109593	-0.460068
ENSMUSG00000002010	5.57725	5.58627	5.58227	5.71454	5.70749	5.55881	5.59011	5.6887	5.59624	5.54836	5.60779	5.62515
ENSMUSG00000002014	5.76064	5.89853	5.80366	5.92233	5.8081	5.66137	5.68118	5.82247	5.67872	5.67911	5.69671	5.66571
ENSMUSG00000002015	6.56936	6.50019	6.45813	6.57479	6.44738	6.46331	6.4479	6.56996	6.39472	6.29751	6.26768	6.51949
ENSMUSG00000002017	4.41979	4.28283	4.40028	4.30602	4.20201	4.3045	4.31786	4.28252	4.39852	4.28819	4.46751	4.04514
ENSMUSG00000002020	4.87417	4.28283	2.87965	3.04661	3.24543	4.20485	3.86017	4.55991	2.97309	4.04894	5.39131	3.14863
ENSMUSG00000002028	7.58577	7.65189	7.58795	7.63661	7.7183	7.65169	7.61952	7.54147	7.76473	7.54701	7.56594	7.64264
ENSMUSG00000002031	4.46431	4.63095	4.49153	4.69508	4.54049	4.50713	4.56523	4.41819	4.56514	4.33266	4.51238	4.67249
ENSMUSG00000002032	0.32266	0.449502	-0.0587009	0.186562	0.700328	0.89282	0.509331	-0.293695	0.297405	-0.327787	-0.185886	0.282501
ENSMUSG00000002043	3.80978	3.92395	3.8254	3.93711	3.98504	3.96163	3.75188	4.12212	3.77248	3.58993	3.42778	3.72971
ENSMUSG00000002052	7.44057	7.52287	7.52871	7.45409	7.49181	7.53091	7.55213	7.52106	7.52091	7.34065	7.40453	7.60156
ENSMUSG00000002055	3.89482	4.56273	4.5303	4.66445	4.75167	4.59387	4.47351	4.67223	4.14969	4.70425	4.58408	4.23986
ENSMUSG00000002058	3.83869	3.71091	3.80062	3.3378	4.06358	3.57987	3.98301	3.79252	4.08278	3.43189	3.87539	3.45986
ENSMUSG00000002059	2.54459	2.35517	2.03501	2.45312	2.52288	2.25781	2.13517	2.11153	1.86474	2.19678	2.3449	1.94359
ENSMUSG00000002064	4.69422	4.88707	4.74356	4.87829	4.91329	4.91891	4.84926	5.15055	4.77826	4.78076	4.69991	4.97143
ENSMUSG00000002068	2.43155	3.13879	2.8791	2.80649	3.18822	2.80978	3.06646	3.0728	2.39254	2.87337	2.73459	2.85017
ENSMUSG00000002083	3.21023	3.46084	3.62125	3.58138	3.39346	3.18612	3.35559	3.52851	3.53902	3.20193	2.94598	3.39423
ENSMUSG00000002100	3.62962	3.59484	3.38331	3.48883	3.00211	3.62944	3.1359	3.63247	3.67801	3.67578	3.43417	3.1377
ENSMUSG00000002102	6.75986	6.96478	6.88895	6.9713	6.79841	6.86443	6.89015	6.97774	6.81984	6.6481	6.73897	6.93392
ENSMUSG00000002103	7.06116	7.06113	7.09616	7.34809	7.05969	7.11695	7.09597	7.16234	7.02899	7.21578	6.89399	7.25862
ENSMUSG00000002104	1.11032	1.73567	2.05608	1.90362	1.70071	1.90214	1.37508	1.28241	1.59614	1.66993	0.716292	1.94357
ENSMUSG00000002105	4.51239	4.62671	4.23956	4.45718	4.20201	4.54734	4.37193	4.39396	4.3729	4.31726	4.2726	4.53836
ENSMUSG00000002107	7.83783	7.90669	7.99181	8.0273	8.06709	7.93589	7.91677	7.76552	8.01495	8.24888	7.99936	7.80218
ENSMUSG00000002108	4.64283	4.64591	4.72944	4.56595	4.32413	4.69044	4.77502	4.52805	4.3336	4.32545	3.97511	4.52308
ENSMUSG00000002109	2.16971	1.73052	1.64128	2.35825	2.40521	1.89594	1.82193	1.94632	2.29184	2.23649	2.17631	2.451
ENSMUSG00000002111	7.88598	7.92535	7.99396	7.93137	7.81632	7.77705	7.80491	7.76865	7.85604	7.70844	7.60822	7.83729
ENSMUSG00000002129	6.17212	6.47752	6.38383	6.43142	6.43033	6.38611	6.49677	6.43729	6.37571	6.24089	6.24096	6.63474
ENSMUSG00000002147	8.18699	8.03589	8.20252	8.08437	8.03259	8.09134	8.09001	8.12543	8.09879	7.89794	7.88636	7.97838
ENSMUSG00000002204	5.76078	5.48059	5.72635	5.51761	5.41318	5.82238	5.71431	5.4746	5.80703	5.66437	5.80884	5.51561
ENSMUSG00000002205	5.12851	5.03384	5.13738	5.26847	5.19513	5.11551	5.20209	5.02931	5.07133	5.03235	4.93871	5.16833
ENSMUSG00000002210	5.28235	5.38594	5.43989	5.12501	5.41621	5.42896	5.45911	5.34864	5.46216	5.11414	5.15828	5.46865
ENSMUSG00000002221	5.30344	5.48313	5.67505	5.3874	5.62634	5.37643	5.36013	5.46285	5.39537	5.40123	5.40195	5.35451
ENSMUSG00000002222	6.5702	6.65188	6.71227	6.83845	6.7974	6.56871	6.66085	6.6742	6.73082	6.81726	6.52005	6.76736
ENSMUSG00000002227	5.31243	5.469	5.30578	5.67624	5.42879	5.2878	5.40325	5.42842	5.53779	5.46341	4.92489	5.56114
ENSMUSG00000002228	2.18371	1.32008	1.26811	1.28675	1.44787	1.53691	1.25536	1.72013	1.50473	1.61749	2.1257	1.96633
ENSMUSG00000002233	6.71972	6.22749	5.97556	6.18253	6.44893	6.10583	6.15871	6.56594	6.36253	5.72759	6.23012	6.29299
ENSMUSG00000002249	1.14776	0.31808	-0.0587009	0.762077	0.14054	0.945903	0.764503	0.437964	0.562171	0.721263	1.64287	0.546933
ENSMUSG00000002250	6.22204	6.30853	6.52863	6.32687	6.37371	6.40486	6.16702	6.27546	6.23539	6.11476	6.15937	6.33427
ENSMUSG00000002257	5.30774	5.36654	5.52018	5.36989	5.28611	5.28874	5.3531	5.36191	5.37751	5.21723	5.13572	5.49227
ENSMUSG00000002265	3.03146	1.85918	0.699507	0.762077	1.06307	1.50185	1.65288	1.57111	1.30245	1.90685	2.58192	1.63809
ENSMUSG00000002274	3.04146	3.65745	3.61413	3.35756	3.58712	3.34292	3.24469	3.19668	3.05009	3.34586	3.21435	3.17725
ENSMUSG00000002279	4.86864	4.84236	4.93056	4.77177	4.84141	4.84192	4.7901	4.70484	4.81703	4.62049	4.51752	4.76692
ENSMUSG00000002280	4.56108	4.6371	4.83486	4.70616	4.72658	4.63489	4.62207	4.6601	4.73354	4.3664	4.30976	4.84816
ENSMUSG00000002289	3.18973	3.42131	2.71643	3.02824	3.179	3.82388	3.69932	3.20567	2.50687	2.98106	3.34887	3.66858
ENSMUSG00000002297	4.16325	4.7035	4.51054	4.55748	4.63727	4.49767	4.61966	4.56345	4.33511	4.81666	4.61145	4.58804
ENSMUSG00000002307	5.53548	5.62294	5.47674	5.46254	5.33665	5.35288	5.53934	5.44636	5.70463	5.33354	5.16274	5.46456
ENSMUSG00000002308	1.03238	1.78632	1.90156	1.7122	0.799915	1.6692	1.37508	1.54473	1.88906	1.22044	1.29545	1.69371
ENSMUSG00000002319	5.96587	6.15389	6.11295	5.85353	5.85516	5.98885	6.02172	5.94187	5.89376	5.77445	5.97278	5.89443
ENSMUSG00000002320	6.04983	6.18789	6.04059	6.092	6.06804	6.08751	5.9904	6.19929	6.06891	6.02741	5.99555	6.14981
ENSMUSG00000002324	-0.812454	-0.0758234	-0.360145	-0.905964	-0.786617	-0.730021	0.577478	-0.736346	-0.221369	-0.327787	-0.442442	-0.460068
ENSMUSG00000002325	6.16259	6.13063	6.02131	6.23239	6.0646	6.12505	6.15591	6.11603	6.22081	6.22495	5.87056	6.19862
ENSMUSG00000002326	4.9408	4.85159	5.00224	5.05586	4.90499	4.72674	4.71577	4.97061	4.64422	4.77963	4.77916	4.78555
ENSMUSG00000002329	3.95943	3.90122	3.63531	3.74539	3.701	3.76128	3.75188	3.90249	4.03464	3.81238	3.52072	3.8137
ENSMUSG00000002332	5.49721	5.67805	5.51912	5.82438	5.72185	5.59783	5.4942	5.69347	5.48505	5.5623	5.52486	5.58895
ENSMUSG00000002342	3.96992	4.322	4.2158	4.00135	4.11766	4.20991	4.17121	4.31021	3.99593	3.79272	3.88946	4.14827
ENSMUSG00000002343	2.82737	3.04824	3.34098	2.80761	2.91594	2.94641	3.06646	3.20514	2.92639	2.59013	2.87264	2.82548
ENSMUSG00000002345	3.25382	3.43725	3.46443	3.58139	3.44052	3.1748	3.23406	3.56839	3.53902	3.47674	3.16132	3.70963
ENSMUSG00000002346	2.58544	2.48304	2.6009	2.7661	2.55656	2.91785	2.43761	2.02537	2.30482	2.31164	2.36294	2.50015
ENSMUSG00000002365	6.85163	6.85473	6.94937	6.97622	6.91187	6.98357	6.98379	6.93359	6.8703	6.9075	6.89004	6.88499
ENSMUSG00000002372	6.17302	6.15199	6.20152	6.05369	6.05109	6.13741	6.0977	6.11703	6.16272	5.909	6.04224	6.20002
ENSMUSG00000002379	4.32865	4.42493	4.37666	4.28846	4.15527	4.37806	4.29233	4.31371	4.27333	4.12395	4.21223	4.00147
ENSMUSG00000002393	4.27499	4.49617	4.35419	4.20781	4.36941	4.16548	4.39542	4.02518	4.09328	4.27611	4.51648	3.93982
ENSMUSG00000002395	5.61617	5.75004	5.79948	5.81681	5.7687	5.74627	5.63078	5.76505	5.88614	5.57	5.52989	5.78093
ENSMUSG00000002396	4.2101	4.17758	4.31537	4.06331	4.07357	4.28986	4.06373	3.9014	4.14969	4.01678	3.81795	4.05579
ENSMUSG00000002409	3.2384	3.14851	3.42357	3.0963	3.52537	3.20211	3.14715	3.23622	3.46818	3.30421	3.13425	3.43748
ENSMUSG00000002413	6.54383	6.54566	6.60247	6.52253	6.60224	6.61258	6.59256	6.36545	6.44379	6.81821	6.72034	6.37389
ENSMUSG00000002416	4.01562	4.27841	4.14363	4.10224	3.92105	4.01789	4.02008	3.88487	3.82258	3.97091	3.96609	3.73636
ENSMUSG00000002428	5.38369	5.40383	5.3901	5.51365	5.49147	5.33702	5.41276	5.49887	5.54271	5.85776	5.43194	5.54157
ENSMUSG00000002455	5.74529	5.57041	5.51153	5.78286	5.71549	5.71235	5.81142	5.74342	5.69948	5.56597	5.56352	5.79371
ENSMUSG00000002458	5.67308	5.55738	5.75986	5.62276	5.54476	5.53853	5.58719	5.63165	5.77478	5.7042	5.55515	5.52714
ENSMUSG00000002475	-0.0487223	-0.492794	-0.476461	-0.143058	-0.523082	-0.300662	-0.743701	-0.49811	-0.329383	-0.549552	-0.642938	-0.135335
ENSMUSG00000002477	4.22769	4.38913	4.53781	4.31278	4.41844	4.40279	4.36649	4.40501	4.1192	4.62678	4.68048	4.19132
ENSMUSG00000002486	3.37989	3.48558	3.40457	3.37444	3.50527	3.51104	3.47494	3.2972	3.53927	3.05413	3.25678	3.7625
ENSMUSG00000002489	7.0091	6.90742	6.9168	6.6603	6.82521	6.98863	7.0577	6.897	7.18138	6.73087	7.20435	6.91645
ENSMUSG00000002496	6.63069	6.59246	6.5758	6.58107	6.60646	6.46112	6.50295	6.50711	6.64494	6.4297	6.46735	6.51679
ENSMUSG00000002504	5.73165	4.37678	3.80062	3.62008	3.89365	4.3247	4.37642	4.77803	5.01784	4.27133	4.97639	4.29934
ENSMUSG00000002524	6.53725	6.61378	6.57906	6.52892	6.49134	6.43143	6.59375	6.57494	6.55235	6.36963	6.46324	6.71451
ENSMUSG00000002546	6.26664	6.32338	6.31948	6.26373	6.30225	6.31972	6.32646	6.39755	6.42412	6.12746	6.13826	6.46568
ENSMUSG00000002550	4.1878	4.22375	4.0107	4.11409	4.11024	4.1825	4.21492	4.19795	4.31234	3.92509	4.14169	4.27964
ENSMUSG00000002565	0.726433	0.932123	0.802933	0.923473	-1.10894	-0.0721751	0.84224	0.759721	0.444964	0.957295	0.44775	0.35329
ENSMUSG00000002578	0.0373524	0.247408	-0.740658	-0.292847	-1.10894	-0.429408	0.109891	-0.199626	0.0611688	-0.548473	0.388792	-0.235672
ENSMUSG00000002580	4.30844	4.322	4.24823	4.31278	4.19288	4.24744	4.16568	4.34123	4.19426	3.88024	3.83252	4.23518
ENSMUSG00000002602	7.43376	7.34994	7.25519	7.47525	7.51624	7.22169	7.33503	7.17275	7.45326	7.39576	7.03895	7.5177
ENSMUSG00000002603	8.3039	8.39902	8.42825	8.22157	8.25976	8.38262	8.34124	8.16112	8.29022	8.1645	8.28113	8.30257
ENSMUSG00000002608	5.79497	5.74043	5.78565	5.77777	5.67998	5.69115	5.90577	5.76788	5.8118	5.48392	5.55398	5.83758
ENSMUSG00000002617	2.05288	1.86183	1.64988	1.73339	2.05042	2.17275	2.01462	1.56563	1.81547	2.35475	2.33487	2.03387
ENSMUSG00000002625	5.25576	5.11716	5.11412	5.25022	5.26874	5.04115	5.10442	5.09249	5.29805	4.88703	4.83635	5.33719
ENSMUSG00000002635	3.99067	4.23801	4.05225	4.04263	3.97581	3.88207	4.33273	4.11765	3.96769	3.68206	3.93064	4.19239
ENSMUSG00000002658	5.64592	5.85913	5.82274	5.71323	5.77941	5.86499	5.79183	5.88564	5.74013	5.4894	5.7194	5.88763
ENSMUSG00000002660	3.28775	3.45302	3.41117	3.25242	3.179	3.382	3.26549	3.54859	3.42728	2.91741	3.32157	3.55303
ENSMUSG00000002661	2.50553	2.65701	2.42371	2.3607	2.3703	2.62663	2.67367	2.52945	2.44266	2.23736	2.52321	2.56713
ENSMUSG00000002668	6.05248	5.92769	5.9783	6.05298	6.03835	5.96738	6.03619	6.0484	6.20096	5.79015	5.933	6.04406
ENSMUSG00000002679	3.3082	3.03782	3.37495	3.54737	3.53025	3.15261	3.26549	3.18818	3.44378	3.50588	3.05772	3.42742
ENSMUSG00000002688	1.41676	0.247263	-0.360145	0.244325	0.750981	0.377968	0.0172363	0.699669	0.0612543	0.770123	1.08431	0.35329
ENSMUSG00000002699	7.50253	7.32816	7.49949	7.53844	7.55056	7.43931	7.50763	7.53759	7.60855	7.57153	7.39589	7.29587
ENSMUSG00000002718	5.98372	6.00713	6.17435	6.26753	6.089	6.04508	6.06421	5.8922	5.94505	6.46519	6.43966	5.89692
ENSMUSG00000002728	5.00086	5.1122	5.1603	5.12281	5.12012	5.2304	5.1776	4.87395	5.16547	5.24446	5.2451	4.96579
ENSMUSG00000002731	3.80393	3.90687	3.80062	4.04263	3.86519	3.84758	3.84468	3.67888	3.97338	4.14272	3.84696	3.83859
ENSMUSG00000002732	0.720729	0.51107	0.528979	0.594475	0.593299	0.5249	1.21319	1.31402	0.562171	1.11086	1.35053	0.282501
ENSMUSG00000002733	5.11695	4.93218	5.08118	5.11037	4.99836	4.95662	5.0949	4.9388	5.01274	5.18239	5.12047	4.90575
ENSMUSG00000002741	6.44976	6.62515	6.55966	6.49837	6.52853	6.63098	6.6301	6.68255	6.54204	6.46981	6.59962	6.69506
ENSMUSG00000002748	7.72367	7.78835	7.75388	7.7286	7.76681	7.69233	7.82314	7.85286	7.82657	7.62314	7.67183	7.78763
ENSMUSG00000002763	5.37093	5.22902	5.27566	5.25163	5.0799	5.16957	5.00893	5.20847	5.12504	4.92607	4.74684	5.27245
ENSMUSG00000002767	4.08055	4.33057	4.32842	4.05074	4.25562	4.04923	4.24333	4.34123	4.22322	4.02183	4.06838	4.39472
ENSMUSG00000002768	5.00423	5.11963	5.02067	4.98348	4.86811	4.9498	4.85252	4.99092	4.89196	4.62346	4.67046	5.1133
ENSMUSG00000002769	-0.0487223	-0.492794	-0.0587009	-0.571007	0.0624746	-0.0721751	0.0147805	-0.872051	0.621396	-0.962727	-0.442442	-0.135335
ENSMUSG00000002771	0.862606	0.173019	0.752147	0.186562	-0.300435	1.27148	0.642551	0.118029	-0.0269418	0.507373	0.584705	0.0465549
ENSMUSG00000002778	5.82995	5.78629	5.68569	5.86709	5.7548	5.75764	5.79183	5.8711	5.81021	5.82863	5.61896	5.68127
ENSMUSG00000002781	3.01687	3.27514	3.15366	3.24511	3.44538	3.19291	3.13524	2.84862	2.8858	3.16223	3.03791	3.23448
ENSMUSG00000002797	2.81577	2.05792	2.47157	1.97385	2.30288	2.37867	2.36213	2.54285	2.21165	2.4916	2.59337	2.15648
ENSMUSG00000002799	4.88471	4.20112	3.93873	3.62553	4.21108	4.23146	4.31786	4.21296	4.26096	4.36576	4.70785	4.49596
ENSMUSG00000002803	2.4616	2.81181	2.67613	2.70728	2.68796	2.23662	2.45561	2.29611	2.47513	2.60366	2.55872	2.63973
ENSMUSG00000002804	2.46159	2.38834	2.54507	2.69699	2.58003	2.43551	1.93851	2.51591	1.98238	2.14776	2.23213	2.61113
ENSMUSG00000002808	-0.0487223	-0.757377	-2.08339	-1.18215	-0.300435	-0.730021	-1.98301	-0.49811	-1.46291	-0.135523	-0.109593	-1.05207
ENSMUSG00000002812	8.11245	8.11207	8.12759	8.15157	8.06929	8.10505	8.12423	8.13072	8.10953	7.92041	7.9218	8.06726
ENSMUSG00000002814	3.96992	4.26953	4.36268	4.18954	4.31993	4.40754	4.362	4.32013	4.40696	4.24608	4.12474	4.55347
ENSMUSG00000002820	5.02396	4.58176	4.67023	4.4481	4.53804	4.58996	4.56866	4.6385	4.90094	4.21067	4.43013	4.47231
ENSMUSG00000002825	3.0807	3.42131	3.22471	2.77743	3.04333	3.02261	3.1359	3.14488	3.19359	2.49161	3.30074	2.96763
ENSMUSG00000002831	0.448025	-0.757377	0.190514	-0.571007	-0.523082	0.0297911	-0.743701	0.650989	1.06715	0.950528	0.629914	0.129566
ENSMUSG00000002833	5.4077	5.31941	5.43677	5.30352	5.36454	5.35195	5.39703	5.37079	5.37409	5.05026	5.22972	5.50766
ENSMUSG00000002835	4.71	5.38109	5.21025	5.10792	5.30952	5.22742	5.02452	5.3716	4.97103	5.09157	5.04544	5.44038
ENSMUSG00000002844	6.30147	6.41576	6.34975	6.21987	6.19557	6.40388	6.15362	6.49394	6.17022	5.98385	6.20382	6.1963
ENSMUSG00000002845	4.8768	4.95769	4.93786	5.04369	4.94354	5.09213	4.92967	4.82488	4.63604	4.63998	4.92063	4.90523
ENSMUSG00000002846	3.91051	4.13444	3.92279	3.99264	4.02292	4.10753	3.9558	4.09604	4.11884	3.83178	3.82574	4.19416
ENSMUSG00000002847	2.43155	1.57197	1.23151	0.94739	1.10261	1.46592	1.25536	1.64754	1.50473	1.35461	2.28963	1.00827
ENSMUSG00000002870	5.93951	6.52544	6.42279	6.16718	6.3591	6.32976	6.30774	6.47251	5.99896	6.12834	6.21933	6.37123
ENSMUSG00000002871	5.27812	5.61284	5.66549	5.80128	5.54835	5.59458	5.59012	5.43572	5.45076	5.34202	5.2898	5.76479
ENSMUSG00000002881	6.4881	6.48256	6.51393	6.4579	6.39953	6.57926	6.54661	6.48406	6.45803	6.74218	6.70475	6.41899
ENSMUSG00000002885	9.11339	8.35091	8.43377	8.03079	8.33924	8.57026	8.76003	8.85863	9.16293	8.44089	8.51063	8.34828
ENSMUSG00000002897	7.17762	7.1111	7.23048	6.99652	6.95435	7.21218	7.29721	7.06263	7.34897	7.04303	7.34646	7.12671
ENSMUSG00000002900	6.28018	5.42769	4.48436	4.58842	4.68485	5.49781	5.57561	6.02239	5.12211	5.7353	6.4487	5.60354
ENSMUSG00000002908	-0.228951	-0.164113	-0.634939	-0.168085	-0.324359	-0.300662	-0.0870452	-0.0878278	-0.573189	0.0722462	-0.76825	0.304677
ENSMUSG00000002910	3.5053	3.53681	3.72363	3.59809	3.34483	3.44795	3.54619	3.67571	3.36799	3.60394	3.13031	3.70963
ENSMUSG00000002944	9.12184	8.62577	8.44131	8.79201	8.73279	8.57319	8.74803	8.29747	8.74762	8.99516	8.82415	8.54293
ENSMUSG00000002948	5.56346	5.66287	5.61227	5.56124	5.68975	5.58833	5.53762	5.53308	5.73089	5.46549	5.59493	5.77611
ENSMUSG00000002949	5.05606	5.27634	5.23231	5.30026	5.22933	5.25363	5.22352	5.2357	5.25188	4.91446	5.05929	5.3269
ENSMUSG00000002957	8.50877	8.42336	8.52931	8.50302	8.65926	8.41056	8.34817	8.54837	8.50233	8.4604	8.53598	8.40013
ENSMUSG00000002963	5.21885	5.2129	5.24787	4.84798	4.94164	5.16677	5.12449	5.20852	5.22594	4.73226	4.90812	5.19025
ENSMUSG00000002968	5.55363	5.88003	5.81618	5.68197	5.8799	5.93232	5.88815	5.77381	5.855	5.62869	5.80341	5.76475
ENSMUSG00000002980	5.32278	4.16806	3.43253	3.26292	3.66475	4.25272	4.02633	4.21296	4.73321	4.06163	4.76215	4.12317
ENSMUSG00000002981	7.0732	7.18484	7.11816	7.15902	7.16286	7.0682	7.09219	7.09624	6.98397	6.98466	6.97461	7.07215
ENSMUSG00000002983	6.16619	6.30741	6.43619	6.40394	6.24247	6.43132	6.11782	6.08954	5.92343	6.2249	6.2182	6.32595
ENSMUSG00000002984	5.41001	5.88764	5.77966	5.38691	5.48747	5.64138	5.53808	5.46583	5.35741	5.20121	5.64466	5.57106
ENSMUSG00000002985	12.0783	12.1765	12.0585	12.3937	12.2486	12.0638	11.9998	12.4373	12.1301	11.9063	11.2751	12.3949
ENSMUSG00000002992	5.67186	5.2675	5.29131	5.19233	5.52983	5.31154	5.33845	5.2922	5.29135	4.86225	4.87821	5.21659
ENSMUSG00000002996	6.04491	5.90092	5.88741	6.23099	5.89512	6.04239	6.05702	5.9319	6.07272	6.22431	5.92971	5.95668
ENSMUSG00000002997	3.81561	3.91829	4.04172	3.75039	3.95435	3.86167	3.92471	3.98155	4.00709	4.20179	4.18278	3.8386
ENSMUSG00000003031	6.34105	6.2268	6.38781	6.35728	6.1141	6.31723	6.00171	6.31665	6.26493	6.46824	6.13923	6.31754
ENSMUSG00000003032	8.66215	8.67966	8.76005	8.63416	8.41415	8.65477	8.72578	8.6615	8.69858	8.85559	8.86402	8.75457
ENSMUSG00000003033	5.90792	5.84264	6.04276	5.80646	5.949	5.89571	5.78003	5.98473	5.98644	5.69085	5.9472	5.8921
ENSMUSG00000003037	6.45912	6.52446	6.45625	6.53997	6.44713	6.51986	6.4424	6.57973	6.41591	6.33999	6.28045	6.62917
ENSMUSG00000003038	6.04685	6.62275	6.59932	6.60509	6.65702	6.60602	6.50213	6.45537	6.32691	6.70555	6.66459	6.49111
ENSMUSG00000003039	5.76158	5.86674	5.771	5.81793	5.72793	5.66491	5.68752	5.78854	5.69001	5.7302	5.56021	5.84807
ENSMUSG00000003051	-0.812454	-0.169319	0.190514	-1.03746	-0.407467	-0.0718582	-1.12184	-0.293695	-1.03947	-0.67488	-0.754706	-0.586876
ENSMUSG00000003062	5.50875	5.47866	5.57065	5.62085	5.52125	5.44803	5.3467	5.45701	5.41564	5.47474	5.38057	5.32843
ENSMUSG00000003068	6.88425	7.0074	7.12754	6.9687	6.89654	6.93875	6.81436	6.85565	6.87335	6.75892	6.73581	6.94857
ENSMUSG00000003070	-0.228951	-0.376722	0.0292419	-0.384345	-0.786472	-0.300662	-0.586289	-0.872051	0.297478	-0.67488	-0.109593	-0.235672
ENSMUSG00000003072	6.25912	6.40157	6.34166	6.35459	6.33874	6.26179	6.19363	6.24261	6.18786	6.03677	6.15864	6.22972
ENSMUSG00000003099	5.6338	5.67301	5.72572	5.64249	5.73607	5.64787	5.40334	5.62628	5.66823	5.55709	5.5486	5.73693
ENSMUSG00000003119	6.973	6.88338	7.09494	6.99157	7.00657	6.96643	7.05745	6.92426	7.01959	7.09336	7.03462	6.9847
ENSMUSG00000003123	5.50875	5.10722	4.99631	4.9856	5.11827	5.13566	5.11592	4.99834	5.15255	5.08789	4.9229	5.15601
ENSMUSG00000003131	6.16615	6.19012	6.24883	6.23192	6.16126	6.20836	6.12833	6.16713	6.14474	6.21919	6.31388	6.1045
ENSMUSG00000003134	5.63445	5.4997	5.49826	5.54219	5.77023	5.61114	5.65857	5.44569	5.7305	5.60703	5.32123	5.85903
ENSMUSG00000003135	4.19676	4.10457	4.09378	4.15983	4.23396	4.04322	4.13774	4.02518	4.10888	4.23263	4.24222	4.04514
ENSMUSG00000003153	3.4093	3.15728	3.31734	2.95015	3.65471	3.35296	3.51158	3.42251	2.90001	3.54409	3.34469	3.50424
ENSMUSG00000003154	5.77048	5.88177	5.86369	5.91345	5.88807	5.77058	5.76896	5.71844	6.00943	5.81059	5.69822	6.01186
ENSMUSG00000003161	6.33396	6.29731	6.24854	6.30191	6.31473	6.2564	6.13346	6.3341	6.29366	6.30383	6.30147	6.14523
ENSMUSG00000003166	6.31587	6.33784	6.39651	6.26028	6.26531	6.26235	6.27312	6.32844	6.31981	6.09081	6.17982	6.38188
ENSMUSG00000003184	5.36909	5.31784	5.18529	5.17202	5.33011	5.29005	5.15268	5.41208	5.33476	4.99888	5.0195	5.24944
ENSMUSG00000003190	3.1283	3.23317	3.38331	3.27683	3.16972	3.40114	3.32717	3.13607	3.30616	3.06177	3.19191	3.26251
ENSMUSG00000003198	2.00163	1.62776	2.08156	1.84909	1.88458	2.03843	1.92358	1.80377	2.07897	2.42761	2.00326	1.5751
ENSMUSG00000003199	4.9508	5.20826	5.10403	5.08192	5.27957	5.03809	5.05448	5.07453	5.10924	4.85058	4.98946	5.13857
ENSMUSG00000003200	6.18678	6.36075	6.33065	6.33734	6.33771	6.2036	6.11352	6.34467	6.15773	6.05043	6.18832	6.35683
ENSMUSG00000003206	3.52679	3.26924	3.59278	3.41529	3.85365	3.41063	3.34585	3.24668	3.30617	3.3856	3.15138	3.17726
ENSMUSG00000003208	3.36927	3.70432	3.9262	3.78971	3.97047	3.97448	3.89228	3.93791	3.9847	3.68855	3.80814	3.97392
ENSMUSG00000003226	8.4385	8.46182	8.56278	8.69682	8.5905	8.58389	8.55172	8.48036	8.5324	8.9027	8.77191	8.42703
ENSMUSG00000003228	6.36608	5.63893	5.72738	5.42868	5.80572	5.81231	5.85498	5.94537	6.24657	5.58978	5.82324	5.41164
ENSMUSG00000003233	5.27523	5.35841	5.41759	5.43289	5.35177	5.28685	5.24141	5.18707	5.3697	5.24089	5.3205	5.30944
ENSMUSG00000003234	5.54265	5.41767	5.53052	5.40213	5.33042	5.39647	5.45625	5.45802	5.52048	5.25419	5.34337	5.42814
ENSMUSG00000003235	5.24308	5.20841	5.27567	5.24457	5.27686	5.32557	5.32116	5.34288	5.11182	5.10743	5.34676	5.18354
ENSMUSG00000003269	5.596	5.78435	5.74857	5.64919	5.65419	5.85113	5.81085	5.6536	5.55886	5.59329	5.56615	5.61303
ENSMUSG00000003282	0.991772	0.317873	0.528979	0.186562	0.980571	0.298481	0.362546	0.548405	0.500473	1.14834	1.14785	0.546933
ENSMUSG00000003283	7.22812	7.2126	7.23883	7.25207	7.12296	7.13764	7.27121	7.14867	7.24812	7.21654	7.01298	7.21013
ENSMUSG00000003299	4.9838	4.96596	4.952	4.97923	4.89451	4.93015	4.98404	5.02006	4.99911	4.74143	4.92744	4.97985
ENSMUSG00000003308	5.43352	5.46122	5.34286	5.32374	5.42385	5.42482	5.48758	5.4467	5.53403	5.24557	5.16482	5.69155
ENSMUSG00000003316	8.39078	8.42216	8.4326	8.46412	8.46142	8.37771	8.48264	8.35823	8.42375	8.27184	8.32312	8.48194
ENSMUSG00000003344	4.62468	4.76274	4.65648	4.66523	4.66847	4.58132	4.54333	4.64141	4.54719	4.40881	4.30279	4.57214
ENSMUSG00000003345	6.18324	6.10992	6.25654	6.07339	6.15645	6.12689	6.17942	6.13834	6.30386	5.87727	6.04119	6.20959
ENSMUSG00000003346	5.24284	5.11963	5.26994	5.23392	5.00814	5.16677	4.96826	4.82267	5.03401	4.98601	5.03008	4.95729
ENSMUSG00000003348	5.93724	5.87985	5.92515	5.98826	5.88988	5.90747	5.91267	6.20571	6.09382	5.7353	5.77174	5.92442
ENSMUSG00000003352	3.75028	3.26925	3.73676	3.01998	3.132	3.11829	3.4312	3.36047	3.69878	3.03201	3.54454	3.41092
ENSMUSG00000003355	1.2425	1.63309	1.14817	0.861773	1.03342	1.48393	1.17977	1.39554	0.672753	1.49918	1.42255	1.013
ENSMUSG00000003360	6.63769	6.65551	6.63235	6.59091	6.62079	6.66297	6.64212	6.67574	6.65778	6.47914	6.59321	6.83998
ENSMUSG00000003363	7.4432	7.92859	7.67987	8.03104	7.51515	7.68606	7.7245	7.72214	7.48344	7.38266	7.00389	7.94833
ENSMUSG00000003378	1.18426	1.32008	1.56149	0.68073	1.75132	1.04669	1.33627	1.40494	1.33816	0.992271	1.32327	0.870258
ENSMUSG00000003379	1.11032	0.51107	0.58809	0.59452	0.0624746	0.5249	1.07853	0.318363	1.78929	0.323182	0.629914	-1.05207
ENSMUSG00000003380	6.10775	6.02989	6.02147	5.87726	5.84062	5.93899	5.86864	6.08846	5.82604	5.48208	5.5705	5.86055
ENSMUSG00000003382	8.21639	8.16024	8.49125	8.6348	8.17876	8.28616	8.25073	8.27455	8.38563	8.37579	8.14076	8.54248
ENSMUSG00000003402	6.45559	6.68627	6.58724	6.50046	6.51578	6.6758	6.5517	6.6658	6.42724	6.26592	6.34082	6.61809
ENSMUSG00000003418	3.09035	1.88267	2.37419	2.38659	1.72625	2.21514	2.8901	2.21471	2.9726	2.72016	2.98129	2.03254
ENSMUSG00000003420	7.36565	6.91362	7.0525	7.37621	7.28032	6.79783	6.90334	7.67447	7.20744	7.03452	7.20915	7.3119
ENSMUSG00000003421	4.4834	4.70237	4.78204	4.72557	4.69157	4.61652	4.71955	4.84888	4.76422	4.53978	4.44871	4.74334
ENSMUSG00000003423	4.46126	4.59904	4.64258	4.63008	4.66574	4.75513	4.57284	4.81164	4.551	4.37368	4.2817	4.62211
ENSMUSG00000003429	8.13854	8.03191	8.14902	8.2463	8.1484	8.08086	8.04463	8.19116	8.09629	8.18832	7.99162	8.02085
ENSMUSG00000003435	7.24002	7.40694	7.40243	7.33974	7.39805	7.35576	7.39	7.37359	7.38429	7.12901	7.15014	7.46592
ENSMUSG00000003436	-0.328278	1.17546	0.467342	0.801131	0.593355	1.2292	1.21314	0.650989	0.979234	0.863144	0.160675	0.282501
ENSMUSG00000003437	6.0647	6.29589	6.4355	6.37559	6.21431	6.38125	6.14214	6.19196	6.09971	6.3325	6.11096	6.1838
ENSMUSG00000003438	4.54784	4.89267	4.84095	4.74419	4.80658	4.76813	4.59356	4.76111	4.59599	4.55191	4.66776	4.76661
ENSMUSG00000003444	3.96029	4.17283	4.30659	4.18954	4.20655	4.3045	3.82379	3.95172	3.87338	4.02686	3.81306	4.03978
ENSMUSG00000003452	2.07091	2.04493	1.97597	2.1942	2.10169	2.14056	2.08333	1.63175	1.63681	2.28815	1.90804	2.01382
ENSMUSG00000003458	7.22737	7.2904	7.37092	7.34857	7.24879	7.30676	7.37205	7.20291	7.28626	7.19	7.15248	7.31067
ENSMUSG00000003464	5.27505	5.36654	5.35879	5.2847	5.20435	5.32055	5.39383	5.27021	5.32947	5.1542	5.24691	5.41785
ENSMUSG00000003484	5.98022	6.0304	6.0786	5.94538	6.56311	6.02324	6.04724	5.84967	5.89008	5.8874	5.91003	5.80638
ENSMUSG00000003500	6.27399	6.43377	6.30583	6.0777	6.32835	6.26065	6.25159	6.33915	6.19476	5.59453	6.04416	5.83913
ENSMUSG00000003518	7.95845	7.84487	7.81954	7.76415	7.72619	7.88765	7.83739	7.83453	7.81192	7.73711	7.79518	7.78333
ENSMUSG00000003526	2.7091	3.07763	3.14028	2.52219	2.9811	2.98645	2.72373	2.7189	2.84175	2.64285	2.53643	3.15647
ENSMUSG00000003527	4.16619	4.21335	4.10861	4.30597	4.37955	4.17486	4.40453	3.99241	4.29722	3.98037	4.16644	4.43996
ENSMUSG00000003528	4.81843	4.88106	5.01056	5.08216	4.96784	4.86956	4.86979	4.91642	4.80521	4.75368	4.84835	4.98542
ENSMUSG00000003531	2.5199	3.03782	3.10839	2.82555	2.75152	2.61026	2.71963	2.79889	2.84176	2.64356	2.7032	3.03379
ENSMUSG00000003534	3.84802	3.88379	3.7562	3.79456	3.6351	3.88887	4.2978	4.1355	4.0562	3.77488	3.6957	4.34348
ENSMUSG00000003541	8.47542	8.22953	8.27782	8.38724	8.07405	8.27235	8.15838	8.44055	8.07753	8.0618	8.19825	7.96855
ENSMUSG00000003545	10.6608	10.8508	10.7958	10.6523	10.9038	10.9022	11.0037	10.7926	11.0151	10.867	10.802	11.0646
ENSMUSG00000003546	4.42359	4.74674	4.64609	4.87566	4.70104	4.79188	4.67358	4.86355	4.8829	4.26708	4.39079	5.09276
ENSMUSG00000003549	3.94355	3.86031	3.64229	3.63455	3.66842	3.60488	3.62077	3.75269	3.64271	3.49942	3.64155	3.61196
ENSMUSG00000003559	4.72477	4.60216	4.49212	4.96427	4.88578	4.48138	4.57701	4.68739	4.52022	4.37388	4.26389	4.94875
ENSMUSG00000003573	5.06121	4.95268	4.96524	4.94747	4.91345	5.13463	4.90682	5.1922	4.96249	4.61178	4.83884	4.66641
ENSMUSG00000003575	3.91125	3.69109	3.92046	3.42781	4.02809	3.57987	3.84468	3.6757	4.07751	3.66935	3.79332	3.64055
ENSMUSG00000003581	4.41594	4.28283	4.37532	4.28208	4.25562	4.30957	4.34256	4.32648	4.23749	4.02972	4.11285	4.30542
ENSMUSG00000003604	3.55332	3.79293	3.33883	3.60822	3.30747	3.67812	3.77383	3.52633	3.59252	3.34244	3.5132	3.4407
ENSMUSG00000003617	4.20122	3.15816	3.34955	3.83271	3.425	3.42941	3.26548	3.56838	3.8175	4.25425	4.89308	3.93406
ENSMUSG00000003623	4.78494	4.62439	4.62457	4.76324	4.7427	4.6379	4.69379	4.54367	4.64137	4.92872	4.62649	4.69407
ENSMUSG00000003644	6.87654	6.93485	6.9739	7.06127	7.0817	6.92887	6.95469	6.95948	7.07567	6.99181	6.78469	7.10314
ENSMUSG00000003660	7.83156	7.83892	7.86396	7.86135	7.86999	7.81226	7.87421	7.82307	7.82746	7.75178	7.83148	7.89915
ENSMUSG00000003662	4.60617	4.66445	4.59297	4.88022	4.53038	4.73284	4.68907	4.67528	4.59968	4.53787	4.48914	4.75319
ENSMUSG00000003665	1.38575	-0.169319	0.644874	-0.299352	-0.407467	0.89282	0.283144	1.21703	-1.03947	0.618278	2.04455	0.129566
ENSMUSG00000003680	3.87822	4.28283	3.97129	4.09459	4.06859	4.03271	3.85362	4.04886	3.9213	3.71997	3.89404	4.07686
ENSMUSG00000003721	4.23205	3.8954	3.86777	3.93272	3.92157	4.0309	3.89896	4.32581	3.9154	4.09077	4.14434	3.71635
ENSMUSG00000003731	6.33352	6.35697	6.40209	6.4739	6.4137	6.3424	6.38025	6.27454	6.41719	6.30299	6.27255	6.34775
ENSMUSG00000003746	8.36622	8.41374	8.45881	8.56772	8.46325	8.36911	8.3727	8.3541	8.41955	8.64644	8.39342	8.25665
ENSMUSG00000003752	5.0136	4.86897	4.94071	4.92732	5.18372	5.0308	4.71954	4.99369	4.45252	4.90081	5.16654	4.99928
ENSMUSG00000003762	4.87557	4.97486	5.01534	4.80627	4.99688	4.93239	4.73999	4.9369	4.64045	4.59085	4.85607	5.0816
ENSMUSG00000003778	6.23072	6.35418	6.44205	6.35106	6.37319	6.38154	6.28095	6.34547	6.24478	6.36363	6.31425	6.40166
ENSMUSG00000003779	4.47974	5.43565	5.10656	5.51787	5.42176	5.21848	5.24986	5.44457	4.93636	5.36966	5.23781	5.3619
ENSMUSG00000003808	5.4265	5.78923	5.7036	5.46829	5.55506	5.50447	5.53548	5.58512	5.51363	5.27338	5.41034	5.59078
ENSMUSG00000003809	3.61633	3.85439	3.79436	3.6471	3.71382	3.6131	3.55731	3.81478	3.8175	3.56245	3.75812	3.80741
ENSMUSG00000003810	6.55739	6.74025	6.69128	6.64118	6.60883	6.66396	6.58218	6.68768	6.58782	6.57291	6.59678	6.4786
ENSMUSG00000003812	6.51406	6.73641	6.64976	6.74452	6.61261	6.67082	6.74746	6.67989	6.50785	6.42013	6.39367	6.689
ENSMUSG00000003813	5.84925	5.90715	5.98571	5.90123	5.94881	5.99359	5.93989	5.87617	5.81815	5.68783	5.81398	5.88912
ENSMUSG00000003814	10.1187	10.2998	10.1985	10.3018	10.1449	10.2942	10.2118	10.3993	10.0522	10.1382	10.0301	10.2058
ENSMUSG00000003824	2.35358	2.89501	3.08806	2.89931	2.91595	2.76612	2.54342	3.06353	2.59816	2.83943	2.78542	3.04452
ENSMUSG00000003847	7.68384	7.58541	7.751	7.77941	7.63305	7.80576	7.63079	7.64677	7.62136	8.11269	7.93075	7.54355
ENSMUSG00000003848	4.00099	4.10955	4.1289	4.05479	4.14633	4.15456	4.13208	4.07216	3.93304	3.70748	4.13262	4.11827
ENSMUSG00000003849	0.32266	0.385188	0.11213	0.126389	0.0624746	0.298481	-0.0870452	0.118029	0.144368	0.448551	0.388213	-0.0415256
ENSMUSG00000003863	-0.228951	0.784803	0.802933	0.721977	0.593355	1.31256	0.876945	0.699669	0.368341	0.111984	0.160675	0.870258
ENSMUSG00000003865	5.31553	4.72477	5.19523	4.93373	5.3812	5.07113	5.02491	5.41027	5.35018	4.72953	5.13136	4.96369
ENSMUSG00000003868	5.28336	5.40354	5.46101	5.26047	5.28033	5.31551	5.30868	5.43202	5.24254	4.92798	5.00241	5.33501
ENSMUSG00000003872	-0.963971	-0.376722	0.851944	0.0635969	-0.523082	-0.1819	-0.196607	-1.37818	-0.329383	-1.32474	-1.15378	-1.05207
ENSMUSG00000003873	6.21501	6.23511	6.24692	6.19068	6.05553	6.16412	6.1349	6.10806	6.08245	5.83273	5.89079	6.14295
ENSMUSG00000003882	6.12859	6.23287	6.02079	5.92736	5.93809	6.11305	6.04601	5.31255	5.70238	5.9047	5.92349	5.57977
ENSMUSG00000003923	3.59435	3.54749	3.55425	3.77911	3.74204	3.73533	3.81934	3.88561	3.75862	3.88081	3.9084	3.90523
ENSMUSG00000003929	2.85027	2.48355	2.26974	2.77223	2.62147	2.21514	2.34266	2.31185	2.77811	3.05192	2.6935	2.69527
ENSMUSG00000003948	5.61885	5.58537	5.66284	5.84653	5.79465	5.66788	5.33527	5.36281	5.1888	5.89818	5.50388	5.27635
ENSMUSG00000003949	0.617747	-1.27594	-1.06688	-0.905964	-1.10894	-1.62483	-1.35602	-0.736346	-0.329383	-0.434468	-0.109593	-1.05207
ENSMUSG00000003955	4.5052	3.95751	4.39201	4.13714	4.23797	4.1203	4.09514	4.63204	4.21843	3.93344	4.46127	4.05047
ENSMUSG00000003970	8.70376	8.80722	8.81712	8.7099	8.69725	8.79366	8.76695	8.86435	8.64274	8.5221	8.62079	8.79236
ENSMUSG00000003992	2.83723	2.68235	2.82207	2.77648	2.93035	2.65823	3.06403	2.91398	2.90169	3.228	3.24834	2.84982
ENSMUSG00000004018	2.85027	3.03782	3.15801	3.19863	2.87085	3.05924	3.11312	2.94919	2.91487	3.24577	3.23969	3.26249
ENSMUSG00000004032	1.56252	0.971554	0.989891	1.20182	1.56588	1.27148	1.12481	1.14854	1.02386	0.992312	1.23821	1.7989
ENSMUSG00000004040	8.55062	8.53173	8.61451	8.52424	8.5631	8.63866	8.58247	8.52476	8.68338	8.50592	8.58181	8.48052
ENSMUSG00000004043	5.72554	5.70474	5.80025	5.69528	5.57369	5.64977	5.77786	5.66222	5.82129	5.53324	5.669	5.8339
ENSMUSG00000004044	6.83994	6.09604	5.22861	5.2967	5.55727	6.07514	6.08892	6.22725	5.9993	6.18939	6.77306	6.31088
ENSMUSG00000004054	6.93272	6.8983	6.82821	6.82602	6.79668	6.86273	6.71678	6.98099	6.92225	6.47144	6.51907	6.97026
ENSMUSG00000004056	6.92255	6.96722	6.96399	6.9751	6.97631	6.92393	6.90003	7.04022	6.92758	6.74886	6.84183	6.99746
ENSMUSG00000004069	4.98285	5.12335	4.99085	5.01508	4.99436	5.04115	5.14714	5.11958	5.00627	4.91174	4.92518	5.02391
ENSMUSG00000004070	6.45571	6.53058	6.4462	6.69297	6.49913	6.46103	6.49014	6.65529	6.50596	6.49963	6.26367	6.70091
ENSMUSG00000004071	5.35993	5.50813	5.45827	5.53397	5.60391	5.55523	5.50076	5.35431	5.38291	5.40222	5.45414	5.52174
ENSMUSG00000004085	5.93131	5.89729	5.88152	5.80761	5.74755	5.86106	5.89927	5.87521	5.93079	6.01263	6.17497	5.68587
ENSMUSG00000004096	5.47784	5.68974	5.77107	5.79814	5.66091	5.59458	5.78284	5.73148	5.64344	5.61604	5.51886	5.90541
ENSMUSG00000004098	4.09978	3.12901	2.39089	2.08844	2.76392	3.47532	3.00591	3.79256	2.68401	3.62356	5.07572	3.51494
ENSMUSG00000004099	7.34976	7.82939	7.69338	7.65669	7.77094	7.65665	7.74523	7.7002	7.58139	7.53759	7.58391	7.8071
ENSMUSG00000004100	4.53739	4.542	4.68127	4.4664	4.50948	4.48255	4.55051	4.37768	4.55918	4.14463	4.54653	4.4988
ENSMUSG00000004105	4.50367	4.06607	3.37495	3.53585	3.89365	3.98086	4.33765	3.87432	3.65692	3.89539	4.41036	3.78838
ENSMUSG00000004110	-0.136024	-0.0758234	-0.476461	0.299864	-1.30196	-0.300662	0.642551	0.318363	0.733017	-0.0482167	-0.53921	0.606164
ENSMUSG00000004113	0.670157	1.21299	1.4384	1.41824	1.56659	1.31252	1.03071	1.21703	0.222877	1.07312	1.18131	0.717634
ENSMUSG00000004127	2.91898	2.69768	2.70394	2.80571	2.53885	2.66147	3.00888	2.96215	2.85134	2.81857	2.77699	2.70697
ENSMUSG00000004151	4.71903	4.13529	4.42296	4.7529	4.73381	4.29101	4.30821	4.65682	4.75272	4.91497	4.94001	4.40725
ENSMUSG00000004187	1.28852	0.734014	0.802933	1.08021	1.28555	0.59311	0.437804	0.548405	1.37307	0.111984	0.673749	0.91779
ENSMUSG00000004207	12.8396	13.217	12.943	13.0838	12.9607	13.0671	13.0554	12.9167	12.7889	12.6551	12.4591	13.1272
ENSMUSG00000004221	5.86885	5.75114	5.54725	5.79071	5.64454	5.71282	5.68856	5.91028	5.7677	5.57433	5.60155	5.89021
ENSMUSG00000004233	3.18166	2.98351	3.30036	2.91172	2.98281	2.8478	3.2557	3.13481	3.38479	3.18554	3.18611	3.36
ENSMUSG00000004263	5.78603	6.02131	6.04633	6.04625	5.94237	5.82954	5.96242	5.8366	5.99371	4.99089	5.78447	5.95177
ENSMUSG00000004264	6.46042	6.59774	6.64909	6.51932	6.42413	6.49486	6.41881	6.55027	6.35275	6.23471	6.42065	6.61359
ENSMUSG00000004266	8.03461	8.06405	8.16072	8.22274	8.03739	8.02377	8.06899	8.18566	8.258	7.96523	7.78918	8.34774
ENSMUSG00000004267	2.61511	3.07816	2.81912	2.95266	2.69978	2.86864	2.82105	2.59526	2.59709	2.47662	2.50855	2.81461
ENSMUSG00000004268	5.26565	5.27104	5.28571	5.22033	5.21537	5.4353	5.32748	5.30648	5.11212	4.98585	5.24857	5.30841
ENSMUSG00000004270	5.07563	5.16822	5.19981	5.16455	5.12732	5.21087	5.21552	5.13058	5.10147	5.08829	4.94091	5.13355
ENSMUSG00000004285	5.95215	6.20834	6.12974	6.20458	6.01969	6.08807	6.06539	6.1361	5.97396	5.76121	5.64397	6.12361
ENSMUSG00000004296	0.949988	0.385188	1.37268	0.549403	0.285037	0.59311	0.814665	0.74676	-0.0269418	0.992312	0.334604	-0.135335
ENSMUSG00000004317	7.09145	7.19956	7.32807	7.08011	7.20906	7.20817	7.19124	7.08368	7.13719	7.10683	7.49071	7.13377
ENSMUSG00000004319	5.92944	5.97434	5.94416	5.92561	6.03848	5.98145	5.95114	5.87956	5.96954	5.98417	6.00645	5.97488
ENSMUSG00000004347	0.185428	0.173019	0.264858	-0.560385	-0.407467	-0.1819	-0.0748582	-0.100692	-0.221369	0.394414	-0.0290292	0.129566
ENSMUSG00000004356	6.23061	6.2856	6.23589	6.08768	6.09237	6.22223	6.33521	6.16376	6.26397	6.15182	6.39106	6.07862
ENSMUSG00000004359	2.89793	3.53205	3.37569	3.66912	3.31453	3.31831	3.10912	3.13595	3.12993	3.51433	2.96811	3.66346
ENSMUSG00000004364	6.55736	6.53074	6.52314	6.64887	6.64527	6.529	6.61498	6.49532	6.64713	7.00266	6.86677	6.55285
ENSMUSG00000004383	4.04268	3.80689	3.68383	3.68741	3.69454	3.45714	3.70696	3.70581	3.69189	3.79273	3.83828	3.77144
ENSMUSG00000004393	4.71931	4.82492	4.87398	4.70196	4.81583	4.75141	4.83888	4.70584	4.65032	4.5308	4.71146	4.7201
ENSMUSG00000004394	5.20115	5.38926	5.33726	5.2778	5.32625	5.2457	5.31119	5.28822	5.10929	5.10136	4.94767	5.42813
ENSMUSG00000004415	0.440562	1.24408	1.13046	0.689656	1.15524	1.25009	1.72406	0.843473	1.00788	0.824479	1.17489	1.37126
ENSMUSG00000004446	4.28763	4.03815	4.33707	3.92404	4.27737	4.0061	4.33765	4.13988	4.4159	4.11461	4.24948	4.202
ENSMUSG00000004451	6.80975	6.71896	6.79165	6.74662	6.73301	6.77334	6.8057	6.91921	6.80441	6.7047	6.70114	6.65587
ENSMUSG00000004455	6.79577	7.10468	7.16235	7.2591	7.34599	7.00496	6.92489	6.96519	6.79254	7.13297	7.19659	6.79751
ENSMUSG00000004460	6.90844	7.15764	7.05185	7.02082	6.91493	7.15132	6.89084	7.12422	6.91389	6.83481	6.74308	6.88846
ENSMUSG00000004462	3.6816	3.88586	4.05134	3.91254	3.9536	3.81586	3.9949	3.85578	3.7026	3.89611	3.65046	3.84229
ENSMUSG00000004473	-0.228951	-0.757377	-0.476461	-1.34298	-0.407467	-0.300662	-0.196607	0.0445518	-0.573189	-0.135523	0.439901	0.129566
ENSMUSG00000004500	2.21932	2.88341	2.50264	2.55583	2.4013	2.56001	2.17683	2.29611	2.76503	1.9917	2.38501	2.0108
ENSMUSG00000004508	7.35471	7.47884	7.47833	7.60653	7.54965	7.54451	7.62876	7.45001	7.42641	7.39953	7.29314	7.70656
ENSMUSG00000004530	8.53304	8.82496	8.7184	8.63571	8.72043	8.73295	8.71101	8.63849	8.57989	8.35101	8.55851	8.71287
ENSMUSG00000004535	7.48612	7.3955	7.51656	7.62313	7.48615	7.554	7.54129	7.4172	7.49222	7.85296	7.63964	7.36725
ENSMUSG00000004552	1.53528	2.04039	1.94867	1.97517	1.50934	1.50469	1.99465	1.85586	2.07109	1.9225	1.37827	1.92044
ENSMUSG00000004558	2.32117	1.24958	0.699507	0.912183	1.38511	1.39126	1.03071	1.76655	1.37307	1.35458	2.55119	1.58024
ENSMUSG00000004561	3.33523	3.82414	3.7732	3.53634	3.71858	3.58292	3.73362	3.55925	3.82313	3.12925	3.42761	3.64243
ENSMUSG00000004562	5.44541	5.62879	5.34501	5.17756	5.51771	5.36677	5.53432	5.31987	5.53863	5.29707	5.37694	5.33789
ENSMUSG00000004565	5.11577	5.12235	5.01362	5.12296	5.09945	5.14186	5.00516	4.9541	5.28107	4.79559	4.79253	4.92571
ENSMUSG00000004567	5.7404	5.73182	5.77877	5.85889	5.7808	5.7985	5.81949	5.63808	5.78966	5.57754	5.55089	5.68009
ENSMUSG00000004568	4.86717	4.19815	4.17222	4.41478	4.46574	4.51615	4.4855	4.3533	5.06267	4.30373	4.30442	4.49728
ENSMUSG00000004591	6.07194	5.97563	5.98464	6.00296	6.08356	6.11179	6.0339	5.97734	6.08238	6.37631	6.24023	6.0331
ENSMUSG00000004609	6.18795	6.18255	6.4723	6.44413	6.42022	6.4593	6.27743	6.50476	6.56372	6.70104	6.77636	6.16109
ENSMUSG00000004610	5.44879	5.59074	5.56214	5.4671	5.48242	5.53514	5.43345	5.58991	5.28627	5.1883	5.28097	5.57738
ENSMUSG00000004612	0.712805	-0.0758234	-0.602983	-1.34298	-0.300435	-0.90716	0.642551	0.792363	1.2658	0.817383	-0.642938	0.917743
ENSMUSG00000004626	6.78338	6.89003	6.94356	6.8472	6.97664	6.85222	6.79954	6.83192	6.9213	6.52262	6.6657	6.92072
ENSMUSG00000004631	2.91685	1.78635	0.802883	1.7122	1.70071	1.50185	1.71474	2.32742	1.40713	2.23736	2.52323	2.15648
ENSMUSG00000004633	3.08069	3.04824	3.2524	3.24182	2.76392	3.39162	3.31624	3.16235	3.48422	3.34587	3.27252	3.17726
ENSMUSG00000004637	3.42371	3.67099	3.52639	3.5588	3.72762	3.42942	3.57424	3.61988	3.76611	3.30589	3.36899	3.5828
ENSMUSG00000004642	5.26618	5.22749	5.34857	5.27613	5.34897	5.38329	5.26325	5.30289	5.23366	5.43922	5.43145	5.41208
ENSMUSG00000004655	6.88778	5.51668	4.70737	5.10344	5.71229	5.9564	5.26157	5.83479	5.88915	6.11241	6.38895	5.92732
ENSMUSG00000004661	4.31257	4.05891	4.2158	4.03446	4.28599	4.04923	4.34255	4.04886	4.29431	4.05178	4.01825	4.0775
ENSMUSG00000004665	7.1757	7.14223	7.10863	7.06842	7.10501	7.11382	7.22151	7.18662	7.25686	7.05843	7.08581	7.17293
ENSMUSG00000004667	4.95911	5.05392	5.03931	4.95781	4.82443	4.97877	4.89952	4.94651	4.96236	4.70739	4.68218	5.05874
ENSMUSG00000004668	0.111471	-1.08163	0.11213	-1.97293	-0.200797	-0.430085	-0.586289	-0.201413	0.0612543	0.618278	0.629914	-0.586876
ENSMUSG00000004677	8.85155	8.94923	8.95546	8.86936	8.98155	8.97003	8.99967	8.86178	9.03758	8.71207	8.71866	8.95858
ENSMUSG00000004698	5.44418	5.59957	5.6789	5.58862	5.89934	5.67546	5.75762	5.53794	5.79022	5.78963	6.0027	5.63762
ENSMUSG00000004707	6.18545	6.61603	6.4057	6.84355	6.50935	6.37899	6.46564	6.32475	6.07623	6.47009	5.78866	6.59637
ENSMUSG00000004709	5.57896	5.16343	5.28492	4.89156	5.18141	5.46861	5.7145	5.24378	5.86024	5.38219	5.59494	5.11585
ENSMUSG00000004730	9.38827	9.52024	9.59817	9.85449	9.59974	9.44215	9.50556	9.57681	9.40293	9.7417	9.26167	9.62454
ENSMUSG00000004748	0.617747	-0.492794	0.644874	-0.299352	0.593355	-0.572272	-0.0870452	0.0445518	0.0612543	-0.228454	0.388213	-0.0415256
ENSMUSG00000004768	2.43154	2.0164	1.78007	2.03326	2.56594	2.37867	2.36211	2.19786	2.15267	2.61709	2.84414	2.35927
ENSMUSG00000004771	6.65631	6.33503	6.4741	6.58741	6.55729	6.5506	6.35228	6.40731	6.38309	6.79478	6.76507	6.24493
ENSMUSG00000004788	4.78613	4.83946	4.80402	4.76915	4.68485	4.90354	4.80019	4.93367	4.79886	4.41267	4.56212	5.09792
ENSMUSG00000004789	7.54165	7.50336	7.5992	7.42114	7.51145	7.53381	7.52041	7.54243	7.64353	7.42913	7.56671	7.52447
ENSMUSG00000004791	2.6818	2.35515	2.37421	2.53283	2.14138	2.62663	2.30295	2.43197	0.933229	2.23736	2.3449	2.35927
ENSMUSG00000004798	6.03994	6.21182	6.2382	6.44927	6.33947	6.08679	6.12638	6.26733	6.19426	6.50929	6.12471	6.1819
ENSMUSG00000004814	5.04122	4.11452	4.36691	2.76762	4.07854	4.07331	3.98929	4.91847	4.75731	2.66955	4.32014	4.59787
ENSMUSG00000004815	4.90023	5.00393	4.94917	4.9073	4.86547	4.97238	4.91987	4.7523	4.94954	4.63009	4.66343	4.98542
ENSMUSG00000004837	3.3715	3.21773	2.94842	3.3406	3.36122	3.23567	3.00528	3.4805	3.37661	3.25438	3.63449	3.45207
ENSMUSG00000004843	4.92471	4.87522	4.89687	5.12474	4.95439	5.03903	5.08699	4.98208	4.92645	5.30516	5.06342	5.05078
ENSMUSG00000004846	7.88528	7.44775	7.4664	7.36677	7.32374	7.42444	7.58733	7.70696	7.76067	7.11877	7.13827	7.38509
ENSMUSG00000004849	5.7686	6.03448	5.97307	5.94101	6.04115	5.84765	5.93021	6.0682	5.82918	5.55883	5.7759	5.9744
ENSMUSG00000004864	0.816847	1.0566	0.752095	0.638312	1.47825	1.09454	0.930094	0.879459	1.02391	0.950486	0.538034	1.17388
ENSMUSG00000004865	6.38795	6.5086	6.51307	6.36823	6.52209	6.53373	6.53094	6.26009	6.33509	6.33787	6.47525	6.30308
ENSMUSG00000004880	6.43315	6.41069	6.38188	6.33916	6.43752	6.4911	6.5099	6.5099	6.5188	6.54833	6.53703	6.49141
ENSMUSG00000004891	6.11748	5.7356	5.09149	5.26565	5.85665	5.77061	6.00944	5.91686	5.65057	5.60164	6.58535	5.82518
ENSMUSG00000004895	5.10923	5.25625	5.13161	5.28126	5.0965	5.23507	5.04548	5.21267	5.06726	4.82768	4.86972	5.42813
ENSMUSG00000004896	3.7115	3.70621	3.95356	3.79513	3.99363	4.01488	3.72548	3.887	3.95486	3.53413	3.66496	3.92716
ENSMUSG00000004897	6.97958	7.15091	7.12567	7.07807	7.05989	7.07654	6.97852	7.2135	6.9371	6.87877	6.99739	7.16424
ENSMUSG00000004929	4.14215	4.50337	4.29333	4.11021	4.21109	4.43103	4.2978	4.27451	3.9213	4.17483	4.30976	4.34347
ENSMUSG00000004931	4.96198	4.88978	4.82568	4.88981	4.80064	4.94001	4.82843	4.79213	4.91285	4.41267	4.69726	5.02661
ENSMUSG00000004933	4.0413	4.10955	4.05748	3.84677	4.09648	4.02474	3.98928	3.74692	4.20881	3.56937	3.90788	4.08728
ENSMUSG00000004934	4.86373	5.06286	4.84573	4.91688	4.9144	5.06338	4.99567	4.87613	4.67876	4.70955	4.82965	4.87702
ENSMUSG00000004936	7.13306	7.00431	6.99425	6.92202	6.94276	7.04641	7.01584	7.1424	7.11917	6.74371	6.92575	6.89246
ENSMUSG00000004937	5.83426	6.0524	5.9323	6.0644	5.94493	5.98568	6.02019	6.07643	5.95538	5.74602	5.75654	6.06945
ENSMUSG00000004939	0.0893169	-0.709819	-0.0453425	-0.1885	0.260282	0.273423	-0.702547	0.0971755	-0.102653	0.477615	0.433388	-0.406917
ENSMUSG00000004945	4.53444	4.90132	4.83486	4.92948	4.8508	4.9883	4.79662	5.06488	4.74989	4.59662	4.59267	5.19025
ENSMUSG00000004947	5.10448	5.3092	5.49808	5.37691	5.1558	5.27987	5.23148	5.14177	5.00468	4.96518	5.27934	5.33719
ENSMUSG00000004951	4.84716	4.16806	3.03594	4.25429	3.24233	3.79062	3.89896	4.44838	3.53131	4.04187	3.92157	3.86911
ENSMUSG00000004952	6.88963	7.23907	7.17444	7.34171	6.98593	7.10188	7.15403	7.11927	6.94776	7.0744	6.69202	7.45869
ENSMUSG00000004980	8.68186	8.80227	8.87638	8.78646	8.83519	8.95905	8.844	8.84299	8.72556	8.95272	8.96217	8.90231
ENSMUSG00000004994	2.73196	2.90651	2.74267	3.17654	3.00212	3.15604	3.00645	2.91683	3.00632	2.90654	2.89133	3.12764
ENSMUSG00000004996	3.73872	4.01147	3.80259	3.514	3.51074	3.79993	3.75934	3.60163	3.75827	3.34943	3.88687	3.73689
ENSMUSG00000005034	6.78289	7.09655	7.06902	7.28074	7.22065	7.11118	7.05446	7.09058	6.87335	7.33436	7.05117	7.14815
ENSMUSG00000005043	5.47968	5.75004	5.54116	5.73723	5.68488	5.73894	5.70119	5.48852	5.63449	5.50031	5.28451	6.06154
ENSMUSG00000005045	0.386704	0.173019	-0.741677	-0.0708337	0.477809	0.298481	-0.196607	0.187944	0.678286	-1.13286	0.538034	0.129566
ENSMUSG00000005054	6.76232	7.11689	7.01344	7.0973	6.88269	7.0805	7.03339	7.00294	6.71072	6.88003	6.81434	7.03158
ENSMUSG00000005057	6.73212	6.93339	7.05858	6.85649	6.73843	7.02616	6.50557	6.51775	6.5089	6.49233	6.63828	6.65095
ENSMUSG00000005069	5.65186	5.64238	5.61827	5.56669	5.62376	5.68722	5.5504	5.5429	5.45484	5.4374	5.65631	5.62337
ENSMUSG00000005078	3.91668	3.97946	3.69702	3.80419	3.62155	3.79062	3.82379	3.90058	3.65692	3.81035	3.87539	3.65463
ENSMUSG00000005087	10.2668	10.1165	10.1788	10.0175	10.2031	10.3721	10.3326	10.2876	10.2857	10.4015	10.4029	9.8923
ENSMUSG00000005102	5.40149	5.58363	5.58045	5.44879	5.41334	5.55023	5.53976	5.32748	5.6371	5.45719	5.40481	5.4571
ENSMUSG00000005103	8.98582	9.09985	9.10341	9.11392	9.05719	9.1049	9.10546	9.05279	9.01339	8.96664	9.08303	9.05522
ENSMUSG00000005107	3.77431	4.06494	3.86776	3.93273	4.19288	3.62129	3.97041	3.87431	4.24693	3.63061	3.99684	4.17294
ENSMUSG00000005124	2.4641	1.0147	-0.602983	0.638268	0.593355	1.50185	0.876945	1.91826	0.144368	1.90685	2.2907	1.25373
ENSMUSG00000005125	7.28225	7.51165	7.534	7.58093	7.43704	7.44251	7.27379	7.19823	6.79085	7.39689	7.36381	7.27851
ENSMUSG00000005142	9.32495	9.27351	9.32631	9.33333	9.28024	9.15475	9.23184	9.35016	9.41982	9.08748	9.11307	9.28647
ENSMUSG00000005150	3.20136	3.21477	3.18702	3.31102	3.20649	3.27186	3.07826	3.24669	2.85415	2.52064	2.80533	3.21576
ENSMUSG00000005161	6.61436	6.71536	6.68407	6.75274	6.68814	6.6973	6.65594	6.77901	6.63256	6.43454	6.4218	6.65446
ENSMUSG00000005198	8.24165	8.30643	8.34281	8.38287	8.32205	8.31847	8.33331	8.2009	8.22533	8.31906	8.22839	8.34979
ENSMUSG00000005204	6.32391	6.5376	6.47274	6.41869	6.31507	6.44969	6.40752	6.47754	6.24613	6.11059	6.24973	6.51709
ENSMUSG00000005225	3.8152	3.98583	3.9262	4.04396	4.08349	3.83735	3.80882	4.00466	3.55245	4.02686	4.09684	4.00428
ENSMUSG00000005233	2.43157	3.17728	3.28877	3.19131	3.49354	2.99764	3.23417	3.28706	2.44266	3.40121	3.27252	3.35164
ENSMUSG00000005237	2.78046	2.67056	2.83098	2.3737	2.98106	2.83816	2.43739	2.51592	2.99517	2.49158	2.38501	2.63973
ENSMUSG00000005262	5.27388	5.19674	5.14653	5.25683	5.21346	5.30509	5.11628	5.16446	5.09819	5.07474	5.15841	5.27178
ENSMUSG00000005267	2.18882	1.76811	1.84258	1.76777	2.21853	1.80568	2.00022	1.69538	2.41778	2.46454	2.34113	1.9097
ENSMUSG00000005268	-0.805423	-0.376053	-0.435264	-0.979043	-0.995533	0.253833	-0.860396	-1.35452	-0.278582	-1.11518	-0.626789	-1.24334
ENSMUSG00000005299	5.83467	6.04054	5.97095	5.76315	5.88131	5.94527	5.9543	5.7845	5.77346	5.60312	5.71662	5.84709
ENSMUSG00000005312	6.8182	6.8217	6.82677	6.83601	6.8525	6.81352	6.7549	6.71264	6.68004	6.83339	6.85952	6.57338
ENSMUSG00000005338	0.448025	-0.910414	-0.360145	0.353345	-1.47348	-0.1819	0.0363461	-0.187004	-0.329383	-0.0482167	0.716292	0.129566
ENSMUSG00000005354	5.77339	5.84724	5.89475	5.7716	5.77818	5.75949	5.81142	5.80867	5.75508	5.61005	5.53974	5.74518
ENSMUSG00000005360	0.629601	-0.221844	-0.360145	-0.183617	0.199065	0.70966	-1.35602	-0.179148	-0.70653	0.393541	1.66467	0.282574
ENSMUSG00000005362	4.33043	4.3232	4.3865	4.58526	4.48851	4.3682	4.56123	4.5542	4.67829	4.73035	4.44165	4.47454
ENSMUSG00000005364	0.33193	0.3782	0.560019	-0.190795	0.201981	0.832527	-0.0486298	0.32533	0.744358	-0.645489	0.279323	-0.0328327
ENSMUSG00000005370	5.22786	5.20127	5.2881	5.2033	5.36198	5.20828	5.2961	5.15675	5.25662	5.27761	5.13159	5.16659
ENSMUSG00000005371	6.60369	6.75725	6.84107	6.95487	6.90425	6.97169	6.77449	6.77204	6.73251	7.29885	7.04204	6.68769
ENSMUSG00000005373	5.1282	3.89055	3.90762	3.02822	2.85935	3.52034	4.00216	4.8502	5.64741	1.44766	2.30528	2.55325
ENSMUSG00000005374	5.05415	4.61677	4.71951	4.63376	4.78381	4.77968	4.63651	5.02936	4.8525	4.36831	4.86993	4.78241
ENSMUSG00000005378	4.42359	4.65425	4.65463	4.40432	4.53031	4.69059	4.50447	4.47468	4.54354	4.36582	4.45186	4.75691
ENSMUSG00000005397	6.57581	5.56353	4.57482	4.85369	5.02051	5.62476	5.70835	6.06608	5.13159	6.03231	6.86494	5.71743
ENSMUSG00000005410	6.37734	6.91161	6.7939	6.60738	6.82815	6.74583	6.72151	6.88906	6.37416	6.58934	6.60989	6.87513
ENSMUSG00000005413	10.561	10.9688	10.7035	11.0631	10.9041	10.8912	10.8292	11.0127	10.7074	10.5544	10.5119	11.1807
ENSMUSG00000005417	7.33412	7.06044	7.00632	7.03316	7.06464	7.10118	7.02297	7.17431	7.14466	7.13145	7.37521	7.12376
ENSMUSG00000005442	8.5423	8.66559	8.67429	8.63173	8.6895	8.57155	8.53234	8.59591	8.70805	8.27055	8.32289	8.71601
ENSMUSG00000005447	2.82736	2.92924	3.01456	2.71752	2.97039	2.80978	2.80737	2.82106	2.39252	2.41684	2.7242	3.1377
ENSMUSG00000005465	2.82736	1.95091	1.99186	1.86821	1.87068	2.47219	2.79314	1.99827	2.86645	1.81669	1.9044	1.98874
ENSMUSG00000005469	5.88642	6.0656	6.07781	6.12329	6.10619	5.98092	6.00635	6.01146	5.9525	5.99885	6.00065	6.01458
ENSMUSG00000005470	3.60963	4.26059	4.34993	4.28553	4.36535	4.2841	4.03242	4.46959	3.81115	4.15196	4.24948	4.16313
ENSMUSG00000005481	5.52161	5.78401	5.72897	5.64041	5.57367	5.77013	5.63077	5.55428	5.33155	5.4171	5.76748	5.58123
ENSMUSG00000005483	5.67755	5.90497	5.69244	6.07147	5.72657	5.7943	5.89379	5.77073	5.65942	5.61002	5.55303	6.02938
ENSMUSG00000005493	0.905779	0.698568	0.859402	0.574752	0.615612	-0.161636	0.76859	1.20197	0.9412	0.903123	0.723651	0.577415
ENSMUSG00000005501	5.07271	4.89368	4.93564	4.86215	4.98447	4.86959	4.75659	4.83082	4.9664	4.8455	4.86601	4.92513
ENSMUSG00000005505	3.3453	3.53682	3.11846	3.58138	3.53748	3.53723	3.44038	3.48056	3.35061	3.40893	3.21833	3.36883
ENSMUSG00000005506	7.07253	7.10165	7.10968	7.05336	7.07653	7.08552	7.035	6.99936	7.04878	7.10616	7.1552	7.04835
ENSMUSG00000005510	4.92255	5.04409	4.88582	4.9856	4.72024	4.83477	4.7029	5.03911	4.79561	4.85907	4.78473	4.93563
ENSMUSG00000005514	8.12884	8.41054	8.39808	8.2657	8.10165	8.359	8.17174	7.97729	7.78512	7.80971	7.89258	8.19775
ENSMUSG00000005533	6.17646	6.11356	6.06436	5.72248	5.98118	6.05685	5.9993	6.13449	6.19598	5.98846	6.35804	6.04467
ENSMUSG00000005534	6.38889	6.20598	6.21971	6.30103	6.23246	6.24098	6.28233	6.15192	6.61572	6.23073	6.25738	6.30308
ENSMUSG00000005566	6.97916	7.20112	7.19438	7.07296	7.10233	7.15009	7.01421	7.03962	6.92211	7.03318	7.1129	7.05073
ENSMUSG00000005575	5.73933	5.91144	5.78701	5.818	5.80341	5.76505	5.63488	5.74776	5.77641	5.67564	5.71864	5.81738
ENSMUSG00000005580	5.10923	4.99986	4.92984	5.14917	5.07177	4.96597	5.13017	5.08105	5.10308	5.00654	4.81204	5.04811
ENSMUSG00000005583	6.36708	6.33397	6.47988	6.65073	6.58449	6.25356	6.38593	6.45281	6.72854	6.94598	6.71834	6.51958
ENSMUSG00000005609	5.25108	5.37331	5.35951	5.38824	5.50022	5.2464	5.30863	5.35688	5.29434	5.49861	5.45359	5.4757
ENSMUSG00000005610	9.58007	9.54064	9.66031	9.6728	9.58222	9.65055	9.67066	9.5733	9.5715	9.86894	9.8027	9.45858
ENSMUSG00000005611	2.66898	1.70967	1.56149	1.81108	2.04318	1.92878	1.71531	2.34283	2.30493	2.32173	2.41114	2.2522
ENSMUSG00000005615	7.03225	7.18728	7.09555	7.28242	7.00337	7.16621	7.30367	7.12384	7.16955	7.08774	7.11158	7.36324
ENSMUSG00000005621	6.38341	6.34537	6.40657	6.37848	6.40658	6.41867	6.4464	6.3712	6.56749	6.25333	6.2547	6.49435
ENSMUSG00000005625	6.25728	6.40461	6.34478	6.27219	6.21442	6.37358	6.27999	6.39	6.25715	6.03926	6.1704	6.36969
ENSMUSG00000005656	6.30749	6.2366	6.37569	6.42532	6.47109	6.27317	6.22127	6.39057	6.37733	6.70782	6.65918	6.11799
ENSMUSG00000005667	4.27075	4.45327	4.31117	4.27407	4.22906	4.27884	4.19309	4.60034	4.24707	4.08112	4.33728	4.49596
ENSMUSG00000005672	4.61288	4.19645	3.79436	3.7751	3.27806	4.13181	4.25162	3.96183	3.98471	4.17484	4.38091	4.27676
ENSMUSG00000005674	4.74091	5.02255	4.93634	4.81798	4.8185	4.79911	5.02428	4.96138	4.87075	4.58301	4.62931	5.11075
ENSMUSG00000005682	5.17292	5.05963	5.04248	4.92405	5.13593	5.06288	5.15531	5.06189	5.17086	4.96739	4.99406	5.13106
ENSMUSG00000005683	7.33009	7.42892	7.41716	7.3873	7.31189	7.34719	7.43965	7.37712	7.34829	7.26742	7.36503	7.32775
ENSMUSG00000005686	6.49639	6.4656	6.3977	6.55786	6.4323	6.39975	6.32704	6.46592	6.39651	6.24471	6.17911	6.30981
ENSMUSG00000005687	4.89047	5.14352	5.19735	5.25156	5.19423	5.09395	5.1761	5.14473	5.28009	5.16939	5.16921	5.31092
ENSMUSG00000005698	6.05481	6.18186	6.15125	6.19157	6.23691	6.16725	6.22678	6.12743	6.14138	6.27896	6.31388	6.31643
ENSMUSG00000005699	1.9704	1.83531	1.6749	1.86733	2.25103	1.98063	1.07853	2.12843	1.76323	1.3863	1.80932	2.21242
ENSMUSG00000005718	2.09064	2.38834	2.58687	2.10413	2.49343	2.23662	2.56036	2.51592	2.67101	2.30524	2.21741	2.6255
ENSMUSG00000005732	5.83746	6.19164	6.19555	5.9973	6.00575	6.07336	6.03629	5.92977	5.92632	5.88422	6.02964	5.90953
ENSMUSG00000005763	-0.328278	-0.269297	-0.895136	-0.218934	-0.20022	-0.90716	-0.315178	-0.736346	0.50041	-0.327376	-0.754706	-0.460068
ENSMUSG00000005774	4.5029	4.42556	4.55643	4.69066	4.3572	4.51699	4.48242	4.52129	4.66095	4.61346	4.33728	4.49596
ENSMUSG00000005779	6.78978	7.05311	6.97659	6.84779	6.78642	7.02071	6.80195	6.87433	6.75257	6.59838	6.80737	7.00983
ENSMUSG00000005800	5.97013	5.21058	5.23	4.94926	5.33872	5.17235	5.30404	4.7865	5.65942	5.12162	5.53689	4.86643
ENSMUSG00000005802	4.28763	3.85439	3.71039	3.95452	4.06359	3.92902	3.84468	4.1354	3.8426	4.37752	4.49859	3.89925
ENSMUSG00000005803	5.56871	5.20306	5.3984	5.30011	5.40559	5.32054	5.36761	5.5194	5.56265	5.26061	5.14356	5.34806
ENSMUSG00000005804	4.62514	4.22196	4.17067	4.55357	4.36655	4.22018	4.46838	4.31675	4.14774	4.49754	4.26616	4.29398
ENSMUSG00000005813	5.85992	5.76749	5.84189	5.77498	5.62842	5.64971	5.64672	5.62137	5.51912	5.59995	5.82739	5.51175
ENSMUSG00000005823	5.93005	6.06431	5.85017	5.94319	5.92438	5.86575	5.96242	6.08319	5.95965	5.70664	5.68501	6.05492
ENSMUSG00000005824	3.85009	4.19176	4.15748	3.98872	3.67615	4.0852	3.82379	3.90058	3.87338	3.72618	4.00115	4.3863
ENSMUSG00000005836	2.58957	1.28526	1.03308	0.59452	0.214596	1.73105	1.52066	1.00097	2.26832	1.74518	2.28963	1.05144
ENSMUSG00000005846	5.31868	5.27633	5.44836	5.50304	5.31454	5.24305	5.53762	5.31971	5.27167	5.57622	5.61349	5.24013
ENSMUSG00000005871	6.94266	6.833	6.8174	7.08255	6.97906	6.94945	7.04762	6.90002	6.98741	7.22734	7.05361	6.89218
ENSMUSG00000005873	7.08405	7.22082	7.18583	7.3107	7.1738	7.18777	7.11068	7.19566	7.0249	7.22265	7.00695	7.17466
ENSMUSG00000005881	5.91112	6.00678	5.93373	6.0694	6.01671	5.96331	5.95226	6.02588	5.92851	5.82305	5.72042	6.05094
ENSMUSG00000005882	4.04714	3.99642	4.09175	4.18829	4.03323	4.22607	4.22955	4.11226	4.03891	4.18736	4.09785	4.04386
ENSMUSG00000005886	6.92113	6.91411	6.91565	6.96243	6.97737	6.85321	6.96017	6.83383	7.18316	6.97992	6.89784	6.91846
ENSMUSG00000005893	6.2343	6.08404	6.07528	6.08227	6.2575	6.19026	6.15506	6.23038	6.234	6.22639	6.19326	6.18936
ENSMUSG00000005897	3.95415	3.80609	3.9149	3.95019	4.20655	3.75392	4.00174	3.83127	4.1396	3.89539	3.86083	3.81997
ENSMUSG00000005899	4.86074	4.99753	5.09838	4.87137	4.9121	4.81558	5.16836	4.94681	5.05185	4.79549	4.93909	5.10468
ENSMUSG00000005907	4.06196	4.37943	4.22236	4.35508	4.24126	4.25371	4.34651	4.10974	4.2592	4.11295	4.22189	4.18436
ENSMUSG00000005936	6.38678	6.49023	6.4095	6.4743	6.49594	6.55281	6.41415	6.44979	6.4137	6.432	6.43191	6.5041
ENSMUSG00000005947	2.50553	1.13692	1.50126	1.39272	1.35268	1.14085	1.48561	2.16356	1.81489	1.64395	2.43681	1.98874
ENSMUSG00000005949	4.79206	4.74674	4.76471	5.00899	4.99698	4.82062	4.8527	4.82266	4.95662	4.76578	4.63764	4.83277
ENSMUSG00000005950	-0.0487223	-0.619029	-0.152354	-0.674253	-0.523082	-0.1819	-0.444375	0.254627	-0.120883	0.25616	0.489802	0.485229
ENSMUSG00000005951	0.862606	1.48258	1.11575	1.08021	0.750981	1.50185	1.62094	0.792363	1.33819	1.03292	0.983412	1.7989
ENSMUSG00000005958	0.453	-0.167196	-0.152354	-0.384345	0.289704	-0.430085	0.642551	0.60542	-0.0216765	0.50985	0.765213	0.282501
ENSMUSG00000005968	2.09064	2.60205	2.39089	2.54438	2.36923	2.33947	2.32326	2.52945	2.34061	2.20219	2.57036	2.55216
ENSMUSG00000005973	4.00605	3.79381	2.86723	2.88122	2.99161	3.49328	3.66058	3.78689	3.16402	3.65642	4.47991	3.80741
ENSMUSG00000005981	5.99613	6.18373	6.08118	5.98403	6.00677	6.08673	5.98513	5.97829	5.92419	5.84818	5.84127	6.0389
ENSMUSG00000005982	6.39957	6.32304	6.26411	6.27504	6.3687	6.24128	6.23245	6.45518	6.35213	6.17604	6.22606	6.20519
ENSMUSG00000005983	0.769588	1.0147	-0.148393	0.721977	0.648314	1.04669	-0.0869397	0.650989	1.10988	0.863594	0.836911	0.821206
ENSMUSG00000005986	3.33721	3.64376	3.66992	3.6102	3.53025	3.70844	3.75924	3.54193	3.49218	3.49865	2.93701	3.79476
ENSMUSG00000006005	8.28363	8.16878	8.23929	8.26869	8.2374	8.20859	8.25938	8.24381	8.45061	8.39268	8.3682	8.28069
ENSMUSG00000006010	4.7162	4.6913	4.58133	4.96642	4.7702	4.64296	4.75677	4.71726	4.81476	5.04924	4.8342	4.6759
ENSMUSG00000006014	6.8542	5.0565	4.04699	4.53157	4.45592	4.22074	5.15546	4.07677	7.1646	3.41662	5.05458	3.48373
ENSMUSG00000006019	5.24716	5.39131	5.41889	5.27607	5.41727	5.46178	5.23238	5.43202	5.37627	4.9308	5.12825	5.46855
ENSMUSG00000006021	3.35352	3.67772	3.67887	3.43403	3.68806	3.66155	3.89229	3.62619	3.66722	3.25508	3.34886	3.53031
ENSMUSG00000006024	6.78865	6.91576	6.85791	6.94075	6.80736	6.87394	6.77391	6.92639	6.84179	6.7501	6.63799	6.92813
ENSMUSG00000006050	5.48882	5.27849	5.39294	5.4083	5.22909	5.47886	5.27112	5.44636	5.05925	5.27126	5.2792	5.24479
ENSMUSG00000006057	5.64254	5.81075	5.75652	5.69032	5.61728	5.70611	5.50429	5.6968	5.52091	5.46909	5.63254	5.60704
ENSMUSG00000006058	5.31984	5.30512	5.25356	5.33887	5.20455	5.38375	5.27826	5.24221	5.2135	5.30418	5.31484	5.2688
ENSMUSG00000006095	5.51771	5.83328	5.75665	5.69781	5.57495	5.67743	5.59629	5.7022	5.47419	5.46734	5.47618	5.65173
ENSMUSG00000006127	5.80819	5.76433	5.83248	5.80784	5.86261	5.86327	5.89559	5.78791	6.08201	5.90077	5.75418	5.80006
ENSMUSG00000006134	5.69417	5.94529	5.86901	5.92243	5.86382	5.83714	5.85498	5.91686	5.77152	5.82908	5.75271	5.99668
ENSMUSG00000006154	3.89482	4.31771	4.37113	3.53584	2.72644	4.097	2.70447	3.44532	3.8301	2.90653	2.23229	3.49942
ENSMUSG00000006169	7.28318	7.11626	7.15948	7.10445	7.1725	7.09296	7.22151	7.22394	7.36469	7.1604	7.14184	7.15548
ENSMUSG00000006191	4.75578	4.71417	4.84497	4.74997	4.74698	4.8163	4.84312	4.7028	4.88271	4.77577	4.84419	4.71508
ENSMUSG00000006205	2.99083	2.77465	2.01359	3.1913	2.2858	2.72111	2.41894	2.60806	1.98238	2.92822	2.70319	2.93339
ENSMUSG00000006215	5.02761	5.18248	5.20897	5.11509	5.24022	5.27973	5.31369	5.13293	5.18627	4.99374	4.96762	5.26559
ENSMUSG00000006219	6.09398	6.42974	6.18313	6.44671	6.31574	6.28534	6.102	6.27808	6.07394	6.09785	5.86389	6.37396
ENSMUSG00000006221	2.36055	1.52173	1.18267	1.59287	1.43674	1.70736	0.519691	1.87482	1.95929	2.28646	2.51987	0.758583
ENSMUSG00000006235	0.617747	0.83377	0.851993	1.34071	0.477809	0.780293	0.509331	1.21703	1.30245	-0.228454	0.757615	1.25006
ENSMUSG00000006241	-0.328278	-0.492794	-0.741677	0.0635969	-0.200797	-0.730021	-0.743701	-0.201413	-0.446142	0.111984	-0.351758	-0.135335
ENSMUSG00000006262	5.6528	5.59724	5.7869	5.76229	5.68468	5.72837	5.76422	5.45271	5.59226	6.1069	6.02943	5.61856
ENSMUSG00000006273	8.35718	8.58025	8.48737	8.60271	8.37102	8.49568	8.47789	8.31263	8.33234	8.29459	8.29927	8.45976
ENSMUSG00000006276	6.75064	6.64306	6.77315	6.62557	6.63843	6.69444	6.58584	6.56194	6.76018	6.54634	6.58782	6.63325
ENSMUSG00000006281	7.96575	8.11933	8.13957	8.10798	8.06886	8.0791	8.0911	7.96354	8.08929	7.96875	7.93693	8.07763
ENSMUSG00000006288	5.05454	5.02202	5.10054	5.04838	4.98588	5.0886	5.06668	5.07665	4.96963	4.80749	4.74545	5.12848
ENSMUSG00000006289	4.56516	4.59626	4.76327	4.9355	4.75185	4.80967	4.57987	4.75471	4.75993	4.92041	4.78131	4.80276
ENSMUSG00000006299	6.69258	6.85378	6.89613	6.89808	6.70343	6.92485	6.80325	6.81619	6.78072	6.62388	6.58175	6.96038
ENSMUSG00000006301	7.37039	7.29404	7.60014	7.51915	7.33566	7.45866	7.38381	7.48722	7.28154	7.50553	7.54662	7.1691
ENSMUSG00000006304	9.01503	9.09469	9.19606	9.12507	9.16328	9.1157	9.15281	9.10458	9.07269	9.13031	9.17694	9.12072
ENSMUSG00000006307	7.03992	7.21765	7.21265	7.04282	7.16987	7.14212	7.06341	7.07394	7.15594	6.79773	6.94228	7.10858
ENSMUSG00000006310	0.991772	0.570118	0.528979	0.59452	-0.200797	0.125024	0.199117	0.650989	0.933276	0.507373	0.0977052	1.05149
ENSMUSG00000006315	4.5088	4.65767	4.593	4.54312	4.49401	4.72884	4.77502	4.77235	4.46378	4.34977	4.36288	4.46832
ENSMUSG00000006333	8.92501	9.07478	9.11084	9.08268	9.01682	9.10179	9.01814	9.17012	9.01176	8.92077	8.86764	9.21761
ENSMUSG00000006335	2.8728	3.19614	3.24323	3.07673	3.26864	3.01019	3.05455	3.27105	3.12362	2.52046	2.9189	3.37735
ENSMUSG00000006342	1.71997	0.734014	0.0292419	-0.0708337	0.700328	0.945955	0.821819	1.11304	1.37307	0.670689	1.40354	1.39132
ENSMUSG00000006344	3.60963	3.40518	3.59264	3.70995	3.48609	3.3626	3.59633	3.543	3.69878	3.66668	3.44714	3.84475
ENSMUSG00000006356	4.80696	3.78755	3.21538	3.40266	3.32069	3.70073	3.70695	4.24611	4.02364	4.09557	4.51347	3.86306
ENSMUSG00000006360	7.99244	7.49931	7.5962	7.25088	7.66001	7.54368	7.54079	7.77403	7.87817	7.30707	7.57581	7.28739
ENSMUSG00000006362	6.21552	5.45055	5.66195	5.44879	5.37577	5.71235	5.86012	5.82053	6.44439	5.65465	5.4679	5.88016
ENSMUSG00000006369	4.04626	1.81118	0.989891	1.49144	1.35268	1.92878	1.12481	2.40287	1.40713	2.87337	3.65254	2.39326
ENSMUSG00000006373	5.1925	5.0719	5.06814	5.08379	5.08869	5.20542	5.07819	5.14177	4.98509	5.25848	5.17518	4.98821
ENSMUSG00000006378	1.78935	2.15755	2.01462	2.37801	2.12227	2.17119	1.87331	2.09243	2.24969	2.28857	2.01077	2.27061
ENSMUSG00000006386	5.18548	3.81831	2.9371	3.55879	3.68806	4.27365	4.08018	4.29446	4.00152	4.76277	5.01311	4.13326
ENSMUSG00000006390	6.08158	6.06957	6.11172	6.03299	5.99763	6.07634	6.12068	6.05938	6.01733	5.90536	6.01315	6.01317
ENSMUSG00000006392	4.94612	4.9213	4.77619	4.81088	4.99436	4.93252	4.77315	4.99102	4.93636	4.91795	4.81693	4.84817
ENSMUSG00000006395	2.64299	3.07906	3.18699	3.16911	3.14504	2.99766	2.95557	2.8429	3.288	2.73255	2.67112	3.4026
ENSMUSG00000006398	3.53429	4.29179	4.09865	4.31574	4.17444	4.28904	4.24115	4.45549	3.66523	4.12867	4.07248	4.4442
ENSMUSG00000006403	4.82994	4.22424	3.5922	3.8653	3.50834	4.48138	3.85697	4.59391	2.59912	4.52369	5.41292	4.29574
ENSMUSG00000006411	3.77861	4.30906	4.11053	4.46022	4.43394	4.03542	4.18816	4.26241	4.12713	4.04187	3.57414	4.48729
ENSMUSG00000006412	4.38883	4.69462	4.64261	4.38839	4.32296	4.44493	4.32779	4.63517	4.5923	4.38159	4.43922	4.7532
ENSMUSG00000006418	6.01745	6.15019	6.03432	6.16932	5.82481	5.96008	6.02325	6.13399	6.15648	5.89665	5.79922	6.1487
ENSMUSG00000006423	5.42831	5.47636	5.53562	5.7346	5.67324	5.68697	5.45258	5.66099	5.47443	5.74502	5.62761	5.56782
ENSMUSG00000006435	2.84136	2.88426	1.75615	3.87509	3.11417	1.27286	3.1804	2.97731	3.26122	2.98106	1.23821	3.36026
ENSMUSG00000006442	4.62407	4.99612	4.76613	4.51699	4.41331	4.7364	4.51754	4.43766	4.40288	4.40496	4.71573	4.39472
ENSMUSG00000006445	6.3161	5.63418	5.13917	4.73195	4.48471	4.91313	5.28985	5.65743	5.89218	4.6158	4.72675	4.35997
ENSMUSG00000006456	5.92805	6.19646	6.22535	5.96907	6.09473	6.05705	5.96699	6.02042	5.96588	5.7093	5.85102	5.95245
ENSMUSG00000006463	2.8728	3.01674	2.80628	2.87209	2.97039	2.84257	3.07826	2.93727	2.88162	2.76906	2.5112	3.20624
ENSMUSG00000006464	2.27182	1.91425	1.96209	2.57674	2.32207	2.50347	2.26651	1.96868	2.46769	1.97912	2.43208	2.13128
ENSMUSG00000006471	4.80461	4.89768	4.79487	4.63379	4.90077	4.56556	4.82552	4.72351	5.06959	4.72684	4.6491	4.7473
ENSMUSG00000006476	4.32461	4.4142	4.43291	4.31951	4.41561	4.49035	4.362	4.49395	4.38577	4.04186	4.36763	4.26302
ENSMUSG00000006494	5.87258	5.72193	5.90641	5.60026	6.05645	5.80186	5.96242	6.07629	5.97963	5.67243	6.06402	5.7745
ENSMUSG00000006498	8.29342	8.44061	8.51174	8.45196	8.32107	8.44464	8.40339	8.5146	8.27888	8.3107	8.37439	8.34536
ENSMUSG00000006517	3.58936	3.41326	3.55945	3.27692	3.50834	3.382	3.44038	3.8796	3.6211	2.94959	2.99863	3.59745
ENSMUSG00000006519	8.49999	8.75661	8.59928	8.51041	8.46903	8.58436	8.47516	8.62622	8.44048	8.05053	8.19183	8.59689
ENSMUSG00000006526	3.92749	3.64377	3.87964	3.48284	3.96513	3.85455	3.87884	3.91611	3.94468	3.79889	3.72204	3.78838
ENSMUSG00000006527	6.07123	6.45935	6.50189	6.47922	6.38107	6.42745	6.38712	6.35516	6.1628	6.55625	6.40082	6.38851
ENSMUSG00000006576	1.11032	1.32011	1.30382	1.1724	1.1411	1.04669	0.704876	1.18319	1.2658	1.32221	1.14785	1.28665
ENSMUSG00000006585	4.8386	5.46317	5.35864	5.28642	5.35314	5.21897	5.15547	5.17658	5.00468	5.03686	5.10002	5.39496
ENSMUSG00000006586	1.35406	-0.169319	-0.602983	-1.03746	-0.523082	0.298563	0.109891	0.879459	0.562171	0.907541	1.26875	-0.133592
ENSMUSG00000006589	6.52884	6.90289	6.79336	6.66665	6.7155	6.75889	6.68602	6.6056	6.42352	6.25737	6.32251	6.61473
ENSMUSG00000006599	5.21886	5.49017	5.36157	5.47315	5.45922	5.50669	5.60514	5.48908	5.28107	5.47473	5.44497	5.54992
ENSMUSG00000006611	5.8778	6.07243	6.1305	6.42775	6.385	6.01376	6.06801	6.25808	6.06415	6.22691	5.8764	6.38525
ENSMUSG00000006638	0.563362	-0.0758234	0.335558	-0.0708337	0.285037	-0.300662	0.509331	0.187944	0.368341	-0.0482167	0.0318606	0.546933
ENSMUSG00000006641	2.71959	3.02696	2.70312	2.63354	2.87084	2.69028	2.77872	2.56929	2.56837	2.64354	2.59337	2.45894
ENSMUSG00000006642	-0.434952	-0.376722	-1.75484	-1.97293	-1.30196	-1.34406	-1.98301	-0.872051	-1.23571	-0.67488	-0.26644	-0.460068
ENSMUSG00000006649	0.371211	0.185989	-0.330503	0.182431	-0.505732	0.258293	-0.550498	-0.257836	-0.0772857	0.23069	-0.179398	-0.185334
ENSMUSG00000006651	1.53452	1.60057	0.264858	1.44292	1.21513	1.50185	1.62094	1.62251	1.62537	1.35461	1.4796	1.32242
ENSMUSG00000006673	7.01923	7.048	7.05631	7.08143	7.09352	7.06765	7.06949	7.00763	7.11187	7.06136	7.05806	7.02823
ENSMUSG00000006675	0.720679	0.83377	0.528979	0.680688	0.847244	1.66916	0.704815	1.25006	1.47289	0.387228	1.11643	0.821206
ENSMUSG00000006676	7.31237	7.36651	7.38929	7.41623	7.3957	7.30743	7.33126	7.33563	7.39281	7.16545	7.15966	7.45351
ENSMUSG00000006678	5.37427	5.84812	5.7712	5.74438	5.76628	5.65576	5.61883	5.74287	5.41594	5.98134	5.90905	5.57758
ENSMUSG00000006699	9.16745	9.10268	9.21076	9.38149	9.23678	9.1595	9.20813	9.11356	9.13465	9.48837	9.32571	9.00715
ENSMUSG00000006705	5.06589	5.17299	5.24615	5.09757	5.29884	5.17514	5.05148	5.18149	5.05657	5.10267	5.16872	5.06403
ENSMUSG00000006711	0.255641	-0.0277469	0.827573	-0.299352	0.477809	0.720557	0.930042	-0.113924	0.0742004	0.444703	-0.0128169	0.457027
ENSMUSG00000006715	3.3127	3.96293	3.78807	3.79456	4.03843	3.78334	3.75188	3.89536	3.38518	3.91182	3.68503	3.69607
ENSMUSG00000006717	3.21905	2.92924	3.22472	3.2489	3.02287	3.21887	3.05455	3.19668	3.20331	2.91741	2.99863	3.10731
ENSMUSG00000006728	6.40164	6.65468	6.57077	6.46832	6.52325	6.55348	6.46698	6.57436	6.26021	6.22835	6.37568	6.50938
ENSMUSG00000006731	6.69747	6.7694	6.7862	6.65287	6.56892	6.67703	6.78223	6.65273	6.8451	6.46081	6.43106	6.76628
ENSMUSG00000006732	3.61662	3.60004	3.6543	3.3377	3.52353	3.79702	3.3526	3.34321	3.46483	2.97897	3.51387	3.39959
ENSMUSG00000006736	6.02706	5.97107	6.01432	6.2081	6.02362	6.0056	5.9652	6.07049	5.93921	6.0159	5.91226	5.98767
ENSMUSG00000006740	7.70054	7.68562	7.64588	7.66413	7.70154	7.69966	7.68419	7.63048	7.65159	7.90846	7.87893	7.52234
ENSMUSG00000006763	4.07561	3.77505	3.61405	3.42774	3.8823	3.61311	3.82352	3.59436	4.05621	3.17458	3.57372	3.2625
ENSMUSG00000006782	5.7607	5.75323	5.82888	5.84859	5.8126	5.56516	5.91218	5.83615	5.82918	5.59995	5.46531	5.94032
ENSMUSG00000006784	0.854702	1.2127	1.28322	1.27077	1.43399	0.840182	1.77728	0.809054	1.33547	0.60304	0.832586	1.37423
ENSMUSG00000006800	7.13096	7.18141	7.23265	7.29095	7.2258	7.12981	7.23495	7.49569	7.33788	7.11278	7.34809	7.39514
ENSMUSG00000006818	7.43426	7.32705	7.37621	7.14206	7.21498	7.36569	7.22236	7.27243	7.29893	7.19008	7.362	7.05868
ENSMUSG00000006850	3.83868	3.77506	3.71039	3.95452	3.56605	3.6852	3.49426	3.6696	3.46818	3.43946	3.31467	3.568
ENSMUSG00000006906	3.89149	3.96201	4.17351	4.2012	3.9982	4.17947	3.82349	3.90581	4.04898	4.08964	3.93624	4.01983
ENSMUSG00000006920	5.70363	5.44805	5.50578	5.78676	5.63854	5.42716	5.47647	5.42299	5.72015	5.45058	5.35608	5.81441
ENSMUSG00000006930	0.862606	1.65614	1.50126	1.81108	0.937483	1.53691	1.03071	2.21471	1.4404	1.44766	0.797788	2.28878
ENSMUSG00000006931	1.32166	0.784754	-0.741677	-0.00205319	0.214596	0.837654	0.362546	0.879459	0.222953	0.448551	1.48108	0.606106
ENSMUSG00000006932	8.57399	8.57767	8.36912	8.60018	8.47998	8.50882	8.4871	8.60142	8.37117	8.54424	8.52879	8.59371
ENSMUSG00000006941	4.68136	4.78604	4.77482	4.71393	4.6017	4.59255	4.77884	4.82607	4.4584	4.46537	4.51372	4.64646
ENSMUSG00000006998	7.89556	8.05595	7.97174	7.88413	7.90427	8.01722	7.96162	8.00705	7.82734	7.81166	7.98285	8.00539
ENSMUSG00000007029	6.68667	6.96472	6.83803	6.70013	6.68895	6.80635	6.70856	6.76905	6.74192	6.46367	6.74062	6.85455
ENSMUSG00000007030	0.226957	0.543845	0.359303	0.188388	0.541638	0.454037	0.137243	-0.0622767	-0.281943	-0.297766	0.689594	-0.070979
ENSMUSG00000007033	1.4499	1.35552	1.22776	1.92497	1.76507	1.33998	1.34712	1.39303	0.882855	1.17939	1.24857	1.4111
ENSMUSG00000007035	1.99117	1.65614	1.87807	1.60606	1.7514	1.73105	1.80275	1.8765	1.37311	1.72053	1.64289	1.89694
ENSMUSG00000007036	5.35315	5.45272	5.34799	5.18498	5.35679	5.38711	5.30617	5.30406	5.18726	4.91988	5.18775	5.48441
ENSMUSG00000007038	6.61736	6.79453	6.69007	6.83211	6.63314	6.70307	6.64109	6.61965	6.48319	6.38745	6.40448	6.67229
ENSMUSG00000007039	3.67522	3.79375	3.36659	3.37707	3.39347	3.62944	3.47652	3.72356	3.1838	3.26295	3.86622	3.59015
ENSMUSG00000007041	8.15851	8.10698	8.2169	8.2596	8.2155	8.11472	8.12688	8.22231	8.07906	8.04196	8.10445	8.02394
ENSMUSG00000007050	3.44925	3.9435	4.11502	3.66697	3.81172	3.74764	3.62829	3.68668	3.57949	3.88655	3.70733	3.69985
ENSMUSG00000007080	4.49069	5.12231	5.26315	5.07582	5.39132	5.11001	5.06549	5.16144	4.82386	5.14252	5.24062	5.17896
ENSMUSG00000007097	2.43775	1.37579	1.28775	1.36142	0.861329	1.47405	0.590664	1.63688	1.50875	2.18994	2.53711	1.25834
ENSMUSG00000007207	0.906959	0.172943	-0.360145	-0.21909	0.477809	0.0297911	0.704815	0.879459	0.50041	0.323182	0.912002	0.917743
ENSMUSG00000007216	1.65191	1.45151	1.6511	1.76158	1.53717	1.31252	1.88573	1.72013	1.50473	1.56307	1.09576	1.94357
ENSMUSG00000007338	3.26237	3.44685	3.42643	3.20591	3.19738	3.09496	3.48541	3.55522	3.22257	3.3856	3.2087	3.45182
ENSMUSG00000007379	3.79405	3.59312	3.57978	3.84009	3.8558	3.5235	3.84908	3.86157	3.90001	3.88488	3.97325	3.6589
ENSMUSG00000007411	6.11317	6.16777	6.28652	6.05644	6.1587	6.22567	6.22351	6.03854	6.20995	6.31425	6.32522	6.06409
ENSMUSG00000007415	5.31045	5.11042	5.01797	5.14221	5.03836	5.12129	4.98718	5.06952	5.06192	5.19154	5.27744	4.74664
ENSMUSG00000007458	8.52676	8.68717	8.70334	8.76323	8.63741	8.74473	8.72589	8.72669	8.51773	8.62327	8.50654	8.73793
ENSMUSG00000007476	6.36753	6.09373	5.96495	6.02192	6.09594	5.94706	6.05657	6.18005	6.16137	6.08765	6.09756	6.07101
ENSMUSG00000007564	7.55472	7.74251	7.62733	7.65504	7.61935	7.63203	7.59995	7.59955	7.52796	7.48158	7.58913	7.51824
ENSMUSG00000007570	3.8298	4.11422	4.21636	3.97008	4.18418	4.17362	4.09447	4.14525	4.18809	3.72444	3.70305	4.19152
ENSMUSG00000007589	5.31982	5.43185	5.52945	5.72988	5.47763	5.47003	5.44426	5.40879	5.17074	5.53313	5.30619	5.45784
ENSMUSG00000007591	-0.550149	-0.376722	-0.360145	-1.03746	-1.10894	-0.0721751	-1.63572	-0.872051	-0.221369	-0.549672	0.0318606	-0.586876
ENSMUSG00000007603	4.72483	4.98778	5.07849	4.79098	4.95978	4.96597	4.95871	4.80052	5.04038	4.50662	4.67855	5.00479
ENSMUSG00000007610	3.84111	4.18879	4.02758	3.99294	4.13858	4.04923	4.07429	4.11491	3.99032	3.84088	3.83736	4.03978
ENSMUSG00000007613	7.14226	7.43032	7.37385	7.63466	7.56096	7.47542	7.63941	7.38329	7.3362	7.78058	7.4245	7.47596
ENSMUSG00000007617	5.39131	5.10793	5.29577	5.30181	5.18141	5.13851	5.242	5.03232	5.17249	5.6134	5.46065	4.89044
ENSMUSG00000007646	1.22119	1.60131	1.94743	1.73275	1.98089	1.57114	1.4497	1.59704	1.65402	1.62008	1.75118	2.0108
ENSMUSG00000007655	6.79285	5.83826	5.05773	5.52485	5.50474	5.98844	6.08014	6.608	6.0701	6.49956	6.81774	6.05033
ENSMUSG00000007656	4.33982	4.38109	4.44277	4.30262	4.50839	4.43568	4.51754	4.63511	4.6715	4.58642	4.69569	4.52691
ENSMUSG00000007659	7.17434	7.38912	7.354	7.12164	7.1958	7.23989	7.2433	7.00595	6.92779	6.68061	6.91697	7.24991
ENSMUSG00000007670	7.57721	7.90429	7.79961	7.72143	7.84092	7.75765	7.71297	7.73708	7.70631	7.44638	7.5793	7.83385
ENSMUSG00000007682	0.506846	-0.619029	-0.252512	-0.143058	-0.648775	-0.300662	0.362546	0.792363	-0.573189	0.992312	1.26711	0.282501
ENSMUSG00000007721	4.79796	4.91562	5.07591	4.93607	4.84206	4.87984	4.86638	5.11958	5.05925	4.51655	4.6866	4.93727
ENSMUSG00000007739	6.94739	6.98588	7.07159	7.05288	7.02654	7.04651	6.92148	6.91613	6.89076	7.19138	7.19228	6.69846
ENSMUSG00000007777	2.47639	2.72354	2.4872	2.3607	2.7009	2.41681	2.52628	2.37316	2.34061	2.37816	2.42403	2.03254
ENSMUSG00000007783	2.15651	1.85221	1.82617	1.59184	1.56625	2.38264	2.0281	1.70122	2.04405	1.89492	2.5169	1.92196
ENSMUSG00000007812	5.80526	5.88367	6.0288	6.08332	5.8677	5.91914	5.97826	5.77556	6.02969	6.40873	6.26117	5.6847
ENSMUSG00000007815	9.15376	9.09004	9.10359	9.12826	9.06632	9.08782	9.12291	9.24066	9.1786	9.15296	9.12765	9.12073
ENSMUSG00000007817	8.77574	8.79979	8.88575	8.82224	8.80286	8.82438	8.93522	8.71685	8.8694	8.62491	8.608	8.72717
ENSMUSG00000007827	3.44709	3.7369	3.59264	3.87904	3.80654	3.62944	3.51183	3.63247	3.58437	3.56937	3.6957	3.56799
ENSMUSG00000007833	5.8457	6.20034	6.05461	5.99878	5.93456	6.08393	6.00761	6.07844	5.91639	5.6994	5.87941	6.25575
ENSMUSG00000007836	7.00918	7.24567	7.19221	7.00043	7.19536	7.21022	7.04578	6.91806	7.00288	7.04229	7.18639	7.04166
ENSMUSG00000007837	3.04145	2.76204	2.51791	2.89931	2.75152	2.45397	2.65802	3.18818	3.26961	2.53464	2.63831	3.21577
ENSMUSG00000007850	7.63471	7.64571	7.65344	7.545	7.59784	7.64371	7.7536	7.50385	7.70121	7.91475	7.88579	7.72361
ENSMUSG00000007867	1.69489	1.85918	1.4384	1.90362	1.91593	1.76101	1.774	2.09243	1.40713	1.28907	1.45469	1.77331
ENSMUSG00000007872	5.34108	4.98778	4.31099	4.87338	4.49359	4.54303	4.52619	4.81716	4.3336	4.45122	4.88378	4.39891
ENSMUSG00000007877	0.563362	-0.492794	-0.152354	-0.384345	-0.648775	-1.10913	-1.12184	-0.392285	0.144368	0.185872	-0.185886	-0.725913
ENSMUSG00000007880	8.06402	8.26398	8.23809	8.28126	8.24297	8.13799	8.23732	8.07685	8.32246	8.12688	7.98935	8.3117
ENSMUSG00000007888	1.21986	0.173019	-0.360145	-0.571007	0.14054	0.65824	-0.0870452	0.836568	-0.329383	1.03292	2.52321	-0.235672
ENSMUSG00000007891	12.1821	12.5474	12.3424	12.5895	12.3006	12.4226	12.3932	12.3704	12.1116	12.1263	11.7663	12.451
ENSMUSG00000007892	8.53087	8.66194	8.64785	8.61445	8.56105	8.56119	8.5535	8.77104	8.51583	8.50181	8.38086	8.59456
ENSMUSG00000007950	3.51449	3.24944	3.06747	2.99277	3.24615	3.06638	3.10935	2.99265	2.95687	2.85469	2.80748	3.24217
ENSMUSG00000007987	3.42372	3.51445	3.78176	3.8653	3.69454	3.6131	3.66057	3.64495	3.76593	3.6102	3.5563	3.71636
ENSMUSG00000007989	-0.434952	-0.757377	-1.75425	-1.03594	-1.10803	-0.730021	-1.6351	-0.113671	-0.221369	-0.134353	0.278925	-1.05115
ENSMUSG00000008035	5.70206	5.56284	5.57132	5.65186	5.40997	5.34053	5.48094	5.81835	5.5758	5.32947	5.42098	5.58344
ENSMUSG00000008036	6.73085	6.98224	6.92091	7.00116	6.92787	6.89208	6.72611	6.9828	6.76015	6.67892	6.74518	6.89885
ENSMUSG00000008090	1.32166	1.70967	1.4384	1.25899	1.10261	1.90211	0.930042	1.43397	0.979279	1.41731	1.55186	0.917743
ENSMUSG00000008129	-0.136024	-0.376722	-1.75484	-1.18215	-0.107599	-1.10913	-0.444375	-0.736346	-0.712515	-0.434468	-1.49832	-1.24774
ENSMUSG00000008136	2.27114	0.971554	0.699507	0.876095	0.893069	0.65824	0.577478	1.43397	0.678286	1.83977	2.1414	0.208059
ENSMUSG00000008140	5.69417	5.91429	5.70846	5.76002	5.74234	5.78158	5.75368	5.76502	5.594	5.39325	5.62357	5.81268
ENSMUSG00000008167	2.8728	3.31311	3.48012	3.09254	3.47105	3.36259	3.30624	3.27908	3.06082	2.74481	3.29375	3.23465
ENSMUSG00000008193	2.40087	1.85918	2.26974	2.00735	2.00195	2.1487	1.88573	1.85519	2.34061	1.86248	1.59654	2.53704
ENSMUSG00000008200	6.43307	6.45444	6.56038	6.47807	6.53633	6.52026	6.51133	6.41468	6.67642	6.5773	6.52772	6.45566
ENSMUSG00000008206	2.78552	1.46483	1.88494	1.73666	2.08852	2.34092	2.35665	2.28094	2.19621	2.3874	2.72836	1.94593
ENSMUSG00000008226	2.4616	2.19555	2.39089	2.54438	2.64841	2.03068	2.59367	2.75411	2.42614	2.7929	2.46203	2.47488
ENSMUSG00000008301	3.96992	4.40543	4.15853	4.44491	4.37346	4.18803	4.1767	4.29051	4.42785	4.24995	4.2746	4.52692
ENSMUSG00000008305	4.71828	4.75056	4.49274	4.66719	4.4837	4.6173	4.89105	4.49051	4.64588	4.62788	4.44995	4.36426
ENSMUSG00000008307	3.54092	3.34131	3.53335	3.5436	3.78988	3.75601	3.54839	3.51027	3.6211	3.90738	3.47813	3.06575
ENSMUSG00000008318	4.52668	4.52218	4.6286	4.05882	4.44113	4.49035	4.86638	4.67528	5.06565	4.37763	4.34746	4.74334
ENSMUSG00000008333	4.65628	4.51844	4.86505	4.78369	4.66283	4.78095	4.76775	4.78932	4.74989	5.10505	4.9634	4.86643
ENSMUSG00000008348	10.9365	10.8445	10.9108	11.0546	10.866	10.937	10.9738	10.9747	10.9467	10.8581	10.7925	10.935
ENSMUSG00000008373	5.37897	5.50843	5.59304	5.57234	5.4483	5.53297	5.52474	5.60012	5.37104	5.23698	5.36759	5.64534
ENSMUSG00000008384	5.05113	4.94171	5.09641	5.06988	4.82443	5.20814	5.0723	5.17443	4.76638	4.97388	5.15806	5.02119
ENSMUSG00000008393	6.16319	5.95428	5.89475	5.97577	5.87909	5.92246	5.91052	6.18151	6.17142	5.92794	6.10061	5.86444
ENSMUSG00000008398	7.09822	6.86601	6.90257	6.86235	6.9605	6.9894	6.96535	6.97909	6.99377	6.96512	7.12938	7.03191
ENSMUSG00000008429	5.73933	5.68474	5.68166	5.80006	5.70579	5.76505	5.63077	5.59369	5.7861	5.88699	5.71949	5.60762
ENSMUSG00000008435	3.85149	4.32652	4.16998	3.9648	3.63686	4.03239	3.91735	3.9558	3.58507	3.74199	3.74721	4.02448
ENSMUSG00000008450	2.31377	2.41832	3.00448	3.19246	2.87733	2.98168	3.02101	3.46532	2.06996	0.800077	3.13135	1.74405
ENSMUSG00000008475	8.29198	8.40626	8.41781	8.45204	8.38199	8.42446	8.35841	8.3494	8.34829	8.37827	8.31799	8.44342
ENSMUSG00000008496	6.09305	6.02791	6.13296	6.38121	6.2882	5.97788	6.14532	6.13063	6.66062	6.30063	5.754	6.2178
ENSMUSG00000008540	4.43121	4.26953	4.32843	4.71384	4.36324	4.15455	4.26718	4.12906	4.20881	4.41267	4.15605	4.23527
ENSMUSG00000008575	5.45582	4.56272	3.67674	3.95453	4.25999	4.82417	4.49128	4.79493	4.63244	5.24989	5.79553	4.90229
ENSMUSG00000008604	5.59938	5.70987	5.64798	5.73672	5.61371	5.65367	5.54402	5.65051	5.52912	5.4173	5.51485	5.50399
ENSMUSG00000008668	8.05042	8.22341	8.1886	8.04497	8.13646	8.17249	8.06559	8.19332	7.95107	7.90962	8.03375	8.20894
ENSMUSG00000008682	6.14179	6.34666	6.62843	6.5658	6.32516	6.32163	6.33648	6.24429	6.29903	6.2488	6.42793	6.31844
ENSMUSG00000008683	7.35303	7.44835	7.51784	7.58681	7.66326	7.50484	7.45578	7.42386	7.31808	7.71418	7.61028	7.35806
ENSMUSG00000008690	6.337	6.57878	6.52961	6.60387	6.68339	6.52646	6.49189	6.60161	6.40921	6.36461	6.44264	6.58876
ENSMUSG00000008730	8.46411	8.25953	8.316	8.30675	8.25758	8.31744	8.286	8.26971	8.34196	8.36523	8.45433	8.20489
ENSMUSG00000008734	4.85853	4.05375	3.81925	3.54162	3.83029	4.07927	4.24639	4.36028	4.26096	3.42428	4.43285	3.74953
ENSMUSG00000008763	6.29495	6.2984	6.2108	6.38643	6.22429	6.30454	6.31034	6.2683	6.29366	6.44575	6.29472	6.25998
ENSMUSG00000008822	1.47687	1.45151	0.899438	1.56128	1.47822	1.53691	1.68413	1.78924	2.0048	1.74515	1.32327	1.51997
ENSMUSG00000008845	8.19097	7.15904	7.86484	7.4188	7.79994	6.95288	7.10022	7.8603	7.72492	7.10947	8.06731	7.42176
ENSMUSG00000008855	7.76102	7.84344	8.13943	8.09196	7.76986	7.89413	7.66396	7.62655	7.56836	7.57196	7.63724	7.74203
ENSMUSG00000008859	5.03624	5.04874	5.12912	5.26085	4.8508	5.07138	5.03403	4.76379	4.94218	5.23499	4.91379	5.11311
ENSMUSG00000008892	6.17173	6.14669	6.19375	6.16992	6.09557	6.05842	6.04774	6.23829	6.04948	6.25661	6.30644	5.96424
ENSMUSG00000008958	4.8056	4.88766	4.93511	4.92339	4.89554	4.81351	4.79143	4.90098	4.81191	4.61661	4.5888	5.07428
ENSMUSG00000008976	5.59994	5.61635	5.69412	5.76535	5.81706	5.66955	5.7145	5.65523	5.53991	5.8734	5.89839	5.67726
ENSMUSG00000009013	6.66287	6.63526	6.57507	6.72819	6.57308	6.55032	6.23049	6.67192	6.41493	6.56245	6.42442	6.24335
ENSMUSG00000009030	4.69105	4.87229	4.67078	4.89382	4.79161	4.68654	4.77542	4.90282	4.83367	4.71053	4.83947	4.95445
ENSMUSG00000009035	6.79638	6.61728	6.51154	6.66944	6.48524	6.55595	6.61118	6.62464	6.68058	6.43335	6.49262	6.48354
ENSMUSG00000009073	6.26215	6.42974	6.37176	6.36779	6.38389	6.30715	6.36365	6.36747	6.33622	6.18634	6.1206	6.40553
ENSMUSG00000009076	3.44643	3.37717	3.68354	3.3378	3.78239	3.67736	3.52918	3.57492	3.50009	3.26385	3.27963	3.60472
ENSMUSG00000009079	7.79695	8.01452	8.04815	7.95026	7.99822	8.04032	8.05053	7.99425	8.0039	7.96985	7.98965	8.13227
ENSMUSG00000009090	8.25057	8.43179	8.47692	8.53143	8.60267	8.25278	8.35319	8.37504	8.38445	8.25855	8.40691	8.53615
ENSMUSG00000009092	0.386704	0.385188	0.11213	1.11162	-0.300435	0.837654	0.199117	1.21703	0.368341	1.07242	-0.442442	1.21247
ENSMUSG00000009112	5.56519	5.48965	5.48075	5.64058	5.49389	5.47928	5.4709	5.43125	5.43299	5.45993	5.4695	5.57166
ENSMUSG00000009145	2.62175	2.33284	2.65234	2.32612	2.50373	2.46404	2.23982	2.44832	2.48548	1.97045	2.45999	2.24078
ENSMUSG00000009185	5.28546	5.2852	5.59853	6.58499	5.70268	5.1184	4.92314	5.49877	4.78947	6.07738	5.12787	6.08795
ENSMUSG00000009207	4.08785	4.07429	4.34993	4.19322	4.4768	4.3594	4.09187	4.0347	3.99033	4.60338	4.41755	4.08728
ENSMUSG00000009248	-0.675348	-0.269297	0.190514	0.721977	0.214596	-0.300662	-1.12184	0.318363	-0.866748	-0.549672	-0.53921	-0.235672
ENSMUSG00000009281	1.58998	0.247191	0.0292419	-1.03663	-0.107599	0.0297911	0.0147805	0.921152	-0.329383	0.563891	1.5282	0.485229
ENSMUSG00000009291	6.70439	6.59603	6.60041	6.63782	6.56349	6.66311	6.52339	6.74171	6.68666	6.50027	6.66556	6.58354
ENSMUSG00000009292	5.74397	5.62668	5.87285	5.46486	6.03965	5.6735	5.67422	5.55948	5.52082	5.39754	5.54457	5.51987
ENSMUSG00000009293	5.41049	5.58448	5.61147	5.7573	5.45213	5.59974	5.44326	5.60332	5.3116	5.3213	5.31909	5.54142
ENSMUSG00000009350	1.61694	1.65614	2.21454	1.01533	1.70071	2.21514	2.08617	1.149	2.28675	1.61823	0.983412	1.39132
ENSMUSG00000009376	4.78317	4.22888	4.22515	3.91505	3.78239	4.58551	4.38595	4.87143	4.06689	4.3744	4.86263	3.96828
ENSMUSG00000009406	4.81681	4.78151	4.96878	4.89833	4.66125	4.83648	4.51489	4.78489	4.76521	4.5308	4.62206	4.73343
ENSMUSG00000009418	8.53328	8.41879	8.3411	8.35527	8.36079	8.33049	8.53339	8.36882	8.71381	8.28301	8.32176	8.43473
ENSMUSG00000009470	7.84274	7.92502	7.87412	7.88691	7.84748	7.90923	7.87208	7.88326	7.77802	8.08914	8.00192	7.78397
ENSMUSG00000009535	5.00854	5.0565	5.16111	5.17944	5.04852	5.22704	5.16381	5.02496	5.08383	5.18155	5.10403	5.17811
ENSMUSG00000009545	1.32166	0.317873	-0.0587009	0.244325	0.41637	0.5249	0.981253	0.548405	1.10909	0.950528	1.62066	0.35329
ENSMUSG00000009549	5.24068	5.37786	5.41278	5.50452	5.34079	5.32557	5.25507	5.45701	5.33168	5.25848	5.15131	5.52331
ENSMUSG00000009555	6.30289	6.45157	6.39069	6.42921	6.50008	6.39423	6.42423	6.2508	6.50242	6.26778	6.34897	6.50731
ENSMUSG00000009563	5.03291	5.19034	4.97825	5.10288	5.12925	5.11906	5.0643	5.07763	4.87564	4.80737	4.82026	4.9783
ENSMUSG00000009566	3.49081	3.52194	3.6903	3.33781	3.56606	3.49327	3.15831	3.26297	3.53901	3.08127	3.61369	3.34297
ENSMUSG00000009569	6.18474	6.22975	6.03537	5.99622	6.2329	6.23068	6.33598	6.0708	6.2702	6.11446	6.16353	6.23024
ENSMUSG00000009575	6.42796	6.71684	6.65762	6.70004	6.79218	6.63275	6.55851	6.7049	6.39047	6.73058	6.89585	6.59878
ENSMUSG00000009585	6.25088	6.28601	6.33332	6.62365	6.46656	6.15894	6.12479	6.26439	6.27574	6.58006	6.15196	6.50222
ENSMUSG00000009614	1.88428	1.99467	1.11575	0.912183	1.21513	0.997203	1.21314	1.21703	1.57311	1.1848	2.01526	1.27991
ENSMUSG00000009621	6.11286	6.30493	6.22732	6.34025	6.34186	6.26064	6.40219	6.27208	6.47109	6.34867	6.01352	6.52916
ENSMUSG00000009630	5.3849	5.08967	5.19952	5.06187	5.08105	5.05935	5.1721	5.25712	5.17952	5.1295	5.43409	5.02821
ENSMUSG00000009633	2.40087	1.54278	2.09735	-0.384345	1.56574	1.53691	1.12481	1.95882	1.81489	1.66993	1.99358	0.963716
ENSMUSG00000009640	3.4688	3.56822	3.57814	3.48883	3.72653	3.57987	3.49425	3.58791	3.678	3.37149	3.37566	3.74953
ENSMUSG00000009647	4.87287	4.7017	4.52326	4.30602	4.51838	4.57712	4.5307	4.68454	4.47677	4.44312	4.62094	4.13828
ENSMUSG00000009654	1.9704	1.83531	0.335558	0.981759	1.44787	1.6692	1.58828	0.494241	1.62537	1.03292	0.584705	1.72073
ENSMUSG00000009681	5.49429	5.33922	5.20936	5.17944	5.18211	5.27455	5.25246	5.36504	5.23545	5.26062	5.36024	5.20707
ENSMUSG00000009687	8.22958	8.1226	8.2086	8.28494	8.11607	8.13724	8.22721	8.31508	8.33428	8.0632	7.96055	8.07662
ENSMUSG00000009731	1.14776	1.2512	1.72843	1.20404	1.02389	1.63905	1.04223	1.4904	1.54664	1.44766	1.42934	1.28824
ENSMUSG00000009733	4.50811	4.40602	4.22248	4.18023	4.43733	4.32033	4.35028	4.2389	4.64182	4.23374	4.3633	4.24419
ENSMUSG00000009739	3.61379	3.68442	3.6353	3.90165	3.94338	3.51981	3.65269	3.96739	3.89754	3.70119	3.3788	3.92246
ENSMUSG00000009741	6.74374	6.72593	6.72264	6.59495	6.77271	6.79372	6.71237	6.64886	6.75023	6.69077	6.69245	6.68652
ENSMUSG00000009772	6.70753	6.9082	6.92864	6.95615	6.77282	6.87471	6.87599	6.63884	6.56937	6.82794	6.56737	6.76407
ENSMUSG00000009828	3.49809	3.16775	2.99285	2.79893	3.179	2.98503	3.25513	3.09115	3.103	3.16585	3.29521	3.03377
ENSMUSG00000009863	5.83426	5.90785	6.04732	6.04523	5.997	5.96147	5.90058	5.88169	5.87638	5.97298	5.94171	5.92151
ENSMUSG00000009876	0.32266	0.0119803	-0.360145	-0.21909	-0.107599	-0.0721751	-1.12184	-0.49811	-1.23571	-0.67488	0.160675	-0.343512
ENSMUSG00000009894	3.52848	3.64751	3.44057	3.62008	3.97047	3.59658	3.42197	3.84756	3.22257	3.43188	3.47498	3.66858
ENSMUSG00000009905	4.50328	4.63251	4.34133	4.39774	4.52799	4.68869	4.70588	4.59653	4.6855	4.71686	4.7141	4.79829
ENSMUSG00000009907	6.94206	6.97949	7.00939	7.1226	7.09221	6.93824	7.04065	7.00651	7.03592	7.26597	7.05284	7.01325
ENSMUSG00000009927	7.67962	7.56865	7.78796	7.77255	7.72957	7.70177	7.62941	7.65741	7.70904	7.91347	7.7786	7.5155
ENSMUSG00000009995	5.00829	5.0477	4.9685	4.95025	4.92223	5.02032	4.96952	4.94617	4.90684	4.81672	4.81535	5.05176
ENSMUSG00000010021	2.28801	1.85918	2.05608	2.25224	2.55174	1.87499	2.08617	2.29611	2.28673	1.90685	1.95856	2.27061
ENSMUSG00000010025	5.77567	5.59165	5.65145	5.7373	5.69623	5.68331	5.6592	5.72892	5.67698	5.82908	5.59068	5.75338
ENSMUSG00000010045	4.81261	4.72092	4.71175	4.76161	4.72341	4.80272	4.65793	4.93621	4.91876	4.55888	4.58121	4.9516
ENSMUSG00000010047	4.48705	4.19645	4.26712	4.27517	3.99695	4.28401	4.03847	4.4905	4.39853	3.97049	4.10486	4.35237
ENSMUSG00000010048	4.04034	4.02766	4.12391	3.9106	3.68154	3.84059	4.0445	4.11316	3.87947	3.56245	3.75302	4.24452
ENSMUSG00000010051	4.19177	4.03784	4.19627	4.66066	4.13168	3.85653	4.31396	3.8471	4.06366	4.15759	3.83364	4.60537
ENSMUSG00000010054	4.04626	4.00108	3.89142	3.90165	3.88801	3.9231	4.07959	3.96173	3.83637	3.85066	3.87625	3.75084
ENSMUSG00000010057	3.04088	2.81126	2.9819	3.03073	2.83605	2.94403	2.26213	2.66058	3.01538	2.75684	2.93833	2.87427
ENSMUSG00000010067	6.42731	6.20743	6.31816	6.23588	6.10424	6.31555	6.25041	6.22224	6.28126	6.23853	6.41074	6.16356
ENSMUSG00000010095	8.0768	8.41	8.29174	8.33983	8.20357	8.2797	8.25043	8.16556	8.06824	8.10058	8.05688	8.25981
ENSMUSG00000010097	6.97573	6.9029	7.00501	6.96787	6.97222	6.97208	6.88635	6.96135	6.97801	6.85168	6.89641	6.94913
ENSMUSG00000010110	5.98417	6.07095	6.11781	6.28856	6.10672	6.04409	5.98458	5.86761	5.97742	5.91362	5.78505	6.06896
ENSMUSG00000010142	5.04866	5.14899	5.22813	5.29157	5.0793	5.19173	5.13924	5.23555	5.17989	5.17022	4.99163	5.32067
ENSMUSG00000010175	0.769588	-0.0758234	-0.895136	0.454702	-0.300435	0.125024	0.437804	0.437964	0.621396	0.618278	0.983412	1.05149
ENSMUSG00000010205	6.41998	6.58401	6.61302	6.49289	6.52332	6.65793	6.54713	6.42875	6.55755	6.38656	6.48918	6.57548
ENSMUSG00000010277	9.02917	8.92279	9.03867	9.12039	9.01873	8.92361	8.97935	9.01367	9.08229	8.97035	9.01016	8.98684
ENSMUSG00000010290	3.44643	3.52194	3.3999	3.55309	3.45587	3.51981	3.46757	3.40918	3.63554	3.32966	3.66888	3.25327
ENSMUSG00000010307	6.11866	6.35114	6.24994	6.29884	6.13689	6.19196	6.43382	6.53526	6.19477	6.04175	5.85621	6.54778
ENSMUSG00000010342	0.906959	0.734014	0.899438	1.08021	1.17859	1.22924	1.71471	0.548405	1.78929	0.863144	1.14782	0.963716
ENSMUSG00000010358	5.18998	5.08462	5.10656	5.12474	4.85659	5.00405	5.05149	5.20426	5.26828	5.10981	4.81693	5.09141
ENSMUSG00000010362	2.62982	3.01674	2.74269	3.01998	2.90479	2.79537	2.84934	3.1272	2.62735	2.75867	2.18747	2.74878
ENSMUSG00000010376	5.59879	5.7184	5.71718	5.67478	5.70799	5.6448	5.72393	5.90393	5.69432	5.48844	5.54448	5.90541
ENSMUSG00000010392	5.49429	5.38926	5.40868	5.5016	5.37954	5.46861	5.3409	5.44147	5.36022	5.41267	5.3753	5.38866
ENSMUSG00000010406	4.98285	5.13682	4.98261	4.85727	4.93809	5.14136	5.11018	5.08793	4.98226	4.89807	4.8954	4.99376
ENSMUSG00000010453	6.22465	6.11723	6.29992	6.11075	6.0498	6.20915	6.15174	6.12389	6.19981	6.05414	6.20233	6.11345
ENSMUSG00000010461	2.80453	2.76379	2.64863	3.11671	2.79696	3.25854	3.30955	2.87913	3.2112	3.38821	2.97254	3.19399
ENSMUSG00000010476	3.00201	2.05792	1.26811	1.31398	1.53815	2.12983	1.68521	2.55612	2.34061	2.75856	3.07576	2.23356
ENSMUSG00000010517	5.51593	5.44947	5.52708	5.59077	5.33439	5.49589	5.43344	5.46055	5.49101	5.64194	5.72043	5.26787
ENSMUSG00000010538	-0.449977	-0.757377	-0.602983	-0.143058	-1.10894	0.212451	0.280775	-0.758797	-0.338948	-0.549672	-0.53931	-1.05207
ENSMUSG00000010554	4.66133	4.66467	4.72004	4.654	4.59872	4.48338	4.95049	4.75285	4.5258	4.76292	4.85534	4.76307
ENSMUSG00000010607	2.09064	1.99467	2.23317	1.88558	2.08327	2.17119	1.83094	2.51592	1.95961	2.16613	1.9044	2.11633
ENSMUSG00000010608	7.45793	7.44929	7.57999	7.53508	7.60008	7.56119	7.5982	7.35809	7.64931	7.83269	7.776	7.45843
ENSMUSG00000010609	5.74086	6.08723	6.0993	6.05153	6.08856	6.10291	6.05959	5.76901	5.7188	5.6891	5.54418	5.99115
ENSMUSG00000010660	2.93838	2.13817	2.3054	2.34757	2.47849	2.29922	2.30295	2.93727	2.2308	2.35414	2.66027	2.4749
ENSMUSG00000010663	5.65894	6.0746	5.97742	6.45702	6.26223	5.86184	5.96242	6.13525	5.84476	6.24986	6.03846	6.32085
ENSMUSG00000010721	2.43154	1.99467	1.50126	1.9036	2.14138	2.25777	1.71471	1.85521	2.39254	2.32173	2.72458	2.27061
ENSMUSG00000010751	4.50727	4.33256	4.27773	4.27532	4.37922	4.62165	4.54302	4.36998	4.5388	4.4605	4.58678	4.23477
ENSMUSG00000010755	5.21665	4.9213	5.00176	5.03813	5.02813	5.00413	4.90668	5.1328	4.96236	4.79263	5.05929	4.96579
ENSMUSG00000010830	1.58998	0.971554	0.528979	-0.143058	-0.107599	0.945955	0.362546	1.51781	-0.329383	0.950528	2.28963	1.63809
ENSMUSG00000010911	3.09034	3.01674	3.33236	3.10039	2.99161	3.35278	3.24469	3.31858	3.10299	3.11002	3.07472	3.23464
ENSMUSG00000010914	4.05051	4.22343	4.16305	4.11584	4.09664	4.22488	4.33533	4.07677	3.9036	3.90073	3.96135	4.24918
ENSMUSG00000010936	6.61948	6.78088	6.79364	6.71339	6.62674	6.76984	6.69768	6.62227	6.68155	6.49301	6.60638	6.737
ENSMUSG00000011008	4.11404	4.42556	4.36268	4.578	3.94894	4.30957	4.07429	4.22548	3.80168	4.63768	4.12079	4.57584
ENSMUSG00000011096	4.5052	4.84863	4.50751	4.47549	4.4521	4.57711	4.59767	4.69048	4.38149	4.17936	4.20162	4.59056
ENSMUSG00000011114	5.20338	5.29176	5.00041	5.12858	4.6284	4.54304	4.42809	4.67223	4.52797	4.82768	4.96981	4.49596
ENSMUSG00000011148	6.40139	6.62301	6.47487	6.30874	6.60064	6.56901	6.39422	6.46307	6.36036	6.01159	6.32398	6.27942
ENSMUSG00000011158	5.57241	5.66795	5.64277	5.51775	5.79458	5.62582	5.65078	5.6097	5.69432	5.51224	5.62874	5.71694
ENSMUSG00000011179	8.3693	8.44062	8.49035	8.71185	8.17431	8.45307	8.17827	8.20007	7.91118	8.46515	8.35237	8.30396
ENSMUSG00000011254	2.73199	2.79952	2.94842	2.95228	3.13201	2.50797	3.12454	2.92708	2.93806	2.86214	2.87263	3.25328
ENSMUSG00000011256	6.36496	6.20895	6.53838	6.56816	6.64539	6.24743	6.20651	6.2523	6.4468	6.36423	6.55522	6.54717
ENSMUSG00000011257	5.74353	5.88823	5.85002	5.62246	5.75276	5.97048	5.90987	5.87215	5.66533	5.75223	5.97407	5.79669
ENSMUSG00000011263	0.862606	0.449502	-0.602983	0.126389	0.477809	1.09454	0.362546	1.43397	-0.573189	0.950528	0.836873	0.821156
ENSMUSG00000011267	0.255641	-0.910414	-0.252512	-0.785462	-1.10894	-0.430085	-0.586289	-0.0328689	-0.573189	-0.811996	-1.95185	-0.725913
ENSMUSG00000011306	4.82422	4.77525	4.86206	4.67761	4.85948	4.80332	4.87656	4.79774	4.99071	4.74134	4.70528	4.94874
ENSMUSG00000011382	4.67065	4.67598	4.68845	4.92749	4.87099	4.79811	4.71465	4.76597	4.88734	4.78149	4.60175	4.65547
ENSMUSG00000011427	3.56189	3.17728	3.27004	3.37707	3.34483	3.30274	3.62015	3.33355	3.37605	3.2203	3.2069	3.80741
ENSMUSG00000011658	2.79232	2.82455	3.24322	2.82554	3.02286	2.85215	2.71963	2.84291	2.91458	2.73253	2.75515	3.00108
ENSMUSG00000011752	8.72298	8.80647	8.73585	8.81556	8.96403	8.88155	8.82368	8.74599	8.66638	8.44602	8.69665	8.61489
ENSMUSG00000011831	6.03245	5.61109	5.70909	5.73865	5.61994	5.61728	5.75369	5.80032	6.27282	5.85603	5.81986	5.56678
ENSMUSG00000011832	4.53023	4.09957	4.33706	4.2717	4.22465	4.07331	4.23073	4.38282	4.32471	4.05672	4.35421	4.27218
ENSMUSG00000011837	3.15614	3.33029	3.3062	3.16163	3.27731	3.16387	3.26549	3.32635	3.27883	2.88451	2.81508	3.28982
ENSMUSG00000011877	6.25787	6.02791	6.16728	6.10394	5.96518	6.05534	5.9656	6.15927	6.16894	5.98597	6.13491	6.13747
ENSMUSG00000011884	7.1671	7.29297	7.29658	7.49509	7.39627	7.20178	7.23734	7.33883	7.24563	7.15917	6.92123	7.3165
ENSMUSG00000011958	6.89812	6.97953	6.96032	6.9377	6.97769	7.01822	6.93976	6.91999	6.83698	6.91626	7.01439	6.93596
ENSMUSG00000011960	6.51775	6.42938	6.54396	6.62478	6.53228	6.46947	6.34373	6.38139	6.37237	6.69979	6.53898	6.3837
ENSMUSG00000012017	2.47639	1.60057	1.6474	0.801093	1.59377	1.98063	1.8586	2.0176	1.95961	1.9499	2.63831	1.48887
ENSMUSG00000012076	3.33296	3.34349	3.2672	3.41084	3.50275	3.39166	3.48555	3.39455	3.37788	3.52092	3.53649	3.5108
ENSMUSG00000012114	7.28384	7.42277	7.41547	7.26208	7.30327	7.35788	7.26607	7.24259	7.38906	7.10411	7.2183	7.30873
ENSMUSG00000012117	5.32498	5.26781	5.44441	5.55949	5.51945	5.61504	5.34736	5.47487	5.40093	5.29955	5.32702	5.45856
ENSMUSG00000012123	0.215999	0.811086	0.744736	0.625022	-0.581297	0.414017	0.800763	0.419482	-0.295245	0.578614	0.575306	-0.179925
ENSMUSG00000012126	1.32163	1.62935	1.50126	1.39272	0.980571	1.53691	1.62094	1.34496	1.47296	1.3863	1.37727	1.77329
ENSMUSG00000012211	-0.228951	-1.27594	0.402954	-0.571007	-0.300435	0.298481	-1.63572	-0.293695	0.297478	-0.811996	-1.14446	-0.135335
ENSMUSG00000012296	5.09971	5.30704	5.23705	5.02938	5.11287	5.06836	4.96327	4.88187	4.89192	4.80441	4.90463	5.23779
ENSMUSG00000012396	0.638204	-0.558068	-0.225998	-0.482884	-0.825723	-1.06768	-0.0563554	-0.31124	-0.186921	0.0607447	-0.429398	0.0068802
ENSMUSG00000012405	7.52342	7.48205	7.51912	7.58013	7.59208	7.59438	7.38728	7.33271	7.34794	7.46767	7.46992	7.20806
ENSMUSG00000012422	5.67506	5.65102	5.44927	5.65632	5.69789	5.58833	5.63278	5.6208	5.6257	5.81933	5.89608	5.35239
ENSMUSG00000012428	3.40836	2.19555	2.59199	2.71752	2.16128	2.45397	2.03861	2.69467	1.91297	3.21962	3.98819	2.56713
ENSMUSG00000012429	3.9932	3.35261	3.56054	3.56459	3.43944	3.57889	3.65602	3.67009	3.29059	3.98938	3.73153	3.40389
ENSMUSG00000012443	4.56753	5.12012	5.23628	5.34457	5.64601	5.14616	5.20737	5.21264	4.82296	5.56145	5.34515	5.08899
ENSMUSG00000012483	2.30468	1.81104	2.56043	2.16522	2.72644	2.35921	1.83094	2.14632	2.02687	2.52044	2.44948	1.98874
ENSMUSG00000012519	3.93286	4.11452	3.89728	4.18586	3.81846	3.84848	3.99553	4.1574	4.00709	4.16115	3.98574	3.96829
ENSMUSG00000012535	6.47872	6.65228	6.60964	6.61942	6.68324	6.66888	6.56198	6.61278	6.64418	6.55323	6.77157	6.64128
ENSMUSG00000012609	4.42048	4.69174	4.76631	4.6673	4.80083	4.58609	4.6421	4.61982	4.58875	4.69962	4.60405	4.4279
ENSMUSG00000012640	4.80093	4.43755	4.52652	4.74007	4.69459	4.56443	4.7494	4.49049	4.77293	4.98338	5.06545	4.51448
ENSMUSG00000012819	3.0011	1.95093	1.37268	0.912219	1.67471	2.31949	1.41287	1.89756	2.5225	2.59015	1.97619	2.19555
ENSMUSG00000012848	8.26447	8.42004	8.39823	8.4026	8.41202	8.40792	8.31559	8.41008	8.27657	8.26703	8.2389	8.31679
ENSMUSG00000013033	3.19243	2.73649	2.68969	2.61176	2.88225	2.89331	2.71963	3.33408	2.84175	3.01187	3.69038	2.63973
ENSMUSG00000013076	4.80382	3.99139	3.29729	3.30414	3.49099	3.96806	4.06838	4.29841	3.69189	4.23698	4.95457	4.2444
ENSMUSG00000013089	6.82561	6.60604	6.82012	6.48356	6.83288	6.6406	6.73872	6.78198	6.75189	6.50831	6.75885	6.59112
ENSMUSG00000013150	2.26727	1.79251	1.43766	1.19888	1.34528	1.74425	1.44821	1.6033	1.4893	1.1588	1.50848	1.38461
ENSMUSG00000013155	2.07438	2.06478	2.33819	2.14798	2.30705	2.18108	2.35483	2.19243	1.80468	2.02137	1.91866	2.26388
ENSMUSG00000013160	7.21276	7.33485	7.37543	7.38243	7.25408	7.3243	7.26597	7.22793	7.17403	7.20543	7.15639	7.2292
ENSMUSG00000013236	7.71043	7.33827	7.37492	7.21489	7.36594	7.36565	7.32947	7.57234	7.62728	7.04461	7.13217	7.22094
ENSMUSG00000013275	5.26193	5.12948	5.12912	5.10734	4.81553	5.17513	5.1425	5.19155	4.97944	4.97823	4.93646	5.24712
ENSMUSG00000013353	-0.957594	-0.0639226	0.122405	-0.560089	-0.405469	-0.894214	-0.912916	-0.109807	-0.539974	-1.12176	-0.744284	-1.05207
ENSMUSG00000013419	2.79233	3.03782	2.86724	2.42456	2.88226	3.3429	3.1694	3.15364	2.84175	2.54916	2.91891	2.73559
ENSMUSG00000013465	5.91248	5.84586	5.87263	5.76225	5.82823	5.7669	5.84464	5.74776	5.84479	5.49115	5.64359	5.88912
ENSMUSG00000013495	4.26225	4.41352	4.22517	4.40432	4.42116	4.25272	4.2978	4.19609	4.1965	4.34575	4.06021	4.20248
ENSMUSG00000013523	-0.228951	-0.619029	-0.252512	-0.474659	0.14054	-1.34406	-0.444375	-0.49811	-0.712515	-0.434468	-0.53921	-0.586876
ENSMUSG00000013539	4.56315	4.27118	4.44093	4.33713	4.43542	4.31499	4.20702	4.31657	4.57408	4.38824	4.47379	4.31152
ENSMUSG00000013584	3.85009	2.61558	2.62059	2.5212	2.53738	2.67464	2.94273	3.25485	2.94968	2.78103	4.41682	2.52175
ENSMUSG00000013593	6.52843	6.51486	6.52239	6.61199	6.50983	6.493	6.54629	6.6	6.43766	6.36963	6.41984	6.52629
ENSMUSG00000013622	4.16059	4.15365	4.2064	4.38519	4.31994	4.33469	4.36682	4.5448	4.1647	4.3417	4.28524	4.30381
ENSMUSG00000013629	6.19254	6.44658	6.28049	6.05954	6.13739	6.24881	6.13912	6.25996	6.09904	5.86607	6.3328	6.1337
ENSMUSG00000013646	4.24074	4.03997	4.11423	4.0097	4.17907	4.22611	4.24115	4.08137	4.09851	3.8676	3.98385	4.29934
ENSMUSG00000013662	5.7099	5.71939	5.73069	5.75357	5.68325	5.7427	5.68004	5.57437	5.65589	5.79111	5.85502	5.75828
ENSMUSG00000013663	7.93232	7.74258	7.93169	8.01383	7.96039	7.95885	7.88199	7.75072	7.88761	8.251	8.01828	7.73146
ENSMUSG00000013698	7.56987	7.5045	7.42403	7.81318	7.54747	7.4515	7.41516	7.65961	7.46485	7.57277	7.32046	7.68614
ENSMUSG00000013701	5.59189	5.61216	5.88695	5.65744	5.58711	5.70667	5.5914	5.49338	5.49618	5.49663	5.67062	5.33206
ENSMUSG00000013707	4.96701	5.17298	5.08106	5.27122	5.35723	5.09507	5.18418	5.26768	5.38392	5.00654	4.68392	5.57051
ENSMUSG00000013736	4.28747	4.28734	4.32204	4.45646	4.4193	4.20343	4.50832	4.36	4.43342	4.70536	4.57515	4.2697
ENSMUSG00000013787	7.28336	7.42608	7.40489	7.4169	7.45807	7.29103	7.35356	7.40512	7.34088	7.07166	7.12134	7.54488
ENSMUSG00000013822	4.40825	4.51844	4.42074	4.54599	4.46752	4.54304	4.42809	4.63503	4.31578	4.11461	4.31746	4.4442
ENSMUSG00000013833	5.29858	5.40435	5.33531	5.29858	5.39566	5.33812	5.36074	5.21631	5.43873	5.03346	5.25496	5.44613
ENSMUSG00000013846	8.11394	7.90897	8.0729	7.94435	7.77255	8.06052	7.99326	7.981	7.96922	7.92118	8.02938	7.74444
ENSMUSG00000013858	6.48031	6.5906	6.51314	6.44628	6.5217	6.51357	6.49717	6.45192	6.36834	6.27581	6.33615	6.43613
ENSMUSG00000013878	3.36134	3.28695	3.19651	3.50072	3.51569	3.46624	3.33606	3.23846	3.46838	3.78528	3.67428	2.80038
ENSMUSG00000013921	0.862606	0.247263	-0.476461	-0.474659	-0.300435	-0.0721751	0.704815	1.11304	-0.712515	0.81743	1.4796	0.717634
ENSMUSG00000013936	2.61653	0.971554	0.528979	1.7122	1.67471	1.73105	1.03071	1.07664	1.59614	2.40143	2.23215	0.770323
ENSMUSG00000013973	4.33222	4.19187	4.38785	4.29496	4.43316	4.53004	4.40013	4.34888	4.47678	4.22388	4.41359	4.25961
ENSMUSG00000013974	4.35721	3.81232	3.83763	3.3641	3.66182	3.87524	3.86527	4.09635	4.21844	3.7012	4.14824	3.22524
ENSMUSG00000013997	3.57017	3.60899	3.47229	3.90669	3.73913	3.85455	3.74448	3.58791	3.76593	3.67667	3.56864	3.81997
ENSMUSG00000014030	0.816847	-0.619029	-0.476461	0.126389	-0.200701	-0.0721751	0.577478	0.0445518	1.50473	0.111984	0.278925	0.208059
ENSMUSG00000014039	4.49214	4.33845	4.26859	4.35611	4.44442	4.41655	4.25169	4.25881	4.37902	4.14252	4.23418	4.32818
ENSMUSG00000014074	4.67	4.72712	4.71722	4.71121	4.91286	4.71143	4.67499	4.64441	4.68163	4.82557	4.76482	4.70446
ENSMUSG00000014075	2.88394	3.10923	2.7938	3.11594	2.94886	3.15261	3.01823	2.82106	3.00632	3.07101	2.64144	3.28077
ENSMUSG00000014077	6.60186	6.59006	6.60733	6.72338	6.52118	6.59068	6.64355	6.59623	6.57493	6.60805	6.62539	6.47699
ENSMUSG00000014158	4.74116	4.49957	4.69462	4.87794	5.03069	4.59398	4.43729	4.80886	4.62522	4.42798	4.58121	4.67244
ENSMUSG00000014164	2.11272	1.92196	1.95342	1.52937	2.15664	1.85149	1.70109	1.7914	2.22432	1.46871	2.11633	1.3728
ENSMUSG00000014177	3.60291	3.86032	3.71702	3.65371	3.65519	3.90237	3.72959	3.8259	3.40218	3.6302	3.68503	3.60473
ENSMUSG00000014195	6.32746	6.23124	6.40928	6.39653	6.32137	6.23603	6.26364	6.3212	6.42514	6.37239	6.35525	6.35004
ENSMUSG00000014226	4.95935	5.08208	5.15134	5.41931	5.08105	5.12129	4.85956	4.92601	5.0884	5.27126	5.04054	4.83277
ENSMUSG00000014232	3.34306	2.89036	3.07097	2.92111	3.20976	3.12436	3.07845	3.21073	3.25021	3.10236	2.8878	3.00568
ENSMUSG00000014243	1.88428	2.38834	2.3573	1.49144	2.08327	2.6903	2.28268	1.64754	1.73669	2.12915	2.30364	1.82404
ENSMUSG00000014245	2.53335	2.60494	2.73648	2.75655	2.90191	2.42342	2.49952	2.56767	2.59648	2.71746	2.73495	2.48269
ENSMUSG00000014294	5.10923	5.34979	5.33726	5.28405	5.31156	5.40412	5.0841	5.34097	5.06192	5.06645	4.93133	5.20468
ENSMUSG00000014301	3.09703	2.86854	3.46189	2.51708	3.11969	3.35292	2.85654	3.26396	3.23985	2.89932	2.47555	2.58373
ENSMUSG00000014303	2.97008	2.21418	1.6749	1.84881	1.8934	1.81913	1.8586	2.64582	2.56837	2.28857	3.13821	2.07504
ENSMUSG00000014313	5.08165	5.05946	5.09831	5.22723	5.09878	4.92966	5.00205	5.08012	5.00954	5.01181	4.98205	5.01677
ENSMUSG00000014329	3.62299	2.6973	1.92463	1.69158	2.35293	2.80978	2.43739	2.67045	1.84004	3.02198	4.42646	3.03378
ENSMUSG00000014349	6.50363	6.59983	6.47734	6.53214	6.57672	6.49597	6.5647	6.55524	6.50301	6.28915	6.40589	6.44354
ENSMUSG00000014353	6.84459	6.71863	6.72826	6.73715	6.86886	6.77824	6.74523	6.65735	6.79201	6.62958	6.58673	6.72286
ENSMUSG00000014355	7.38667	7.38796	7.38868	7.42593	7.42335	7.33177	7.36941	7.35618	7.30354	7.43131	7.46214	7.25191
ENSMUSG00000014361	7.61943	7.75858	7.6992	7.86768	7.9111	7.63156	7.74425	7.68664	7.59288	7.44947	7.23369	7.81693
ENSMUSG00000014402	5.34539	5.0719	5.28908	5.2984	5.32834	5.18155	5.1632	5.06952	5.17743	5.43363	5.25415	5.04277
ENSMUSG00000014418	5.85491	5.8959	5.87143	5.92813	5.95964	5.90211	5.94438	5.92718	6.04169	5.89601	5.84189	6.03645
ENSMUSG00000014426	5.65082	5.75224	5.68765	5.73144	5.79307	5.68135	5.72016	5.67962	5.85539	5.72139	5.65603	5.71768
ENSMUSG00000014444	8.74713	8.92283	8.81582	8.60684	8.59012	8.76776	8.78007	8.6575	8.74038	8.37943	8.63706	8.67767
ENSMUSG00000014453	-0.136024	-0.269297	-1.75484	-1.97293	-1.52486	-0.572272	-1.12184	-0.736346	-0.0269418	-0.811996	-0.754706	0.282501
ENSMUSG00000014470	4.46867	4.48814	4.49598	4.26474	4.36535	4.24214	4.33765	4.75518	4.5586	4.38156	4.23857	4.41967
ENSMUSG00000014496	6.77863	6.94116	7.05739	6.94858	6.75261	7.11245	6.94828	6.84354	6.42748	7.54342	7.06823	6.64798
ENSMUSG00000014498	7.33281	7.53706	7.57914	7.33922	7.50715	7.5228	7.36348	7.32682	7.44263	7.15911	7.41678	7.3491
ENSMUSG00000014503	1.03238	1.09732	1.27104	1.33239	0.594465	1.27148	0.445848	0.962552	1.0303	0.774393	1.35051	0.919891
ENSMUSG00000014504	3.87873	3.94415	3.96226	4.01799	3.83029	3.8964	4.01077	3.78689	3.93867	4.23151	4.12816	3.82463
ENSMUSG00000014543	-0.812454	-0.619029	0.190514	-0.0708337	-0.648775	-1.97377	-0.0870452	-0.872051	-1.23571	-0.549672	-0.0371335	-0.879792
ENSMUSG00000014547	7.45258	7.60422	7.68874	7.64472	7.75569	7.54952	7.58143	7.57797	7.60128	7.64922	7.56788	7.67522
ENSMUSG00000014550	5.53732	5.54087	5.41255	5.35329	5.43802	5.50428	5.53551	5.56764	5.57733	5.36845	5.41648	5.54804
ENSMUSG00000014551	4.01621	4.06919	4.17782	4.0097	4.09064	4.05066	4.00174	4.17903	4.27609	4.0097	4.08973	4.16312
ENSMUSG00000014554	3.8501	3.53682	3.58542	3.77903	3.75163	3.40238	3.5881	3.43098	3.93887	3.56937	3.50261	3.49941
ENSMUSG00000014592	3.47618	3.13879	3.30625	3.32563	3.303	3.42005	3.10159	3.24668	3.36799	3.46196	3.47346	3.37735
ENSMUSG00000014599	5.27206	4.90419	4.52275	4.40114	4.56611	4.79188	4.84235	4.93875	4.67854	4.83056	5.51586	4.85428
ENSMUSG00000014601	5.64101	5.49399	5.59173	5.44263	5.49548	5.5694	5.67421	5.52105	5.5907	5.36569	5.6484	5.53857
ENSMUSG00000014602	3.39264	2.78713	3.40011	3.3378	3.25994	3.40115	3.24469	3.34177	3.33299	3.1567	3.31467	2.99002
ENSMUSG00000014606	6.10215	6.15307	6.18542	6.179	6.03589	6.13079	6.10055	6.13264	6.16521	5.93331	5.91303	6.25073
ENSMUSG00000014633	3.32956	3.6404	3.48135	3.25433	3.50213	3.1971	3.56479	3.42994	3.45006	3.34615	3.20244	3.16748
ENSMUSG00000014668	5.91946	5.79405	5.7885	5.72089	5.91736	5.81231	5.95123	5.81697	5.92338	5.78095	5.82196	5.80006
ENSMUSG00000014686	0.862606	1.24958	0.699507	0.68073	1.3195	1.39126	1.55486	1.0393	1.37307	0.721263	1.32324	1.00827
ENSMUSG00000014725	1.05676	0.77555	1.17756	1.10649	0.998627	1.28528	0.444024	0.412957	1.10275	0.605842	1.15708	0.420438
ENSMUSG00000014748	6.01371	6.08402	5.93799	6.07836	6.10165	5.94221	6.05065	6.09396	6.04868	5.88837	5.96759	6.14621
ENSMUSG00000014763	5.27735	5.03308	4.94941	5.20148	5.11033	5.1328	5.05746	5.08335	5.14531	5.16471	4.89088	5.00205
ENSMUSG00000014767	4.12593	4.30502	4.08422	4.32751	4.1751	3.86999	4.10042	4.11002	4.19085	4.36654	4.40267	4.25097
ENSMUSG00000014769	6.24481	6.22854	6.2008	6.24002	6.30097	6.2619	6.22922	6.32936	6.13672	6.2886	6.25942	6.23207
ENSMUSG00000014771	2.07126	2.13817	2.53305	2.41201	2.49343	2.25779	2.52628	2.63334	2.19225	2.23736	2.34307	2.39326
ENSMUSG00000014773	2.09064	0.833818	0.190514	-0.0708337	0.285037	1.22924	0.876945	1.57111	1.22819	1.3863	1.66478	1.66617
ENSMUSG00000014776	0.573029	0.184327	0.540697	0.665629	0.22352	-0.413525	0.33816	0.720437	0.301974	0.622063	0.615466	0.379372
ENSMUSG00000014778	6.46211	6.62581	6.58696	6.57808	6.5933	6.50485	6.53121	6.5361	6.60742	6.20988	6.42156	6.59723
ENSMUSG00000014782	-0.136024	0.0947455	-0.252512	0.186562	-0.200797	0.125024	-0.58614	0.187944	-0.120883	-0.549672	0.439901	0.282501
ENSMUSG00000014786	2.90596	3.25131	3.12845	2.96091	3.44821	3.19712	2.84934	3.03536	2.91459	2.81635	3.1145	2.56713
ENSMUSG00000014791	0.670157	1.24958	0.699507	0.68073	1.3195	0.997152	0.577478	0.699621	0.0639041	0.907497	0.797788	1.4889
ENSMUSG00000014813	1.69489	0.681424	0.264858	-0.474659	0.14054	0.5249	0.577478	1.00097	-0.221369	0.770123	1.66478	0.606106
ENSMUSG00000014837	2.74975	2.6891	2.83121	2.48151	2.77194	2.70955	2.50551	2.47457	2.4942	2.59742	2.80023	2.73073
ENSMUSG00000014846	6.29816	5.03579	5.29157	4.96037	5.45623	5.31454	5.75508	6.03478	6.40115	5.03413	5.35702	5.23765
ENSMUSG00000014850	3.99664	4.15844	4.10729	4.11394	4.04571	4.147	4.17764	4.0973	4.03885	4.18012	4.26075	3.98815
ENSMUSG00000014852	2.51014	3.07092	2.84016	2.87519	2.7744	3.38903	2.37634	2.60825	2.62324	2.04547	2.22421	2.6471
ENSMUSG00000014856	4.05621	4.1244	3.9988	3.99715	4.02294	4.10093	3.85844	4.05822	3.78549	3.97571	3.90328	3.86306
ENSMUSG00000014859	5.70562	5.79206	5.92512	5.74378	5.78262	5.71235	5.81751	5.73206	5.81339	5.53259	5.57705	5.75175
ENSMUSG00000014867	8.17789	8.34801	8.29121	8.2121	8.17971	8.34769	8.10778	8.31407	8.07981	7.99626	8.04731	8.17541
ENSMUSG00000014873	3.93286	3.90114	3.83763	3.91505	3.76401	3.79787	3.60452	3.81479	3.9154	3.70748	3.81306	3.92827
ENSMUSG00000014905	5.22762	4.96596	5.35012	5.56033	5.25022	5.19722	5.07525	5.09249	4.99911	5.49306	5.28627	4.97984
ENSMUSG00000014907	3.43889	3.34727	3.54978	3.36375	3.74539	3.5045	3.26549	2.93727	3.01739	3.73633	3.72204	3.12188
ENSMUSG00000014932	3.04327	2.37453	1.43943	1.83626	2.02539	2.41758	2.22175	2.74227	2.34434	2.88622	3.48681	2.65658
ENSMUSG00000014956	7.28093	7.17272	7.22195	7.22086	7.20426	7.19845	7.25343	7.24373	7.21741	7.60775	7.51854	7.18637
ENSMUSG00000014959	6.27769	6.38111	6.38188	6.28809	6.30735	6.44843	6.13654	6.24905	6.11459	6.09325	6.33314	5.95424
ENSMUSG00000014980	2.42336	2.67524	2.34626	2.67422	2.58575	2.7477	2.81917	2.56013	2.38531	2.43439	2.67851	2.55848
ENSMUSG00000015002	6.62886	6.58284	6.56446	6.73519	6.59075	6.6258	6.59659	6.55389	6.61024	6.8837	6.79165	6.44121
ENSMUSG00000015013	4.48393	4.41401	4.64487	4.48129	4.42714	4.53384	4.69843	4.49316	4.36805	4.3692	4.3619	4.62394
ENSMUSG00000015016	3.64934	3.71809	3.63531	3.70551	3.76401	3.70246	3.64571	3.61987	3.74611	3.5487	3.76888	3.75685
ENSMUSG00000015023	5.47133	5.64278	5.67154	5.64478	5.78875	5.53412	5.58034	5.61843	5.56855	5.54827	5.58853	5.69889
ENSMUSG00000015027	5.83926	6.18491	6.11729	6.19415	6.10073	6.08377	6.20953	5.84969	5.97763	5.86185	5.85436	6.10962
ENSMUSG00000015053	3.09993	2.17667	1.075	1.60604	1.59379	2.2992	2.22009	2.63334	2.53796	2.59013	2.44948	2.34195
ENSMUSG00000015085	1.21986	-0.0758234	-0.152354	-1.03746	-1.81844	0.214358	-0.315178	-0.201413	-1.23571	0.721263	1.42934	-0.343512
ENSMUSG00000015087	6.09509	6.28305	6.30597	6.19239	6.18548	6.22168	6.20786	6.21477	6.21212	5.96592	6.13117	6.19403
ENSMUSG00000015092	5.88913	6.13072	5.98965	5.96053	6.02171	5.92922	5.88554	6.12945	5.92509	5.7015	5.76162	6.14724
ENSMUSG00000015094	3.2538	2.52892	1.87804	1.6916	2.21724	2.17119	2.74948	2.52944	2.19227	2.0522	3.13816	2.15648
ENSMUSG00000015095	5.15822	5.30269	5.16354	5.11316	5.12492	5.17235	5.13583	5.13072	5.13741	5.06401	4.94543	5.19025
ENSMUSG00000015112	4.39273	4.52218	4.2064	4.4006	4.43406	4.43568	4.56447	4.99819	4.47276	4.57617	4.40061	4.51538
ENSMUSG00000015120	7.74208	7.85252	7.91963	7.8462	7.88254	7.85314	7.87918	7.82581	7.78847	7.75976	7.83927	7.83192
ENSMUSG00000015126	2.74425	3.05858	2.64863	2.50946	2.59397	2.99766	2.68915	2.52946	2.76503	2.47695	2.83543	2.78763
ENSMUSG00000015127	4.11399	4.14076	3.97902	3.92697	3.9889	3.96062	4.02022	4.21123	4.38075	4.04512	3.70522	4.39303
ENSMUSG00000015133	6.99434	7.01738	7.00731	6.96474	6.91628	6.98963	7.00839	6.90929	7.08367	6.87556	6.81973	7.10977
ENSMUSG00000015134	1.47749	0.682013	-0.164208	-0.476991	-0.168995	0.412885	-0.00971011	1.0951	0.484293	1.04754	1.19873	-0.394916
ENSMUSG00000015143	6.71164	6.81121	6.42917	6.64987	6.3702	6.61661	6.67962	6.71786	6.35406	6.48098	6.74476	6.73972
ENSMUSG00000015149	6.56689	6.66969	6.75509	6.80333	6.73529	6.72006	6.59342	6.7855	6.47006	6.52894	6.58391	6.58808
ENSMUSG00000015165	8.07296	8.2631	8.31493	8.24988	8.2394	8.2215	8.2431	8.16506	8.11658	8.11022	8.19059	8.15921
ENSMUSG00000015176	5.46082	5.67671	5.74369	5.50571	5.49231	5.54865	5.4969	5.61659	5.46296	5.36444	5.52783	5.56678
ENSMUSG00000015189	4.88922	4.77838	4.83486	4.88022	4.87097	4.7955	4.98404	5.38069	4.89496	5.13567	4.92435	4.66898
ENSMUSG00000015202	4.41977	4.24255	4.40439	4.50817	4.40147	4.33053	4.53049	4.37564	4.28405	4.32954	4.31669	4.43607
ENSMUSG00000015214	4.86694	4.81241	4.81952	4.74419	4.96984	4.72885	4.97146	4.66612	4.85542	5.138	5.03218	4.72009
ENSMUSG00000015217	1.84122	2.70526	2.36766	2.58951	2.34469	2.4166	2.13142	2.89312	1.98353	2.80674	2.78044	2.59127
ENSMUSG00000015222	-0.0487223	0.0947455	-0.476461	0.0635969	-1.10894	0.377968	0.437804	0.318363	-0.573189	1.03296	1.14785	0.546933
ENSMUSG00000015243	10.5032	10.624	10.6154	10.7319	10.5799	10.6801	10.505	10.7516	10.4666	10.6495	10.408	10.5659
ENSMUSG00000015247	4.94121	5.14897	5.13409	5.04054	5.0204	5.08918	4.94588	5.07875	4.6958	4.99888	5.02044	4.92861
ENSMUSG00000015289	3.62123	3.58005	3.77167	3.77328	3.73456	3.58331	3.5176	3.60014	3.56062	3.29778	3.67411	3.6296
ENSMUSG00000015290	4.3025	4.44613	4.26702	4.13885	4.08924	4.25322	4.26542	4.11454	4.22237	3.95251	4.16212	4.30973
ENSMUSG00000015291	6.42435	6.45274	6.53163	6.40527	6.64404	6.49131	6.34498	6.42014	6.54372	6.3325	6.44765	6.46326
ENSMUSG00000015305	8.32616	8.55407	8.52789	8.59636	8.52273	8.53133	8.49736	8.57799	8.4999	8.33674	8.35011	8.64403
ENSMUSG00000015312	7.03429	7.29192	7.32609	7.30671	7.00411	7.26631	7.12589	7.19724	6.87487	7.07189	6.89004	7.24092
ENSMUSG00000015314	2.28819	2.96268	2.64885	2.8721	2.59397	2.85215	2.94288	2.90648	2.59816	2.89556	2.51118	2.96763
ENSMUSG00000015316	-0.466744	-0.13411	0.223848	-0.212469	-0.651667	-0.789056	-0.161856	-0.0205932	0.0402266	-0.441572	-0.0643853	-0.615794
ENSMUSG00000015335	3.20136	3.59484	3.1385	3.01998	3.0735	3.0102	2.92975	3.16236	3.11425	2.79291	2.86321	3.12765
ENSMUSG00000015337	2.07128	1.99467	2.28768	1.99057	1.8934	2.12586	1.80275	1.76657	1.87903	1.83977	1.76949	1.89694
ENSMUSG00000015340	9.5461	9.26486	9.26222	9.49381	9.34395	9.25881	9.46638	9.28997	9.63508	9.50153	9.16301	9.35033
ENSMUSG00000015341	6.0312	6.04247	6.05795	6.0655	5.99238	6.0248	5.96513	5.94814	5.94673	6.14275	5.94491	5.98837
ENSMUSG00000015342	1.14776	-0.376722	0.11213	0.502829	-0.933584	0.298481	0.65004	-0.0328689	0.836618	0.391981	0.225555	0.35329
ENSMUSG00000015354	2.0116	0.784754	-0.252512	-0.474659	-0.407467	0.720557	-0.315178	1.4904	-0.446142	1.2204	2.3449	0.821156
ENSMUSG00000015355	6.31961	6.3488	6.48593	6.70797	6.41924	6.3813	6.35107	6.19883	6.33737	6.72656	6.2608	6.19405
ENSMUSG00000015357	4.77122	4.76265	4.87506	4.7164	4.83108	4.65896	4.66578	4.80052	4.77944	4.81023	4.76218	4.85428
ENSMUSG00000015363	5.48207	5.64218	5.75624	5.629	5.74123	5.65731	5.26114	5.51642	5.4323	5.15046	5.29819	5.3966
ENSMUSG00000015377	2.41628	2.42079	2.57748	2.02394	1.98089	2.50799	2.56036	2.21472	2.32286	1.9499	2.34491	2.28878
ENSMUSG00000015396	8.73302	8.67549	8.91411	9.19643	8.72177	8.80307	8.49119	8.72627	8.2433	9.14401	8.68938	8.31653
ENSMUSG00000015437	-0.550149	-0.376722	-0.0587009	-0.0708337	-0.938713	0.214358	-0.0870452	1.00097	0.297478	0.448551	-0.442442	0.546933
ENSMUSG00000015451	1.66576	0.955033	1.47973	0.979141	1.40065	1.56208	1.29156	1.24213	2.09821	0.838568	1.27886	1.37692
ENSMUSG00000015452	0.949988	0.83377	0.899438	0.0635327	0.937527	1.35243	0.109983	1.03927	0.297478	0.817383	0.334713	0.35329
ENSMUSG00000015461	6.3671	6.52627	6.47259	6.3792	6.30582	6.56021	6.47967	6.45804	6.33405	5.98158	6.0969	6.40449
ENSMUSG00000015467	0.720778	0.681424	0.699507	0.59452	0.477809	0.453304	0.283144	1.14858	1.10909	0.770171	-0.185808	1.09345
ENSMUSG00000015468	5.67025	5.02071	4.19218	3.94601	4.72974	5.09801	5.23675	5.1106	5.05733	4.80148	5.57917	4.94015
ENSMUSG00000015474	5.7516	5.88697	5.75022	5.88763	5.72502	5.75205	5.88049	5.83615	5.63856	5.48575	5.35325	5.81268
ENSMUSG00000015478	4.32488	4.49196	4.39615	4.51699	4.46353	4.30957	4.23934	4.41961	4.28863	4.04187	4.07657	4.61237
ENSMUSG00000015488	4.16515	4.41754	4.41667	4.57723	4.46735	4.55592	4.30786	4.26645	4.39852	3.94943	4.0928	4.49205
ENSMUSG00000015501	7.64779	7.42289	7.4737	7.37215	7.50628	7.52136	7.64237	7.62048	7.7676	7.64034	7.58603	7.39304
ENSMUSG00000015522	6.89406	6.84952	7.01936	6.92233	7.0891	6.94004	6.81676	6.79113	6.88479	7.01042	6.94644	6.88934
ENSMUSG00000015533	1.62792	0.517325	-0.360145	0.305682	0.214596	0.665799	1.07853	1.21703	1.54349	1.50652	1.29545	1.42457
ENSMUSG00000015536	4.61415	4.66315	4.53969	4.55515	4.51301	4.34709	4.422	4.58315	4.40371	4.5331	4.36989	4.68904
ENSMUSG00000015542	3.91124	4.00643	3.80686	3.88358	3.93257	4.02484	3.89896	3.82579	3.50008	3.51307	3.56796	3.72972
ENSMUSG00000015568	8.57596	8.75866	8.45764	8.92813	8.61077	8.51568	8.85095	7.80943	8.7046	8.50583	7.95099	8.77281
ENSMUSG00000015575	6.65979	6.70429	6.62372	6.74626	6.65146	6.60899	6.68979	6.67115	6.51281	6.5852	6.41847	6.63239
ENSMUSG00000015597	5.29824	5.09757	5.021	5.11329	5.07231	5.02003	5.24135	5.09476	5.40515	5.19081	5.15757	5.06667
ENSMUSG00000015599	-0.0780754	-0.220242	-0.596255	-1.32758	-0.0927836	-1.93252	0.0279923	-0.517232	-1.03763	-0.0427206	-0.637463	-1.57547
ENSMUSG00000015605	5.65082	5.78005	5.8026	5.66117	5.60796	5.78705	5.72016	5.62581	5.59809	5.41261	5.68069	5.61619
ENSMUSG00000015619	0.0335966	-3.11698	-2.50954	-1.73109	-1.30196	-2.43498	-0.196607	-0.872051	-0.221369	-0.549672	-0.875865	-0.343512
ENSMUSG00000015647	5.00342	4.36015	3.37495	3.42781	3.54486	4.31968	4.44187	4.64452	4.04543	4.52725	5.06958	4.5497
ENSMUSG00000015653	0.111547	0.784803	0.264858	-0.571007	-0.786328	0.453304	-1.11903	0.879459	-0.863659	0.323182	1.72932	0.0465549
ENSMUSG00000015656	10.6726	10.6112	10.974	11.1698	11.4342	11.4558	11.2445	11.3336	11.1613	11.2732	10.6576	11.247
ENSMUSG00000015659	3.35366	3.00627	3.59282	3.29744	2.97077	3.53792	3.71709	3.46657	3.23211	3.3539	3.21434	3.41956
ENSMUSG00000015668	3.55493	4.03291	3.86776	3.83272	3.87665	3.73133	3.98302	4.08596	3.82381	3.75073	3.73244	3.88711
ENSMUSG00000015671	6.07319	6.30705	6.27252	6.20114	6.17174	6.23545	6.26349	6.27025	5.88982	6.20545	6.2096	6.28418
ENSMUSG00000015672	3.35332	3.26031	3.28848	3.33116	3.0735	3.1986	3.19133	3.18818	3.26031	3.45449	3.27963	3.36883
ENSMUSG00000015697	6.24982	6.3362	6.39494	6.48345	6.51793	6.40898	6.40658	6.32266	6.30399	6.33159	6.32137	6.48257
ENSMUSG00000015702	2.64299	2.92924	2.71643	2.47369	2.7762	2.79537	2.80738	2.4605	2.5225	2.30524	2.7032	2.58195
ENSMUSG00000015711	4.75917	4.62671	4.81644	4.70873	4.58019	4.76626	4.46454	4.47659	4.52798	4.39377	4.57255	4.5684
ENSMUSG00000015714	7.4211	7.52179	7.56445	7.50084	7.4167	7.4548	7.47861	7.47271	7.39837	7.26673	7.35636	7.38075
ENSMUSG00000015733	8.09304	8.13458	8.1634	8.21895	8.24947	8.1931	8.20542	8.67598	8.16678	8.57504	8.4253	8.13541
ENSMUSG00000015745	7.21823	7.41377	7.2953	7.37008	7.37496	7.32997	7.35066	7.24838	7.29703	7.0103	6.89073	7.55056
ENSMUSG00000015747	4.26224	4.21969	4.25281	4.37874	4.24885	4.37884	4.21465	4.34593	4.38149	4.20636	4.12085	4.35645
ENSMUSG00000015748	4.69738	4.88688	4.66681	4.74177	4.59759	4.56878	4.86979	4.76379	4.74676	4.50946	4.63514	4.87548
ENSMUSG00000015749	6.00077	6.26562	6.30892	6.16144	6.2376	6.275	6.23454	6.38987	6.11972	6.27628	6.19319	6.40573
ENSMUSG00000015750	6.69166	6.93064	6.83378	6.82552	6.99242	6.92531	6.83267	6.90316	6.79326	6.57713	6.64432	7.02332
ENSMUSG00000015755	7.28045	7.35692	7.36901	7.63603	7.58242	7.35109	7.4734	7.35209	7.45721	7.66303	7.36891	7.42131
ENSMUSG00000015757	4.82474	4.77795	4.87966	4.90735	4.94479	4.8021	4.73673	4.75285	5.069	4.95396	4.8934	4.99941
ENSMUSG00000015759	4.73169	4.67457	4.63211	4.6553	4.77327	4.58551	4.72707	4.75805	4.67149	4.94256	4.91608	4.67244
ENSMUSG00000015766	7.47444	7.31201	7.4886	7.39984	7.65919	7.47936	7.34493	7.44905	7.43411	7.4247	7.6613	7.37937
ENSMUSG00000015776	4.59266	4.81851	4.75328	4.83394	4.81737	4.7364	4.84466	4.97488	4.93636	4.67959	4.76096	4.96861
ENSMUSG00000015790	3.93286	3.8896	3.92621	3.99295	3.92156	3.98087	3.85159	4.04886	3.66399	3.68218	3.71401	4.16313
ENSMUSG00000015804	5.0536	5.1221	5.17799	4.98771	5.06612	4.92355	5.05025	4.90547	5.02676	5.08829	4.94767	4.9228
ENSMUSG00000015806	4.9906	5.35399	5.07703	5.17758	4.81553	5.18069	5.16934	5.17873	4.83679	5.11938	5.07689	5.22841
ENSMUSG00000015812	-0.136024	0.173019	0.0292419	0.126389	-0.300435	-0.1819	0.109891	-0.0328689	0.368341	-0.135433	-0.266357	0.485229
ENSMUSG00000015837	9.13719	9.39011	9.32579	9.4621	9.08054	9.37281	9.25173	9.43627	8.9752	9.35136	9.02766	9.3638
ENSMUSG00000015839	7.93744	8.03687	8.04306	8.27962	8.07424	8.04029	8.01153	7.98193	7.87271	8.17942	8.01996	7.91982
ENSMUSG00000015846	7.08766	7.2008	7.00058	7.08394	6.93133	7.03659	7.06956	7.23327	7.23332	6.765	6.64371	7.22861
ENSMUSG00000015850	5.39082	5.24609	5.60778	5.26366	5.96973	5.52967	5.28724	5.54135	5.2413	4.90579	5.3636	5.27562
ENSMUSG00000015852	8.11426	8.688	8.75801	9.46759	8.94886	8.85188	8.95945	9.03058	8.75588	9.33804	8.21454	9.09248
ENSMUSG00000015854	7.01607	6.17781	5.8795	5.77333	5.29749	5.69887	6.38716	5.27021	6.72514	4.79559	3.93964	5.78414
ENSMUSG00000015869	4.85284	4.71112	4.9059	4.78152	4.9216	4.64774	4.56027	4.77235	4.78222	4.57959	4.77227	4.49987
ENSMUSG00000015880	3.45206	4.10704	4.02075	4.17104	4.44057	3.91576	3.96405	4.39765	3.64271	4.60338	4.51346	4.05047
ENSMUSG00000015882	5.18725	5.2137	5.33535	5.42822	5.46405	5.3378	5.31685	5.16892	5.38654	5.79775	5.61281	5.22777
ENSMUSG00000015889	6.0768	6.06431	6.10587	6.10881	6.08971	6.22487	6.01855	6.035	6.18866	6.04672	6.08345	6.08383
ENSMUSG00000015932	6.62696	6.4962	6.61574	6.80836	6.69032	6.52869	6.60869	6.57983	6.63999	6.89319	6.81728	6.50242
ENSMUSG00000015937	7.29407	7.30747	7.39656	7.38787	7.32399	7.32139	7.35943	7.26343	7.4225	7.29896	7.21523	7.31261
ENSMUSG00000015942	2.38959	2.61823	2.66721	2.52704	2.65341	2.92708	2.94661	2.81147	2.71269	2.49326	2.65823	2.77973
ENSMUSG00000015943	1.94934	2.17667	2.25157	1.69158	2.30288	2.00587	2.30295	1.74354	2.07003	1.9499	2.10983	1.98874
ENSMUSG00000015944	5.93778	6.14723	5.95864	6.09024	6.10778	5.95523	6.0639	6.17715	5.91097	5.87566	5.94497	6.16478
ENSMUSG00000015947	7.60161	7.78276	7.71175	8.03614	7.89935	7.70131	7.80509	7.8409	7.80924	7.83616	7.49682	7.91831
ENSMUSG00000015950	8.59225	8.38959	8.51281	8.49914	8.48259	8.36002	8.40878	8.65648	8.59143	8.21604	8.13858	8.37483
ENSMUSG00000015957	4.53816	4.11947	4.57116	4.23527	4.26436	4.4505	4.21464	3.68782	4.03458	4.24132	4.32014	4.05578
ENSMUSG00000015961	6.47373	6.54441	6.56043	6.43347	6.49329	6.57067	6.62662	6.61937	6.53074	6.6102	6.70872	6.64022
ENSMUSG00000015968	6.73524	6.75357	6.77807	6.56583	6.96858	6.65568	6.76471	6.95097	6.96194	6.69483	6.73281	6.58206
ENSMUSG00000015971	4.48964	4.48184	4.60231	4.53217	4.50339	4.49267	4.52509	4.59045	4.64452	4.5548	4.38957	4.55995
ENSMUSG00000015980	1.82055	2.30587	1.6749	1.79455	2.33643	2.32366	2.03858	2.14667	1.62537	1.67263	1.42934	2.44285
ENSMUSG00000015981	0.617747	0.784754	1.03308	-0.0708337	0.214596	0.377968	0.509331	1.0393	0.562171	0.387228	0.278925	1.28669
ENSMUSG00000015994	5.06832	4.92413	5.0736	4.8814	5.16775	5.0442	4.9809	5.08149	4.90393	5.0393	5.19897	4.97424
ENSMUSG00000016018	5.5858	5.64238	5.78218	5.72596	5.7946	5.75019	5.76286	5.61037	5.81021	5.91849	5.95389	5.66456
ENSMUSG00000016024	4.74765	3.53285	3.27451	3.12366	3.37748	2.83816	3.80884	3.53398	4.91861	2.71751	2.80272	3.31664
ENSMUSG00000016028	1.38575	1.0566	1.53169	0.912183	0.980571	1.95494	1.21314	1.28241	1.56631	1.53507	0.716292	1.51997
ENSMUSG00000016087	7.17375	7.09871	7.09861	7.15066	7.16102	7.05832	7.17272	7.27553	7.33413	7.21135	7.04669	7.16209
ENSMUSG00000016128	4.08538	3.39705	2.4872	2.94358	3.26865	3.42941	3.26549	3.59436	3.41059	3.53444	4.00973	3.27167
ENSMUSG00000016181	3.89483	3.81831	3.89142	3.84677	3.93804	3.70843	4.0445	3.91095	4.09329	3.65642	3.80815	4.09763
ENSMUSG00000016194	1.92798	0.247263	1.23151	0.502829	0.847244	0.837654	0.362623	1.51781	1.93648	0.863144	1.50407	-0.135335
ENSMUSG00000016206	5.09608	5.21105	5.1483	5.31906	5.03764	5.22876	4.98507	5.30459	5.09738	5.0682	4.62169	5.27198
ENSMUSG00000016239	5.47416	5.87337	5.627	5.92785	5.61926	5.69499	5.70326	5.49028	5.45076	5.63411	5.41776	5.76316
ENSMUSG00000016252	6.01988	6.14663	6.08761	6.01547	6.00746	6.19895	6.11065	6.2354	5.95969	5.72759	5.78929	6.27373
ENSMUSG00000016253	4.62952	4.66784	4.65993	4.45718	4.58019	4.60629	4.73827	4.69942	4.7631	4.51715	4.57935	4.72344
ENSMUSG00000016255	-0.328278	-0.169319	-1.75484	-0.571007	-1.52486	-1.34406	-1.63572	0.0445518	-0.329383	0.323182	-1.31579	-2.50281
ENSMUSG00000016256	9.30592	9.58278	9.48244	9.52332	9.3147	9.51138	9.4934	9.5107	9.3323	9.16452	9.09176	9.63658
ENSMUSG00000016257	4.79646	5.00661	4.90628	4.99404	4.77367	4.84558	4.89337	4.99745	5.0019	4.99117	4.92063	5.04658
ENSMUSG00000016262	1.2546	-0.0758234	-0.476461	-0.299352	0.214596	-0.0721751	0.362546	0.699669	-0.573189	0.618278	1.05145	-0.586876
ENSMUSG00000016308	4.80118	4.87229	4.90627	5.09561	4.8508	4.90018	4.90778	4.93097	4.8084	5.1098	4.80713	4.74335
ENSMUSG00000016319	7.81692	7.94186	8.01638	7.96609	7.81701	7.89486	7.89278	7.90857	7.70053	7.85919	7.98236	7.83341
ENSMUSG00000016344	4.60281	4.49957	4.37591	4.13714	4.42506	4.44031	4.40952	4.57773	4.48079	3.76888	3.89883	4.45229
ENSMUSG00000016349	0.991772	0.317873	-0.252512	0.186562	-0.107599	0.5249	0.0147805	0.379403	1.06711	0.992312	0.584705	-0.460068
ENSMUSG00000016356	2.41629	1.62865	2.3054	2.20983	2.19725	2.21514	1.96419	2.46063	2.59816	2.05261	2.1414	1.60945
ENSMUSG00000016382	5.07563	4.65084	4.06271	4.44491	5.10802	4.46327	4.8527	5.03437	4.53574	5.11926	5.68204	4.88746
ENSMUSG00000016409	4.21892	4.21262	4.25459	4.40811	4.33662	4.31463	4.43057	4.40216	4.17956	4.46183	4.34434	4.39891
ENSMUSG00000016427	3.98551	4.40544	4.40028	4.38839	4.0074	4.15456	4.19309	4.3064	4.26096	4.01222	3.86124	4.39891
ENSMUSG00000016458	2.23682	1.60057	0.851993	0.94739	1.2508	1.70045	1.85862	1.83352	0.885756	1.90698	2.59337	1.09349
ENSMUSG00000016477	4.31257	4.42956	4.31099	4.11795	4.23797	4.29428	4.25162	4.15304	4.07751	4.25854	4.62653	4.18755
ENSMUSG00000016481	6.12632	5.73675	5.87734	5.96109	5.90614	5.99856	5.97462	6.02949	6.01834	6.07014	6.1089	5.86037
ENSMUSG00000016487	6.23903	6.31575	6.10287	6.37839	6.28174	6.22078	6.28384	6.32152	6.06877	6.36765	6.32121	6.35549
ENSMUSG00000016493	1.07211	0.173019	0.0295831	0.59452	0.800156	0.949342	0.642551	0.600813	1.5965	1.59054	1.23824	0.0465549
ENSMUSG00000016494	5.858	4.96523	4.21533	4.38183	4.37011	4.98957	5.31649	5.32667	4.70633	5.37011	6.11097	5.39698
ENSMUSG00000016495	5.00893	4.88107	5.08106	4.98094	5.10496	4.91358	4.89354	4.86062	5.03282	4.76886	4.91151	5.01847
ENSMUSG00000016496	6.14644	6.06943	6.1342	5.99677	6.03184	6.0872	5.90367	5.90381	5.82289	5.90077	5.97251	5.78093
ENSMUSG00000016498	1.14776	1.09732	1.56149	-0.143058	0.0624746	0.453304	0.509331	0.437964	0.562171	0.387228	0.334604	1.28669
ENSMUSG00000016503	4.19676	4.28283	4.26191	4.33289	4.15576	4.02284	4.00174	4.00203	4.14033	4.2882	4.14824	4.29496
ENSMUSG00000016510	2.71959	2.67056	2.6206	2.62268	2.92699	2.6588	3.12462	3.02583	2.80391	2.32173	2.59337	3.20624
ENSMUSG00000016520	4.46497	4.70124	4.44093	4.48739	4.32413	4.41698	4.4327	4.40897	4.48477	4.45438	4.28524	4.49987
ENSMUSG00000016526	0.862606	0.626844	1.03308	1.1423	0.893069	1.35243	1.98943	0.921111	1.53585	1.64405	1.4796	1.60945
ENSMUSG00000016528	8.49762	8.5585	8.58598	8.59694	8.51328	8.589	8.58784	8.56666	8.48701	8.44291	8.42887	8.54396
ENSMUSG00000016529	5.53267	5.57831	5.85706	6.09514	5.92734	5.90244	5.59629	5.78753	4.87684	6.07722	5.07572	5.41785
ENSMUSG00000016534	9.13736	8.97638	9.0671	9.2795	9.16949	9.04572	9.07923	8.9913	9.16035	9.46875	9.20718	8.98014
ENSMUSG00000016541	5.55208	5.76208	5.83804	5.90004	5.69855	5.71809	5.82553	5.71558	5.68394	5.84411	5.88338	5.64116
ENSMUSG00000016552	3.53388	3.38888	3.41631	3.54162	3.33655	3.16387	3.26548	3.15365	3.49252	2.97331	3.19942	3.47582
ENSMUSG00000016554	6.53192	6.59879	6.63257	6.54275	6.53397	6.56075	6.58425	6.60342	6.4095	6.42313	6.41339	6.58997
ENSMUSG00000016559	9.42203	9.35246	9.50043	9.59471	9.44199	9.35662	9.24269	9.4538	9.21537	9.32568	9.21086	9.36604
ENSMUSG00000016619	5.85894	6.1563	5.99234	6.08699	5.98647	5.98409	6.1601	6.03906	5.80897	5.97037	5.93937	6.17092
ENSMUSG00000016624	1.14776	0.881175	0.467342	0.762077	1.28558	0.65824	1.25536	0.600608	1.5047	0.618278	0.629914	0.963716
ENSMUSG00000016637	2.30468	2.60148	2.51791	2.61176	2.47849	2.65881	2.40024	2.14611	2.35813	2.47695	2.46203	2.42647
ENSMUSG00000016664	7.445	7.61573	7.66316	7.61789	7.64889	7.63379	7.54618	7.54744	7.56986	7.41433	7.56932	7.66207
ENSMUSG00000016756	4.64962	3.90716	4.24402	4.3446	4.2424	4.20515	4.08583	4.20068	4.94692	4.90937	4.87858	4.55746
ENSMUSG00000016757	4.79502	5.07955	5.05511	4.85958	4.92174	4.85227	4.80381	4.96637	4.91285	4.62381	4.88378	4.85123
ENSMUSG00000016758	1.11036	0.385188	0.264858	0.29981	1.31947	-0.572272	-0.0870452	0.650989	-0.120883	0.111908	1.05142	1.09345
ENSMUSG00000016831	6.58018	6.76155	6.75115	6.80648	6.72911	6.65561	6.88776	6.59271	6.82018	6.89687	6.64541	6.76059
ENSMUSG00000016833	3.95717	4.05375	4.1038	3.83272	3.89396	4.05529	4.01409	4.00561	3.95623	3.87865	3.94412	3.86282
ENSMUSG00000016918	4.3371	2.84829	2.51792	2.26627	2.46384	3.04714	2.94273	3.75845	1.98238	3.52348	5.0004	2.7748
ENSMUSG00000016921	7.39895	7.44692	7.49079	7.31282	7.45933	7.42416	7.46833	7.37355	7.50899	7.53125	7.61185	7.43649
ENSMUSG00000016933	5.47991	5.03831	4.76933	4.7934	4.94641	5.15553	5.32116	5.16363	5.39771	4.97302	5.44654	5.38909
ENSMUSG00000016940	3.93821	3.81221	3.70373	3.7912	3.98283	3.91576	3.83775	3.68782	3.96769	3.7809	3.85173	3.91663
ENSMUSG00000016946	4.31669	4.49196	4.23904	4.28896	4.32413	4.43938	4.42809	4.53141	4.31129	4.40542	4.53145	4.56842
ENSMUSG00000016984	2.60311	2.81182	2.76847	2.78719	2.91594	2.52553	2.86305	2.48864	2.82924	3.08126	2.91891	2.61113
ENSMUSG00000016995	1.28852	2.25073	2.23317	1.69158	2.2858	2.72111	2.19863	2.69467	2.19225	2.35414	2.18749	1.94357
ENSMUSG00000017002	6.63351	5.53532	5.48591	4.44799	5.23578	5.23507	5.72348	5.31971	6.40739	3.97049	4.86721	4.33476
ENSMUSG00000017009	8.19633	8.23722	8.38556	8.27858	8.50456	8.34375	8.14117	8.34576	7.99875	8.17819	8.32942	8.106
ENSMUSG00000017057	6.11512	5.7772	6.02747	6.15942	6.16518	5.98092	6.17117	6.01149	6.13791	6.49107	6.40085	5.87415
ENSMUSG00000017119	6.84368	6.76301	6.81033	7.06662	6.87628	6.74677	6.82132	6.84218	6.76426	6.76223	6.63666	7.01566
ENSMUSG00000017132	8.13248	8.2302	8.27804	8.13906	8.15973	8.37348	8.05373	8.13757	7.94916	8.05849	8.03502	7.9302
ENSMUSG00000017144	5.16051	5.3954	5.27342	5.22859	5.29031	5.10417	5.58805	5.16331	5.43021	5.43551	5.34337	5.61078
ENSMUSG00000017146	4.36934	4.96059	4.77252	4.91176	4.97851	4.90689	4.72706	4.94901	4.07811	4.85907	4.86263	4.69647
ENSMUSG00000017167	2.27114	1.70964	1.64738	1.88558	2.19725	1.84733	1.74466	1.91826	1.91297	1.72053	1.62066	2.09584
ENSMUSG00000017176	2.94926	2.84806	2.84327	2.5485	3.08341	2.99766	2.80738	3.11934	2.90304	2.87337	3.09043	2.61113
ENSMUSG00000017188	4.00094	4.03853	4.25281	4.13714	4.10798	4.12606	4.21005	4.07677	4.15499	4.06163	3.86598	3.9851
ENSMUSG00000017210	5.38093	5.53717	5.3351	5.32207	5.47681	5.41779	5.492	5.36191	5.34492	5.25848	5.3164	5.31962
ENSMUSG00000017221	6.63911	6.80032	6.72408	6.55832	6.61086	6.63721	6.66017	6.54342	6.48431	6.47683	6.67134	6.51006
ENSMUSG00000017264	5.98085	5.84425	5.94703	5.99996	5.94955	6.00459	5.99497	6.09702	5.91008	5.87566	5.95531	5.96878
ENSMUSG00000017286	4.58244	4.99129	5.08359	4.72925	4.82443	4.72124	4.78949	4.93088	4.69236	4.93606	4.63498	4.82366
ENSMUSG00000017288	5.53281	5.63821	5.56236	5.53409	5.71511	5.73277	5.53927	5.64795	5.60974	5.60071	5.6585	5.62347
ENSMUSG00000017291	7.88384	7.80261	7.87571	8.04532	7.89272	7.83847	7.83542	7.75959	7.85991	8.23364	8.12283	7.79709
ENSMUSG00000017299	4.40439	4.59137	4.48038	4.47358	4.64188	4.58969	4.62611	4.58746	4.58109	4.27254	4.35084	4.9228
ENSMUSG00000017307	3.64744	3.78754	3.67674	3.64819	3.53026	3.66156	3.5462	3.46657	3.75275	3.42428	3.48427	3.5828
ENSMUSG00000017309	5.57896	4.37678	3.86776	4.27171	4.19744	4.44954	4.35716	4.52467	4.89917	4.7011	4.9229	4.35215
ENSMUSG00000017314	0.386704	0.173019	-1.06688	-0.384345	-0.200797	-0.430085	-1.12184	0.118029	-1.23571	0.618278	0.334604	0.606106
ENSMUSG00000017344	0.255641	0.173019	-1.06688	-0.299352	-0.648775	-0.572272	-0.444375	-0.201413	-2.06484	0.323182	0.388213	0.485229
ENSMUSG00000017376	4.92139	4.88978	4.81952	4.83394	4.84789	4.87984	4.73827	4.59074	5.02949	4.91717	4.76974	4.83586
ENSMUSG00000017386	1.94934	1.48258	1.47017	1.56128	1.21513	1.73105	1.29638	1.54471	1.31348	1.35461	1.80932	1.21243
ENSMUSG00000017390	2.58957	2.78715	2.64863	2.2939	2.83608	2.72111	2.62619	2.38809	2.69783	1.97095	2.90977	2.19553
ENSMUSG00000017400	2.32117	1.73567	1.33866	1.04813	1.3195	1.87499	2.47361	2.32742	2.65596	1.1848	0.948149	1.48887
ENSMUSG00000017404	8.13613	8.20317	8.31403	8.28745	8.15825	8.1569	8.20327	8.34559	8.19655	8.11321	7.9813	8.32068
ENSMUSG00000017405	1.77954	1.68498	2.00455	1.66429	1.97376	1.66777	2.28385	1.42835	1.8934	1.61837	2.16766	1.58024
ENSMUSG00000017417	3.92749	4.21969	3.76904	4.05479	3.64853	3.81939	3.98929	3.75099	4.00708	3.60553	3.13816	4.26762
ENSMUSG00000017418	6.26534	6.29628	6.35648	6.52693	6.33794	6.48175	6.28897	6.18652	6.03134	6.8068	6.5768	6.20721
ENSMUSG00000017421	6.71772	6.74703	6.83422	6.99902	6.86799	6.82513	6.83577	6.73194	6.79138	6.95552	7.01058	6.85074
ENSMUSG00000017428	6.69946	6.71072	6.81371	6.721	6.68488	6.7552	6.64603	6.74169	6.71841	6.71956	6.70894	6.60486
ENSMUSG00000017446	3.87278	2.48357	2.03269	2.80653	2.1029	2.39802	2.17683	2.5752	2.97326	2.7084	2.59338	2.93353
ENSMUSG00000017466	8.52502	8.57893	8.46767	8.82947	8.59634	8.40147	8.57284	8.81985	8.49746	8.54009	8.33272	8.73701
ENSMUSG00000017478	6.48999	6.55188	6.53243	6.43531	6.56519	6.50706	6.58464	6.51641	6.62288	6.31244	6.44536	6.59545
ENSMUSG00000017485	6.90591	6.8127	6.88697	6.84864	6.85895	6.86292	6.93793	6.81756	6.9955	7.28441	7.188	6.88419
ENSMUSG00000017491	2.6818	1.32008	1.33862	0.404913	0.59341	1.46592	1.91236	1.89754	3.21296	0.25616	1.11646	-0.586876
ENSMUSG00000017493	6.57878	6.56011	6.50821	6.65071	6.54467	6.39723	6.32783	6.89518	6.46031	6.6008	6.70456	6.7894
ENSMUSG00000017499	3.33721	4.01708	3.68353	3.83274	3.96512	3.74637	3.80969	3.64496	3.38523	3.68218	3.72724	3.80753
ENSMUSG00000017548	5.8823	5.97482	6.06443	5.99459	6.09462	5.96973	5.99532	5.88564	5.82219	6.29232	6.15285	5.8422
ENSMUSG00000017550	3.96468	4.58078	4.2762	4.41406	4.68159	4.374	4.48242	4.35269	4.17462	4.75368	4.62374	4.29934
ENSMUSG00000017561	6.07316	6.28033	6.24223	6.26118	6.19725	6.15501	6.14447	6.13889	6.10826	6.26131	6.09225	6.16829
ENSMUSG00000017607	3.20136	2.63824	2.68884	2.92346	3.22335	2.73157	2.92975	3.05896	3.1793	2.70767	2.58191	2.74878
ENSMUSG00000017615	6.1491	6.03715	5.99846	6.02228	6.04727	6.0248	5.94479	6.05774	5.89076	5.96514	6.25212	6.04159
ENSMUSG00000017631	8.32606	8.61238	8.58192	8.48384	8.52424	8.67165	8.55009	8.40848	8.38918	8.33238	8.27651	8.47319
ENSMUSG00000017639	2.25407	1.73567	2.07686	1.77271	2.49362	1.79036	2.26213	2.29611	2.72509	2.25463	2.06115	2.81298
ENSMUSG00000017652	5.00887	4.87033	5.01047	5.2298	4.53036	4.68428	4.65293	4.95182	4.73242	4.8905	4.67498	4.77539
ENSMUSG00000017664	5.62843	5.75913	5.81714	5.74706	5.75981	5.82002	5.74356	5.7715	5.70654	5.5067	5.46403	5.85305
ENSMUSG00000017667	0.774576	0.981289	-0.472227	0.00130124	0.755454	0.596969	0.985423	0.703398	0.737253	0.327889	1.55692	0.876664
ENSMUSG00000017670	7.25518	7.15135	7.16836	7.05729	7.30662	7.15647	7.28083	7.30385	7.40177	6.90411	6.89711	7.06947
ENSMUSG00000017677	7.34827	7.2135	7.28227	7.2451	7.122	7.29328	7.34517	7.25605	7.26041	7.38494	7.35553	7.38726
ENSMUSG00000017679	5.83207	5.79466	5.8765	5.95341	5.9015	5.78789	5.78284	5.70931	5.64492	5.9248	5.86805	5.66397
ENSMUSG00000017686	5.60892	5.58656	5.6653	5.65994	5.68699	5.66355	5.65121	5.65392	5.66136	5.87237	5.7098	5.45063
ENSMUSG00000017692	-0.0487223	-0.619029	-0.741677	-0.299352	-1.10894	0.0297911	-0.920416	-0.392285	0.222953	-0.228454	0.538034	1.02866
ENSMUSG00000017697	2.47639	2.61556	2.43985	2.90828	2.38535	2.47219	2.65802	2.24782	2.15265	2.14776	2.54698	3.01207
ENSMUSG00000017707	9.42448	9.40099	9.49251	9.83981	9.68375	9.34718	9.39728	9.55436	9.40786	9.74427	9.49339	9.62408
ENSMUSG00000017713	2.6818	2.81251	3.08807	2.42456	2.72643	2.80978	2.76417	2.83202	2.47747	2.47695	2.24723	2.74878
ENSMUSG00000017715	6.87667	6.98509	7.08957	6.75265	6.88266	7.05106	6.87655	6.79779	6.77417	6.69849	6.9227	6.8049
ENSMUSG00000017716	3.65916	4.65882	4.52325	4.48964	4.71169	4.25137	4.25892	4.57411	3.99293	4.52922	4.41498	4.39188
ENSMUSG00000017718	2.41926	2.6945	2.90081	2.96988	2.99241	3.06164	2.91417	3.18614	3.07216	3.24029	2.66679	2.82919
ENSMUSG00000017721	6.6981	6.88567	6.81171	6.70981	6.7408	6.71276	6.83539	6.75055	6.81146	6.53585	6.62217	6.77258
ENSMUSG00000017734	3.01079	3.24892	3.00446	3.10316	3.58712	3.55443	3.3903	3.47358	2.9027	2.90454	2.63295	3.42152
ENSMUSG00000017737	6.9763	6.53959	6.87567	6.41815	6.75248	5.83009	6.62909	6.50133	7.1345	5.52186	7.40243	6.2376
ENSMUSG00000017740	1.47684	1.54278	1.6749	0.912183	1.35268	0.837654	1.62094	1.57114	2.07003	0.387228	1.84812	1.00827
ENSMUSG00000017747	4.15011	4.04499	4.07928	3.86008	4.03646	3.93599	4.1226	4.06021	4.07134	3.67454	3.94848	4.27067
ENSMUSG00000017754	8.64844	8.22611	8.20324	8.78064	8.22403	8.06415	8.3386	8.6063	8.64012	8.22412	7.72343	8.5985
ENSMUSG00000017756	7.24981	7.37078	7.31993	7.37416	7.41633	7.20556	7.3633	7.35695	7.24749	7.15207	7.14251	7.44259
ENSMUSG00000017760	9.62162	9.83146	9.76711	9.94187	9.78972	9.68063	9.78388	9.7501	9.7083	9.57065	9.40648	9.76367
ENSMUSG00000017764	1.94934	2.52892	2.01359	2.10413	2.38535	2.19333	2.13221	2.29611	2.45898	2.1103	2.10878	1.89694
ENSMUSG00000017765	6.33572	6.35411	6.31675	6.07214	6.25017	6.21673	6.08161	6.29503	6.12613	5.9355	6.24035	6.13997
ENSMUSG00000017767	0.917013	0.570118	0.190514	0.638268	0.937483	0.524969	0.764503	0.74676	0.979279	-0.0482167	-0.26644	0.662948
ENSMUSG00000017774	8.43361	8.38426	8.41215	8.33687	8.30735	8.38979	8.28864	8.30823	8.2579	8.11557	8.34545	8.26731
ENSMUSG00000017776	7.17391	7.20234	7.10488	7.11821	7.00464	7.13744	7.07963	7.12783	7.00403	7.18521	7.15978	7.03342
ENSMUSG00000017778	5.53583	5.83037	5.81066	5.6222	5.68168	5.89029	5.61811	5.82053	5.56775	5.43095	5.49329	5.81173
ENSMUSG00000017781	8.70587	8.64425	8.681	8.59422	8.67993	8.73422	8.72216	8.72735	8.65874	8.56715	8.70657	8.59197
ENSMUSG00000017801	4.70562	4.59507	4.51009	4.74419	4.58893	4.61452	4.56027	4.46959	4.69925	4.48397	4.62653	4.61238
ENSMUSG00000017802	5.94076	6.11228	5.97722	6.13218	6.08107	6.0508	6.17255	6.17965	6.13378	5.96251	5.85025	6.27145
ENSMUSG00000017817	2.0116	1.88267	0.467342	1.11159	0.352197	1.70045	1.25536	1.57111	1.14989	2.1103	2.31753	1.48887
ENSMUSG00000017830	5.59261	5.65428	5.64447	5.84372	5.60307	5.54593	5.83424	5.64433	5.74013	5.69475	5.26673	5.71325
ENSMUSG00000017831	6.08703	5.91432	6.09015	6.18262	6.15933	6.12611	5.93346	5.89556	6.08069	6.47286	6.37627	5.89636
ENSMUSG00000017837	5.57805	5.53718	5.36593	5.43335	5.48867	5.57363	5.65857	5.78207	5.81476	5.22601	5.17711	5.61439
ENSMUSG00000017843	7.23638	7.19264	7.22555	7.37578	7.27391	7.26678	7.26549	7.24418	7.26286	7.32942	7.25071	7.28677
ENSMUSG00000017858	4.52312	4.52218	4.65994	4.6618	4.74544	4.69044	4.7521	4.4873	4.45252	4.76277	4.49536	4.71002
ENSMUSG00000017861	3.20714	4.32935	4.15387	4.00553	4.22009	3.93784	3.87207	4.25428	3.62834	3.81618	4.04186	4.03441
ENSMUSG00000017897	-0.0487223	-0.619029	-2.50954	-1.73109	-1.10894	-0.572272	-0.913851	-0.392285	-1.46291	-0.811996	0.160675	-0.0415256
ENSMUSG00000017929	8.49789	8.50814	8.5803	8.64307	8.36571	8.54084	8.29297	8.36801	8.36406	8.25335	8.27245	8.16234
ENSMUSG00000017969	3.07098	2.11852	1.40591	1.1423	1.53717	1.66945	2.01423	2.62076	1.95961	1.72053	3.22911	1.55042
ENSMUSG00000017978	0.448025	-0.492794	-1.26188	-1.97293	-2.11161	-0.0721751	-0.0870452	-0.49811	-0.866748	-0.434468	-0.185886	0.606106
ENSMUSG00000017999	5.33494	5.40035	5.36783	5.18498	5.24416	5.36562	5.23868	5.30717	5.34205	4.92144	5.27508	5.34671
ENSMUSG00000018001	6.00211	5.96467	5.80728	5.82275	5.94784	5.99201	5.87818	5.95245	5.82933	5.87891	6.21258	5.96172
ENSMUSG00000018008	9.11782	9.10637	9.17991	9.1466	9.09377	9.13901	9.17556	9.19167	9.26829	8.9715	8.92146	9.16193
ENSMUSG00000018012	2.47638	2.23257	2.42371	2.50945	2.56595	2.33951	2.13221	2.62076	2.23444	2.69507	2.24672	2.40996
ENSMUSG00000018040	6.29735	6.41019	6.31523	6.25129	6.27739	6.30789	6.35471	6.28034	6.27307	5.98468	6.18393	6.30952
ENSMUSG00000018042	6.79495	6.85547	6.78057	6.80708	6.74286	6.80413	6.64803	6.78041	6.65736	6.50479	6.84136	6.75838
ENSMUSG00000018068	5.10813	5.27092	5.17898	5.01426	5.04425	5.06857	5.20224	5.06488	4.89949	5.10049	5.09333	5.09292
ENSMUSG00000018076	7.90514	7.98928	7.97548	7.93408	7.8946	8.06057	8.07128	8.00761	8.05737	7.87125	7.85851	8.07384
ENSMUSG00000018102	5.24192	5.25236	5.3183	5.52086	5.43904	5.0336	5.00345	5.01998	4.99143	5.09037	5.02247	4.7002
ENSMUSG00000018143	6.11866	6.3265	6.29287	6.15812	5.9732	6.36797	6.24867	6.34849	6.16397	6.19537	6.1245	6.31311
ENSMUSG00000018160	6.87978	6.9046	6.87487	6.95521	6.88977	6.92148	6.87212	6.92333	6.93199	6.94918	6.91229	6.87716
ENSMUSG00000018166	2.88394	2.67056	2.68969	2.60075	2.68796	2.73627	3.14715	2.76498	3.15421	2.57646	2.39814	2.68159
ENSMUSG00000018167	5.84142	5.96879	5.92515	6.00753	5.82895	5.85571	6.0263	6.08207	6.03241	5.78016	5.5647	6.10706
ENSMUSG00000018168	2.6031	1.28522	0.802933	0.912219	1.41687	1.6692	2.50894	2.03669	2.75184	2.18427	1.64289	1.94357
ENSMUSG00000018169	3.8453	3.65062	3.32429	3.29744	3.53836	3.6424	3.80441	3.58791	3.77923	3.65092	3.47928	3.8262
ENSMUSG00000018171	7.93178	7.76891	7.89853	8.0009	7.80442	7.80403	7.68317	7.87026	7.79654	8.24744	7.79159	7.73263
ENSMUSG00000018189	4.50151	4.60761	4.62839	4.58952	4.62186	4.64011	4.42406	4.54582	4.36532	4.8938	4.84754	4.45592
ENSMUSG00000018196	3.84143	3.65815	3.58906	3.82471	3.76329	3.68664	3.62413	3.78273	3.83238	3.77617	3.82334	3.78751
ENSMUSG00000018199	4.03235	3.66037	3.6395	3.92068	3.99784	3.78696	4.02407	3.87367	3.81284	4.20974	4.22578	3.84556
ENSMUSG00000018209	7.19744	7.26924	7.27385	7.23648	7.26943	7.29276	7.32549	7.32608	7.37234	7.29915	7.26952	7.40611
ENSMUSG00000018217	6.65734	6.67053	6.63586	7.21625	7.00276	6.48303	6.57177	6.79456	6.38834	6.70354	6.99863	6.4303
ENSMUSG00000018238	0.563362	0.317873	0.335558	0.126389	0.353312	0.780293	0.719186	0.921111	0.836618	0.507373	0.388213	1.00831
ENSMUSG00000018239	1.69489	1.92852	1.70192	1.9736	1.70071	1.53691	1.98943	1.34496	1.65402	1.9917	2.09403	2.0108
ENSMUSG00000018286	6.65576	7.04127	6.89985	6.94347	6.69604	6.90609	6.81361	6.91999	6.49751	6.57264	6.48029	6.9404
ENSMUSG00000018287	4.29232	4.45915	4.66424	4.57877	4.47111	4.35557	4.54333	4.49659	4.38576	4.46183	4.33562	4.61434
ENSMUSG00000018293	9.67878	9.93692	9.91568	9.7459	9.73461	9.85653	9.77206	9.77934	9.58265	9.45652	9.58201	9.8195
ENSMUSG00000018322	5.47416	5.44554	5.50195	5.52872	5.52489	5.53946	5.3582	5.49026	5.48106	5.33151	5.36763	5.42814
ENSMUSG00000018326	7.97288	7.96958	7.9048	7.92497	8.0057	7.95767	7.96447	8.01591	7.96183	8.01039	8.05045	7.86755
ENSMUSG00000018334	5.07806	4.71439	4.49984	4.26474	4.72061	4.52132	4.67359	4.95638	5.09684	4.28882	4.61574	4.39472
ENSMUSG00000018339	4.81552	4.40957	4.16332	4.57291	4.68159	4.3247	4.02633	4.76092	3.80478	4.42416	4.69194	4.35646
ENSMUSG00000018340	7.49243	7.25108	7.19055	7.24725	7.33767	7.22975	7.31741	7.4348	7.43455	7.14376	7.27658	7.43496
ENSMUSG00000018341	1.56268	1.513	1.78015	1.6279	0.700328	1.27148	1.33627	1.54471	1.95966	2.09316	1.05145	1.69374
ENSMUSG00000018347	4.02126	3.90687	4.06791	3.94149	4.15105	4.05529	4.18219	4.01078	3.8375	3.79272	3.89404	3.9851
ENSMUSG00000018362	6.49837	6.71603	6.67628	6.8243	6.75663	6.57576	6.61412	6.73228	6.39009	6.76939	6.7459	6.49504
ENSMUSG00000018363	6.10375	5.98516	5.92802	6.04518	5.92852	6.01395	5.92204	5.89678	6.08201	6.19052	6.18379	5.9758
ENSMUSG00000018372	3.42371	3.38888	3.46443	3.72524	3.69454	3.42004	3.66058	3.60078	3.75936	3.63019	3.44053	3.58279
ENSMUSG00000018377	5.31001	5.16103	5.17804	5.27657	5.08352	5.05935	5.29561	5.24172	5.30777	5.37164	5.35183	5.21623
ENSMUSG00000018378	2.58957	1.90577	1.40591	1.20182	1.70068	1.57114	2.01423	2.0176	2.173	1.61749	2.4368	1.63809
ENSMUSG00000018379	7.14584	7.29684	7.26447	7.22814	7.27318	7.24705	7.2596	7.22314	7.07923	7.39953	7.45513	7.22879
ENSMUSG00000018381	6.23818	5.8942	5.92834	5.70582	5.69784	5.82478	6.09699	5.95873	6.49357	5.54836	5.2842	6.05492
ENSMUSG00000018387	0.741305	0.189081	-0.474403	-1.23437	-0.918623	-0.730021	-0.0187382	-0.559343	0.29922	0.0599589	0.680727	0.749583
ENSMUSG00000018395	4.63912	4.90383	4.58397	5.1109	4.79988	4.8085	4.81115	4.82649	4.80721	4.8274	4.46062	5.09659
ENSMUSG00000018398	6.85279	6.83328	6.7663	7.031	6.92187	6.89045	6.65692	6.8442	6.83988	6.69867	6.79615	6.89218
ENSMUSG00000018401	5.19222	5.43366	5.3663	5.4671	5.31577	5.39169	5.24466	5.15274	5.57206	5.10743	5.21967	5.42813
ENSMUSG00000018405	3.40836	3.46084	3.40813	3.27683	3.25117	3.30273	2.9935	3.11827	3.21297	2.81635	2.78542	3.36068
ENSMUSG00000018412	7.05487	7.10796	7.14967	7.16341	7.22071	7.18047	7.19654	7.0854	7.17578	7.18544	7.01892	7.21349
ENSMUSG00000018415	4.24507	4.14397	4.06271	4.2955	4.26436	4.15456	4.43768	4.25758	4.34964	4.24534	4.21444	4.37359
ENSMUSG00000018417	4.98543	4.78189	4.37532	4.49038	4.23352	4.6669	4.78922	4.83355	4.56239	4.95992	5.30391	4.65503
ENSMUSG00000018425	5.596	5.75958	5.55799	5.629	5.61339	5.8753	5.78286	5.71261	5.81232	6.26379	5.63354	5.71358
ENSMUSG00000018427	3.91668	3.68442	3.31497	3.53585	3.36935	3.32297	3.88584	3.7699	3.86115	3.71997	3.26537	4.02901
ENSMUSG00000018428	3.83295	3.86032	3.75622	3.60913	3.8067	3.90238	3.86527	3.85295	4.01262	3.40893	4.0225	4.10278
ENSMUSG00000018433	4.84726	4.91052	4.90628	4.87338	4.94956	4.91358	5.00275	4.6289	4.89548	5.0907	5.07776	4.65853
ENSMUSG00000018442	5.38015	5.50144	5.44774	5.61243	5.4441	5.41834	5.27028	5.46281	5.2794	5.34126	5.33791	5.31501
ENSMUSG00000018446	5.06934	5.2775	5.26786	5.21788	5.14678	5.33024	5.29732	4.88324	4.92568	5.13335	5.34881	5.06448
ENSMUSG00000018449	3.51966	3.623	3.89143	3.45865	3.58012	3.54585	3.72209	3.85295	3.69189	3.46937	3.53268	3.68239
ENSMUSG00000018459	3.21905	3.18674	3.46443	3.59827	3.675	3.09496	2.9935	3.20514	3.08206	3.34587	2.79538	3.62632
ENSMUSG00000018470	0.0335966	-1.08163	0.11213	-0.143132	-0.200797	-0.1819	-0.0870452	0.187944	0.144368	-0.434468	0.0318606	-0.460068
ENSMUSG00000018474	6.97155	7.01473	6.81659	7.05298	7.19512	6.9168	6.88833	7.03708	7.21696	6.74763	6.31822	7.06033
ENSMUSG00000018476	9.26889	9.41727	9.60873	9.44427	9.37215	9.59697	9.4068	9.36937	9.20293	9.4752	9.43904	9.37419
ENSMUSG00000018481	6.05897	6.00649	5.99093	5.91859	6.0083	6.0171	5.98575	5.92414	6.05149	6.12525	6.2802	5.79118
ENSMUSG00000018500	5.32073	5.25849	5.44948	5.4146	5.01004	5.34319	4.94265	5.17031	4.75718	5.34595	5.28274	4.65153
ENSMUSG00000018501	8.24974	8.23894	8.27315	8.33601	8.28615	8.2235	8.24845	8.18564	8.3414	8.27465	8.21896	8.26657
ENSMUSG00000018507	6.55598	6.63442	6.63847	6.63881	6.66985	6.69533	6.57802	6.71125	6.55219	6.49409	6.42853	6.67792
ENSMUSG00000018509	0.386704	0.247191	0.899438	0.299864	0.980614	1.09454	0.876891	1.07664	0.144368	0.721312	1.1786	0.662948
ENSMUSG00000018537	2.13136	2.40558	2.1967	2.13948	2.5116	2.08345	2.36714	2.07408	2.64872	2.16775	2.27708	2.44981
ENSMUSG00000018541	5.32771	5.54455	5.69834	5.85904	5.65555	5.64887	5.57985	5.57612	5.43019	5.8073	5.37193	5.75828
ENSMUSG00000018543	-0.550149	-0.169319	-0.741677	-0.785462	-0.407467	0.214358	-0.196607	-0.293695	-0.446142	-1.13286	-0.642938	0.0465549
ENSMUSG00000018547	6.07363	6.31468	6.3693	6.30152	6.36133	6.21403	6.33762	6.24905	6.33757	6.1694	6.09463	6.32085
ENSMUSG00000018548	4.32096	4.54444	4.67364	4.60506	4.73926	4.56867	4.62611	4.69942	4.38577	4.83343	4.98798	4.7532
ENSMUSG00000018559	6.41313	6.44751	6.45581	6.47821	6.40053	6.37583	6.34985	6.47273	6.26974	6.23315	6.18473	6.42106
ENSMUSG00000018565	4.61466	4.68881	4.79704	4.79533	4.5606	4.70168	4.61903	4.71041	4.4018	4.57877	4.64608	4.5875
ENSMUSG00000018566	0.185356	-0.910414	-1.75484	-2.26365	-1.78861	-0.90716	-0.586289	-0.872051	-1.46291	0.111984	-0.53921	-0.460068
ENSMUSG00000018567	8.04596	8.12179	8.14912	8.25769	8.02568	8.19256	8.17801	8.19081	8.00037	7.97416	7.90654	8.15172
ENSMUSG00000018570	-0.434952	-0.376722	-0.476461	-1.34298	-0.523082	-0.90716	-0.586289	-0.736346	-1.23571	-0.549672	-0.351758	-0.586876
ENSMUSG00000018572	5.5858	5.6356	5.56949	5.63576	5.43003	5.53946	5.59518	5.56955	5.48336	5.0907	5.33669	5.84988
ENSMUSG00000018574	5.72886	5.80177	5.78305	5.73481	5.79697	5.8247	5.78586	5.83751	5.7033	5.49849	5.65221	5.7278
ENSMUSG00000018583	7.57313	7.77296	7.73626	7.55996	7.64667	7.70875	7.69233	7.75997	7.51888	7.46264	7.61003	7.74672
ENSMUSG00000018585	5.94401	5.96539	5.94045	5.96961	5.87385	5.94221	5.77379	5.9933	5.88008	5.59995	5.49756	6.02135
ENSMUSG00000018593	8.20905	7.48685	6.37776	6.58466	6.67225	7.51777	7.56329	8.01891	6.81179	7.65076	8.40829	7.75547
ENSMUSG00000018599	3.09992	3.44516	3.09826	3.01169	3.05346	2.79537	3.23417	3.23847	3.41896	2.54872	2.99863	3.42742
ENSMUSG00000018604	3.43889	1.83531	1.53169	1.64944	1.72625	1.81913	1.8586	2.12843	2.5225	2.37007	3.07418	1.94357
ENSMUSG00000018648	0.862606	0.173019	0.335627	0.94739	0.285037	0.65824	-0.920416	0.650989	-0.446142	0.863144	0.912002	0.35329
ENSMUSG00000018651	2.91686	2.94047	2.85523	2.8993	3.25992	2.90677	3.06645	3.13607	2.99517	2.90654	3.10653	2.87444
ENSMUSG00000018654	7.63809	7.56081	7.55307	7.63831	7.60154	7.43783	7.75228	7.58927	7.86056	7.65936	7.49719	7.62707
ENSMUSG00000018659	4.08182	4.29162	4.29333	4.30262	3.99169	4.23682	3.9056	4.09508	4.18448	4.01678	3.96632	4.0127
ENSMUSG00000018661	5.38093	5.29176	5.30018	5.39082	5.29458	5.27455	5.33721	5.13072	5.2496	5.11812	5.17101	5.14475
ENSMUSG00000018666	5.11426	5.16394	5.28493	5.15651	5.22563	5.23804	5.221	5.26232	5.12305	5.17708	5.08144	5.27932
ENSMUSG00000018669	4.59943	4.98844	4.84705	4.68806	4.9216	4.93033	4.66578	4.95388	4.78916	4.71365	4.67316	4.7983
ENSMUSG00000018672	2.16557	2.15755	2.01361	2.46156	2.31974	2.21514	2.08617	2.54285	2.19225	2.4916	2.47448	2.28878
ENSMUSG00000018677	5.83053	5.98651	5.95831	5.9946	5.93126	5.90214	5.8889	5.8711	5.71218	5.71828	5.65084	5.92442
ENSMUSG00000018678	5.03374	4.93541	5.11914	5.09365	4.96516	4.92023	4.99965	4.89761	4.99632	5.13567	4.72996	5.04009
ENSMUSG00000018697	4.75007	4.65801	4.7915	4.53501	4.58019	4.67533	4.74199	4.66305	4.66799	4.48397	4.70784	4.77679
ENSMUSG00000018707	10.0605	10.1254	10.1003	10.1162	10.068	10.0608	10.0926	10.1103	10.1091	9.96705	10.0197	10.0781
ENSMUSG00000018733	2.03177	1.65614	2.25157	2.07259	1.91578	1.81913	2.30295	2.23134	2.45898	2.05222	2.23215	2.34195
ENSMUSG00000018736	7.41795	7.35368	7.54345	7.60563	7.37612	7.42786	7.29608	7.32719	7.20536	7.54146	7.55705	7.25052
ENSMUSG00000018740	0.563362	0.385188	0.644874	0.981759	0.536738	0.837654	-0.0870452	0.0445518	1.06711	0.507373	1.45469	0.963716
ENSMUSG00000018750	5.94064	5.65607	5.50205	5.73485	5.81032	5.61523	5.46752	5.83206	5.70291	5.45245	5.66855	5.76641
ENSMUSG00000018752	5.07262	5.09017	4.87881	5.04005	4.9379	5.13024	4.93943	4.71696	4.77895	4.71435	4.67162	5.15641
ENSMUSG00000018761	5.02438	5.44057	5.24187	5.10933	5.23062	5.34132	5.34814	5.11044	5.31477	5.06423	5.16022	5.13015
ENSMUSG00000018765	5.97118	6.05529	5.98163	5.93533	5.88586	6.02634	5.84809	6.02591	5.84938	5.62507	5.79324	5.95888
ENSMUSG00000018770	6.22964	6.45421	6.42996	6.32821	6.33759	6.43572	6.36077	6.24773	6.25678	6.18377	6.47617	6.40865
ENSMUSG00000018774	9.33283	9.6089	9.60361	9.73872	9.46061	9.5109	9.52692	9.44979	9.27593	9.30377	9.04498	9.57046
ENSMUSG00000018796	5.81118	5.90247	5.91653	5.98543	5.79628	5.72597	6.03795	5.80867	6.01494	6.01444	5.76734	5.95677
ENSMUSG00000018800	1.64339	1.0147	0.190514	0.912183	0.893069	1.27148	0.437804	0.92107	1.02386	1.59054	2.28961	1.05149
ENSMUSG00000018809	2.47638	2.84438	2.97164	2.93251	2.87243	2.97807	2.79909	2.99133	2.45257	2.75455	2.79265	2.80926
ENSMUSG00000018819	8.49179	8.26868	8.39623	8.22394	8.43337	8.31473	8.40245	8.24993	8.5858	8.13094	8.34868	8.09642
ENSMUSG00000018820	5.21	5.14034	5.2593	5.14148	5.23749	5.38759	5.19574	5.33712	5.40947	5.08314	5.14306	5.26034
ENSMUSG00000018821	3.53388	3.37237	3.66992	3.26292	2.98104	3.34291	3.15832	3.41648	3.27883	3.49138	3.31466	2.86235
ENSMUSG00000018830	3.56969	3.2522	2.64943	2.61245	2.06403	2.82493	2.69029	3.41717	2.26913	3.60444	4.19204	3.92292
ENSMUSG00000018841	3.40836	3.29613	3.40812	3.3378	3.46348	3.39161	3.4312	3.34941	3.68496	3.27992	3.27252	3.36882
ENSMUSG00000018845	3.41606	2.13817	1.59069	1.81108	2.30288	2.29922	2.40024	2.71849	2.67005	2.98106	3.32844	2.9101
ENSMUSG00000018846	6.24295	6.34352	6.31241	6.46066	6.35314	6.34837	6.29018	6.32264	6.23106	6.75081	6.50087	6.29265
ENSMUSG00000018848	5.93005	6.08228	6.08375	6.07032	5.82587	6.02789	6.13912	6.03098	5.96685	6.02675	6.018	5.98837
ENSMUSG00000018858	4.07084	4.22429	4.32842	4.03037	4.23796	4.15455	4.0505	4.17042	3.93887	3.97571	4.03095	4.029
ENSMUSG00000018861	3.18344	3.39704	3.12845	2.93483	3.25116	3.27186	3.06645	3.24669	3.4601	3.01185	3.18434	3.66163
ENSMUSG00000018882	4.10455	4.13422	4.03642	4.14853	4.13207	3.90908	4.13774	4.1574	4.1037	4.06163	3.8899	4.13326
ENSMUSG00000018893	3.57569	1.81104	1.6749	2.135	1.59377	1.63724	1.55486	2.28019	2.44266	2.76906	2.94598	1.92044
ENSMUSG00000018899	6.78288	6.92701	6.67728	6.71037	6.55793	6.6329	6.68206	6.87698	6.7494	6.81298	6.82682	6.79986
ENSMUSG00000018900	3.80223	3.74298	3.59646	3.63219	3.65557	3.52812	3.62135	3.79326	3.77516	3.73748	3.79851	3.79414
ENSMUSG00000018906	4.06574	3.76876	3.35491	3.53441	3.93759	3.77602	3.70662	4.34888	3.68805	3.42596	4.16427	3.51494
ENSMUSG00000018909	7.86484	7.80026	7.84335	7.7896	7.92564	7.86085	7.87785	7.87811	7.96999	7.69253	7.83845	7.79583
ENSMUSG00000018919	-0.228951	-0.757377	-0.152354	0.126389	-0.407467	-0.300662	-0.743701	-0.736346	-1.03947	-0.549672	-0.642938	-0.343512
ENSMUSG00000018920	7.94172	8.32113	8.25405	8.7475	8.37458	8.15986	8.23907	8.15046	8.11693	8.4178	7.75356	8.40536
ENSMUSG00000018921	5.43494	5.63375	5.49036	5.50747	5.40941	5.48218	5.61262	5.46055	5.5398	5.21943	5.2451	5.67955
ENSMUSG00000018923	4.23641	4.28283	4.38785	4.36254	4.38553	4.34463	4.43729	4.46608	4.31129	4.10512	4.0552	4.40725
ENSMUSG00000018924	5.33905	3.90114	3.01456	2.9695	4.349	2.78082	4.37642	3.13607	5.22594	2.21988	2.18749	2.70885
ENSMUSG00000018925	0.862606	-0.376722	0.854691	-0.143058	1.02241	0.377968	0.580205	0.187944	1.06711	0.721263	-0.351758	-0.235672
ENSMUSG00000018927	10.1838	9.62582	9.69044	9.40247	9.85384	9.63488	9.65805	10.047	9.9441	8.95992	9.74748	9.54649
ENSMUSG00000018930	6.8915	6.8533	6.87047	7.19854	6.84221	6.51037	6.84577	6.82375	6.67919	6.5855	6.49758	6.77055
ENSMUSG00000018931	3.54093	3.79993	3.52618	4.02626	3.47105	3.54585	3.88558	3.84215	3.9213	3.69489	3.49652	4.06636
ENSMUSG00000018932	6.92532	7.06113	7.13651	7.02233	6.8642	7.20305	7.03132	6.96463	6.90563	7.09614	7.2084	6.93651
ENSMUSG00000018965	7.83828	7.94559	7.86404	7.96685	7.91533	7.85605	7.76034	7.83403	7.80573	7.86677	7.75492	7.77681
ENSMUSG00000018974	5.67987	5.86169	5.91653	5.81491	5.80891	5.80726	5.70881	5.80311	5.72968	5.57267	5.78732	5.92456
ENSMUSG00000018983	4.35321	4.79395	4.59149	4.51711	4.76406	4.67478	4.82493	4.74362	4.6432	4.6101	4.58982	4.75972
ENSMUSG00000018986	3.35505	3.34863	3.03253	3.10804	3.16723	3.14026	3.47056	3.30342	3.57249	3.19533	3.30538	3.11662
ENSMUSG00000018995	3.24575	3.68442	3.70504	3.3114	3.56646	3.85455	3.62144	3.14557	3.46009	3.3133	3.61425	3.41091
ENSMUSG00000018999	5.70705	5.80527	5.67441	5.87612	5.80294	5.68997	5.75398	5.66284	5.69462	5.75456	5.74673	5.62096
ENSMUSG00000019039	4.78317	4.66445	4.65303	4.78613	4.62325	4.83125	4.73455	4.69342	4.71633	4.55888	4.58121	4.83277
ENSMUSG00000019054	5.83856	5.85022	5.83652	5.87854	5.74015	5.85808	5.84464	5.99817	5.77428	5.57459	5.62872	5.9622
ENSMUSG00000019055	7.6251	7.60929	7.56735	7.73419	7.70538	7.56041	7.56634	7.87762	7.43828	7.40356	7.38534	7.6878
ENSMUSG00000019066	5.11967	5.25007	5.14643	5.09953	5.16983	5.21774	5.29425	5.15928	5.25194	4.97563	5.16865	5.16835
ENSMUSG00000019080	2.0116	2.03715	2.0561	1.6279	1.98089	2.05507	1.774	2.16356	2.09113	2.01216	1.95858	2.07502
ENSMUSG00000019082	4.8025	5.18993	4.99641	4.95132	4.88521	4.90689	4.99342	5.05322	5.01576	4.90081	4.69726	4.95445
ENSMUSG00000019087	8.12169	8.11812	8.14609	8.23169	8.05632	8.11385	8.1707	8.16947	8.01848	7.95879	7.97507	8.09367
ENSMUSG00000019088	5.9152	6.11135	6.11504	6.22201	6.19355	6.12755	6.16841	6.02499	5.95394	5.96514	5.8459	6.02678
ENSMUSG00000019122	9.60853	9.03687	9.10034	8.96106	9.33197	9.22411	9.13077	9.25775	9.26281	8.99309	9.38287	8.94381
ENSMUSG00000019124	0.776059	-0.269297	-1.4874	-0.905964	-0.648775	-0.569287	-0.586289	-0.612316	0.147111	-0.0462695	0.836873	-0.232351
ENSMUSG00000019132	9.03997	9.10879	9.17722	9.17839	9.10912	9.15862	9.13839	8.96566	8.97556	9.32859	9.20605	9.06514
ENSMUSG00000019139	5.7561	5.69473	5.87313	5.4127	5.21797	5.66564	5.62273	5.55287	5.5009	5.30688	5.28097	5.42403
ENSMUSG00000019143	3.73809	4.00643	3.89793	3.87447	3.92156	4.1203	3.85158	4.03469	3.99033	3.82198	3.90787	4.00723
ENSMUSG00000019158	3.88931	4.36015	4.23442	3.96316	4.01276	4.1825	3.96405	4.0156	4.08804	4.08595	4.18657	4.10277
ENSMUSG00000019173	8.33747	8.52003	8.48144	8.46208	8.44856	8.42378	8.3837	8.57029	8.36389	8.1798	8.28916	8.54016
ENSMUSG00000019179	6.90086	6.99073	6.84948	6.86913	6.7664	6.91943	6.81613	6.90125	6.74025	6.74088	6.91278	6.86291
ENSMUSG00000019188	7.03364	7.09585	7.17125	6.97842	6.94476	7.15319	7.06028	6.95424	6.97619	6.8153	6.94803	6.90254
ENSMUSG00000019189	6.54	6.33077	6.56005	6.46507	6.35913	6.50224	6.3668	6.4473	6.575	6.47675	6.52524	6.36756
ENSMUSG00000019194	3.82719	3.30444	3.28848	3.72525	3.42501	3.51102	3.23417	4.04885	3.74611	3.28832	3.29374	3.87513
ENSMUSG00000019210	7.08906	7.03189	7.09471	7.10141	6.9798	7.10338	7.16188	7.07241	7.03727	7.01913	6.95078	6.99551
ENSMUSG00000019214	3.15625	3.96959	3.80086	3.697	3.82149	3.6003	3.69969	4.00724	3.288	3.44887	3.72228	4.0184
ENSMUSG00000019235	1.03238	0.104845	-1.06615	-0.567723	-0.105525	-1.34329	-0.442889	0.270891	0.0612543	-0.67488	0.387581	-0.0225774
ENSMUSG00000019254	7.5777	7.82622	7.80232	7.69055	7.77561	7.7488	7.75728	7.64184	7.69085	7.58317	7.60369	7.8092
ENSMUSG00000019256	6.61223	6.1616	6.35767	6.20942	6.30099	6.45417	6.30281	6.32995	6.59591	6.60427	6.75156	6.25536
ENSMUSG00000019261	6.05273	6.38331	6.32116	6.08233	6.2904	6.21886	6.17255	6.10932	6.21228	5.90488	6.12844	6.26573
ENSMUSG00000019278	2.03177	0.83377	0.318973	0.0237749	-0.0200574	1.2116	-1.12184	0.836568	0.864488	1.41731	2.96374	0.485229
ENSMUSG00000019295	3.3127	3.49933	3.21538	3.54737	3.45587	2.90679	3.28601	3.51498	3.36799	3.40893	3.2227	3.41091
ENSMUSG00000019297	5.21665	5.52603	5.52213	5.38762	5.37146	5.42412	5.35553	5.28424	5.35194	5.16337	5.2898	5.51368
ENSMUSG00000019301	-0.550149	-0.269297	-0.0587009	-1.34298	-0.407467	-0.300662	-0.315178	-0.612316	-0.446142	-0.549672	-1.15378	-0.0415256
ENSMUSG00000019302	7.86196	8.08887	8.21031	8.12268	8.08381	8.11304	8.09387	7.96288	8.01888	7.98159	8.09192	8.19411
ENSMUSG00000019303	1.18556	1.28526	1.59162	1.17237	1.35268	1.14085	1.21314	1.59704	0.885756	0.721312	1.20869	1.63809
ENSMUSG00000019320	0.32266	0.0947455	0.528979	0.549403	0.416307	0.5249	0.577478	0.548405	0.562232	0.323182	0.278982	0.546933
ENSMUSG00000019326	3.0053	2.22908	1.5371	1.69931	1.49008	2.04828	2.11521	3.00035	1.8058	2.77814	2.94977	2.30685
ENSMUSG00000019338	4.8386	4.79751	4.91832	4.84855	5.12734	5.05733	4.81791	4.86151	5.10598	4.70269	4.84542	5.07192
ENSMUSG00000019362	5.40045	5.63375	5.64879	5.604	5.55589	5.63154	5.5139	5.76073	5.45484	5.33557	5.34179	5.66729
ENSMUSG00000019370	7.68579	7.92273	7.90156	7.80691	7.87336	7.85626	7.84968	7.93423	7.6945	7.63652	7.67539	7.92652
ENSMUSG00000019373	4.64269	4.52217	4.52652	4.44191	4.57655	4.49927	4.59356	4.58746	4.61797	4.65632	4.7948	4.31715
ENSMUSG00000019428	7.31893	7.51357	7.43797	7.41803	7.50053	7.43679	7.34847	7.52733	7.3828	6.94777	7.15476	7.57186
ENSMUSG00000019432	7.45569	7.54395	7.61588	7.48465	7.5928	7.58421	7.44038	7.42278	7.39397	7.33452	7.49646	7.50325
ENSMUSG00000019433	5.29501	5.60233	5.54732	5.3035	5.4348	5.41347	5.27316	5.56934	5.35698	5.138	5.3073	5.46256
ENSMUSG00000019437	1.44711	1.57203	1.59069	1.41804	1.31957	1.76101	1.33642	1.31402	1.22819	1.56307	1.4796	1.17388
ENSMUSG00000019461	4.94612	5.03832	4.84398	4.8825	4.92987	5.01652	5.00767	4.95653	4.99776	4.75064	5.0195	4.85123
ENSMUSG00000019464	-0.811447	-0.617579	-0.151774	-0.0698478	-1.30114	-0.571675	-0.0865177	-0.112999	0.679568	-0.134893	0.0978339	-1.04987
ENSMUSG00000019467	1.61694	0.833818	0.402954	0.186621	0.700328	1.04669	1.33627	1.51781	1.02386	1.69545	2.02776	1.89694
ENSMUSG00000019470	5.78906	5.83676	5.87708	5.77333	5.74843	5.82662	5.7348	5.77357	5.76333	5.5623	5.61374	5.91421
ENSMUSG00000019471	7.03486	7.15088	7.13932	7.13886	7.01114	7.00405	7.03972	7.20778	7.05419	6.90551	6.91276	7.25585
ENSMUSG00000019478	-0.812454	1.17546	1.80518	0.981759	0.937483	0.377968	0.704815	1.40491	0.678286	2.03233	0.983412	0.870258
ENSMUSG00000019487	5.32686	5.05908	4.92932	5.06517	4.94256	4.99146	4.82143	5.21476	4.90094	4.6	4.83067	5.14607
ENSMUSG00000019494	5.38402	5.47884	5.50193	5.44736	5.52542	5.47314	5.44945	5.40663	5.38179	5.19951	5.36526	5.48441
ENSMUSG00000019505	9.20075	9.20643	9.19811	9.28469	9.21341	9.22581	9.24446	9.35465	9.21935	9.1352	9.03882	9.27073
ENSMUSG00000019518	4.61895	4.54949	4.46725	4.54455	4.59607	4.64264	4.52608	4.68037	4.65893	4.51614	4.27027	4.82511
ENSMUSG00000019528	5.63607	5.63902	5.64227	6.1262	5.67214	5.62137	5.77178	5.39924	5.7005	5.94931	5.47463	5.90098
ENSMUSG00000019539	4.89474	3.74716	3.89142	3.78999	3.78239	3.83355	3.87884	4.64677	3.76593	3.81618	4.49526	4.08208
ENSMUSG00000019558	6.64098	7.34091	6.99352	7.15043	6.84792	7.109	7.03566	6.77347	6.6701	6.65787	6.58378	6.98288
ENSMUSG00000019564	5.72726	5.68308	5.75315	5.67937	5.66876	5.6656	5.67032	5.76216	5.91896	5.33557	5.46842	5.71861
ENSMUSG00000019577	1.44816	0.402512	0.344431	1.05635	0.0746161	0.5249	0.375314	0.494241	1.04058	1.08375	0.645761	0.963716
ENSMUSG00000019578	5.37727	5.1678	5.27498	5.14689	5.10401	5.32048	5.24641	5.3052	5.14338	4.99734	5.13042	5.27865
ENSMUSG00000019579	5.71939	5.86332	5.83026	5.85019	5.65606	5.89213	5.69879	5.97948	5.64512	5.54617	5.51864	5.81168
ENSMUSG00000019590	2.6945	2.03715	1.19394	1.34071	1.28555	2.29922	2.22011	1.99827	1.53585	1.69547	2.7449	2.21467
ENSMUSG00000019647	4.64269	3.65775	2.51792	3.0117	2.94999	3.66949	3.56311	3.84215	3.71245	4.25854	4.2958	4.029
ENSMUSG00000019659	5.18484	5.34964	5.37131	5.14383	5.14409	5.05028	5.29862	5.40659	5.43434	4.99789	4.97255	5.46859
ENSMUSG00000019689	1.58998	2.0986	2.13748	1.60604	1.84759	1.70045	1.83094	1.93868	1.70966	1.88483	1.74915	1.74726
ENSMUSG00000019699	5.86743	5.50987	5.55123	5.60275	5.64023	5.63963	5.65463	5.60608	5.76118	5.77839	5.70201	5.47055
ENSMUSG00000019710	5.28576	5.36217	5.34106	5.39847	5.28665	5.29645	5.27789	5.39645	5.19184	5.25228	5.18789	5.36783
ENSMUSG00000019715	4.959	5.09458	5.07841	5.01461	5.08349	5.02561	4.95208	5.1083	5.12206	4.85579	4.90002	5.04277
ENSMUSG00000019718	-0.662976	-0.0532773	-1.70488	-0.047633	0.216472	-0.90716	0.442636	0.498265	-0.184586	0.282872	0.278925	-0.118281
ENSMUSG00000019726	8.12992	7.98876	7.96552	7.79554	7.88939	8.05482	8.09522	7.8937	8.21965	7.91471	7.91057	7.80621
ENSMUSG00000019731	6.15894	6.05558	5.97722	5.97233	5.92523	6.05954	6.01987	6.21566	6.06854	5.99756	6.11162	6.17196
ENSMUSG00000019734	2.32418	1.99581	2.05936	1.82131	2.35365	2.62316	2.09007	1.80091	2.58739	2.18247	1.83072	1.9806
ENSMUSG00000019738	2.86157	3.2055	3.13587	3.22756	2.82431	3.15261	2.77872	3.01626	3.14396	2.73253	2.6383	3.1477
ENSMUSG00000019763	4.63594	4.33481	4.63761	4.51628	4.41769	4.50214	4.51247	4.48129	4.59065	4.46596	4.29814	4.21798
ENSMUSG00000019768	3.10216	3.19168	3.14767	3.33426	3.11691	2.75129	3.07825	3.13609	3.24157	3.38835	3.15372	3.23464
ENSMUSG00000019773	2.07128	2.68399	2.79383	2.57846	3.04333	2.47219	2.83549	2.47456	2.28675	2.52044	2.81508	2.5063
ENSMUSG00000019774	2.40087	2.52892	2.39089	2.64431	2.47848	2.54288	2.15469	1.99827	2.49109	2.60368	2.59337	2.49069
ENSMUSG00000019777	5.03124	5.0719	4.98536	5.14763	5.08105	5.01341	4.98404	5.02246	4.9595	5.27973	5.25937	5.02932
ENSMUSG00000019779	0.862606	-0.376722	-1.4874	0.549403	-0.938713	-0.430085	-0.196607	-0.392285	-0.329383	0.0341061	0.584705	-0.0415256
ENSMUSG00000019782	4.45754	4.27841	4.40028	4.54886	4.32413	4.36428	4.33765	4.37909	4.36426	4.57959	4.51949	4.29485
ENSMUSG00000019790	6.13856	6.02175	6.18175	6.18507	5.88524	6.08081	6.04603	5.98227	6.06744	6.16568	6.08787	6.01727
ENSMUSG00000019791	2.28801	2.62112	2.63468	2.54438	2.49343	2.73627	2.70447	2.36195	2.61285	2.83943	2.74183	2.6255
ENSMUSG00000019792	2.43157	1.97298	2.15713	2.54439	2.37059	2.0307	2.3813	1.83354	2.28986	2.73253	2.71688	2.03254
ENSMUSG00000019794	4.90844	4.79395	4.97243	5.06794	4.98645	4.873	4.77838	5.06489	4.98227	5.20898	5.21389	4.95445
ENSMUSG00000019795	5.23535	5.18264	5.31035	5.25674	5.35077	5.1745	5.31467	5.2448	5.2778	5.21383	5.2934	5.27186
ENSMUSG00000019796	1.74462	2.23394	1.80518	1.86731	2.25103	1.98063	1.37508	1.46246	1.06711	1.66993	1.45469	1.63809
ENSMUSG00000019797	2.43425	2.51905	2.78378	2.79904	3.2008	2.56242	2.76676	2.94959	2.99799	2.63115	2.62869	2.93792
ENSMUSG00000019802	6.23445	6.27862	6.18933	6.29656	6.31182	6.22347	6.11985	6.16997	6.16084	6.4068	6.40328	6.06682
ENSMUSG00000019804	7.3453	7.39624	7.51429	7.48643	7.36439	7.41103	7.30086	7.38887	7.28524	7.44924	7.40348	7.2894
ENSMUSG00000019806	4.72148	4.84432	4.65977	5.04741	4.59563	4.90955	4.70832	4.57624	4.75773	5.08052	4.92004	4.73388
ENSMUSG00000019808	1.44711	1.09732	1.53169	1.44292	1.41683	1.35243	1.48561	1.43397	1.37307	1.53507	1.50409	1.77331
ENSMUSG00000019809	3.4237	3.42129	3.57084	3.4778	3.7225	3.36259	3.30623	3.28707	3.57691	3.81147	3.72207	3.54549
ENSMUSG00000019810	6.38933	6.64487	6.53445	6.59381	6.4953	6.71746	6.65511	6.58632	6.38226	6.65804	6.46992	6.69427
ENSMUSG00000019813	2.32877	2.67058	2.6206	2.63119	2.89701	2.52555	2.22013	2.33595	2.62735	2.81683	2.50728	2.37637
ENSMUSG00000019814	4.78627	4.98778	4.86505	4.72657	4.6392	4.85921	4.91329	4.94128	4.7231	4.952	4.9742	4.84203
ENSMUSG00000019817	2.50553	1.45148	1.15538	1.7122	0.776047	1.98063	1.91236	1.69636	1.59611	2.14796	2.59337	1.51997
ENSMUSG00000019818	7.04116	6.56938	6.77765	6.73639	6.46832	6.73286	6.67648	6.879	6.87868	7.038	6.98276	6.59934
ENSMUSG00000019820	7.94726	7.61998	7.47976	7.51083	7.56401	7.67977	7.71697	7.68789	7.83765	7.76821	7.75461	7.64162
ENSMUSG00000019822	3.52682	3.34728	3.4879	3.50073	3.31147	3.35278	3.63696	3.57493	3.58437	3.27991	3.36232	3.66858
ENSMUSG00000019823	5.3737	5.45155	5.41686	5.04977	5.26874	5.42716	5.6546	5.38069	5.71316	5.4049	5.35352	5.49032
ENSMUSG00000019826	3.50061	3.40799	3.43734	3.40457	3.5384	3.33264	3.32404	3.70875	3.4913	3.50275	3.22598	3.48047
ENSMUSG00000019832	6.43491	6.32274	6.4011	6.29543	6.37659	6.41702	6.26068	6.46766	6.32518	6.36776	6.43106	6.17825
ENSMUSG00000019837	3.48391	3.83045	3.607	3.45865	3.40141	3.60487	3.80969	3.78689	3.68496	3.81035	3.56213	3.8137
ENSMUSG00000019838	6.74084	7.0054	6.95836	6.9751	6.80764	6.9066	7.03111	6.79089	6.75302	6.74525	6.5505	6.77009
ENSMUSG00000019841	5.92787	5.80945	5.894	5.9443	5.89794	5.99201	5.96934	5.86977	6.02421	6.34565	6.20433	5.77127
ENSMUSG00000019842	2.25407	2.37184	1.87804	1.95642	2.33643	1.95494	2.01423	1.76657	2.13243	2.18427	2.1257	2.30673
ENSMUSG00000019843	6.20637	6.06302	6.01675	6.03424	5.94628	6.1094	6.27824	6.11606	6.13946	6.15071	6.12376	6.12614
ENSMUSG00000019845	1.92899	1.73567	1.80597	1.81209	2.12308	1.57354	2.38144	1.76737	1.44076	2.35431	2.23275	1.63264
ENSMUSG00000019846	6.07074	5.28076	4.34137	4.4814	4.54484	5.41308	5.54189	5.7022	5.05657	5.67243	6.44694	5.52331
ENSMUSG00000019849	6.20918	6.25742	6.23126	6.15499	6.20323	6.2702	6.17935	6.2811	6.21438	6.12157	6.28591	6.00545
ENSMUSG00000019850	10.1324	10.2414	10.2147	10.038	10.2927	10.4325	10.2802	10.2694	10.0854	10.371	10.1628	10.1323
ENSMUSG00000019852	1.71997	1.95091	1.61931	1.95642	2.12227	1.90214	2.24127	1.4904	1.2658	2.01216	1.1786	2.0108
ENSMUSG00000019854	5.58395	5.64299	5.71215	5.78292	5.71322	5.62641	5.58036	5.58939	5.57712	5.7423	5.70593	5.62772
ENSMUSG00000019856	-0.1275	0.373831	0.0346068	0.369788	0.324436	-0.154124	0.0488829	0.12439	0.311357	0.412255	-0.233191	0.240317
ENSMUSG00000019857	2.7685	2.58726	2.83357	2.84435	2.49344	2.75129	2.70447	2.58742	2.67005	2.98612	3.04108	2.73559
ENSMUSG00000019861	5.06832	4.99856	5.00989	5.00452	4.99436	5.06236	5.12939	5.02434	5.09387	5.18155	5.19418	4.94302
ENSMUSG00000019863	2.70712	2.84806	2.6897	2.70729	2.87085	2.97227	2.68915	2.79889	2.71153	2.64356	3.05343	2.6255
ENSMUSG00000019864	3.82156	3.81831	3.607	3.57013	3.56606	3.90908	3.69933	3.87431	3.8301	3.7329	3.63623	3.78838
ENSMUSG00000019866	6.67061	6.78219	6.85842	6.81653	6.74081	6.82597	6.82236	6.73239	6.73103	6.87589	6.75452	6.6632
ENSMUSG00000019868	4.67193	4.76896	4.7305	4.68806	4.75167	4.62005	4.59068	4.74941	4.7399	4.79559	4.7494	4.82656
ENSMUSG00000019872	7.37401	6.97496	7.02766	7.03246	6.87886	6.90264	7.12447	7.0237	7.43239	6.92605	6.76959	6.69931
ENSMUSG00000019873	7.04016	6.86871	6.97798	7.0643	7.08475	6.93434	6.95163	7.0138	7.08935	7.08943	7.1451	7.02751
ENSMUSG00000019874	1.9704	1.48409	1.50126	0.721977	1.36203	1.31252	1.03071	1.0393	1.62537	-0.228454	0.757615	0.870258
ENSMUSG00000019876	4.10407	3.98763	4.27356	4.30663	4.36076	4.42726	4.47867	4.14467	4.40621	4.41949	4.27957	4.6187
ENSMUSG00000019877	7.38724	7.34484	7.3334	7.52698	7.34289	7.29327	7.26858	7.36455	7.3107	7.64313	7.41735	7.25658
ENSMUSG00000019878	4.33443	4.02313	4.14184	4.16504	4.18005	3.9821	4.17093	4.07258	4.1651	4.52811	4.43982	4.06737
ENSMUSG00000019883	2.16557	2.15799	2.50264	2.83498	2.72643	2.50797	2.30293	2.8961	2.72547	2.7929	2.62256	2.25588
ENSMUSG00000019889	3.39285	2.43674	1.56149	1.77234	1.75135	2.45398	2.59365	2.68262	2.11193	2.75699	3.41493	2.63973
ENSMUSG00000019890	0.563362	-0.0758234	-0.476461	-1.18215	-2.11161	0.89282	0.0147805	-0.293695	-1.46291	-1.13286	0.716292	0.420767
ENSMUSG00000019891	1.91199	0.657009	0.393971	1.18446	0.586342	1.63232	1.20799	1.84983	0.690949	1.88146	2.00068	0.972512
ENSMUSG00000019897	4.43913	4.47274	4.65303	4.53335	4.56611	4.51694	4.32778	4.39396	4.61068	4.58642	4.56093	4.45229
ENSMUSG00000019899	4.46507	2.96268	2.17652	2.4737	2.59396	3.08315	3.08997	3.50816	2.69801	4.00662	5.28451	3.11751
ENSMUSG00000019907	7.43627	7.29866	7.38431	7.39233	7.36946	7.41523	7.4534	7.30709	7.49821	7.55221	7.43161	7.40715
ENSMUSG00000019916	7.72475	7.25851	7.32802	7.41407	7.301	7.38401	7.3144	7.63944	7.41142	7.29004	7.2198	7.11451
ENSMUSG00000019917	3.54795	3.4213	3.51861	3.61462	3.61473	3.40115	3.4312	3.71767	3.37014	3.71998	3.87539	3.8137
ENSMUSG00000019920	7.16609	7.02766	7.10533	7.1305	7.07984	7.1492	7.08229	6.98421	7.16435	7.35396	7.25903	6.994
ENSMUSG00000019923	5.88019	5.96081	5.96423	5.76842	5.92714	6.02323	5.88722	5.91197	5.95193	5.87679	5.90874	5.84681
ENSMUSG00000019927	4.35321	4.23358	4.22979	4.35213	4.58019	4.1145	4.19851	4.10881	4.32309	4.35803	4.1854	3.93406
ENSMUSG00000019929	5.80359	3.93522	3.51861	3.42781	3.47105	4.01234	3.73719	4.45549	3.41896	5.30807	6.23012	4.01816
ENSMUSG00000019935	0.237138	-0.0302885	0.359031	0.109765	-0.021077	-0.260741	0.479649	0.358332	0.357374	0.191336	0.189288	-0.202799
ENSMUSG00000019942	4.11452	4.75366	4.77183	4.94455	4.99436	4.5037	4.42347	4.91317	4.2333	4.87032	4.77981	4.54936
ENSMUSG00000019943	9.38293	9.50577	9.56591	9.52362	9.60692	9.66302	9.59654	9.38337	9.59993	9.77533	9.62702	9.51597
ENSMUSG00000019944	4.24938	3.63625	3.73021	3.83767	3.88234	3.33297	3.47653	4.12658	4.05083	3.81639	3.97949	4.00172
ENSMUSG00000019947	7.20509	7.15742	7.1583	7.22603	7.14398	7.38752	7.30236	7.2093	7.24712	7.29179	7.04195	7.30157
ENSMUSG00000019948	2.09064	2.17667	1.96981	2.07259	1.91575	2.27865	2.22011	1.83354	2.04861	2.50609	2.18749	2.34197
ENSMUSG00000019951	7.05724	7.05856	7.06421	7.08747	6.99095	7.12178	7.00583	6.95737	6.96714	7.16184	7.07457	7.00709
ENSMUSG00000019952	4.05614	4.17759	4.30659	4.26797	4.34489	4.27884	4.35435	4.14468	4.24692	4.47295	4.2603	4.20634
ENSMUSG00000019960	7.28699	7.00272	7.00669	6.73282	7.28123	7.03582	7.24189	7.16285	7.51465	7.08257	7.45113	7.22744
ENSMUSG00000019961	6.74713	7.02461	7.09003	7.02028	7.18208	6.98672	6.90101	6.93305	6.86928	7.19281	7.15646	6.92332
ENSMUSG00000019966	5.65895	4.74012	4.16332	4.65383	4.56196	4.84879	4.77501	4.96669	4.67499	5.53343	5.74274	4.77914
ENSMUSG00000019969	6.87602	6.87024	6.92625	6.99089	6.88028	6.95227	6.95368	7.0102	6.9365	6.83628	6.83663	6.99097
ENSMUSG00000019970	8.43457	8.42432	8.28968	8.35216	8.28968	8.48554	8.48404	8.43929	8.55375	8.32292	8.19003	8.11046
ENSMUSG00000019971	4.34517	4.19637	4.2676	4.39159	4.38954	4.44494	4.25304	4.3628	4.20399	4.76074	4.39407	4.15896
ENSMUSG00000019975	3.6615	3.39218	3.41718	3.61359	3.81597	3.68755	3.35842	3.57339	3.33948	3.66109	4.08232	3.67966
ENSMUSG00000019977	5.55802	5.5531	5.5428	5.63836	5.4565	5.55201	5.57627	5.52415	5.57554	5.59678	5.57577	5.62672
ENSMUSG00000019978	8.32889	8.53247	8.6282	8.5992	8.60545	8.62015	8.57689	8.47115	8.39346	8.63958	8.60192	8.465
ENSMUSG00000019979	7.45088	7.436	7.47992	7.40379	7.52534	7.45949	7.35004	7.2568	7.40125	7.56216	7.43144	7.32425
ENSMUSG00000019982	0.720729	0.768458	0.11213	0.454702	0.337688	0.214358	0.821819	0.379403	0.683631	1.07242	-0.00692238	0.770323
ENSMUSG00000019984	5.66049	5.66805	5.6019	5.72761	5.69744	5.70866	5.64133	5.58607	5.74132	5.6973	5.64744	5.57123
ENSMUSG00000019986	3.15614	2.83608	3.04652	2.81605	3.15164	3.15261	2.8901	3.15365	2.85413	3.184	3.45944	2.92179
ENSMUSG00000019987	9.8836	9.74015	9.79054	9.19962	10.1513	9.81193	9.61725	10.2643	10.109	8.79005	10.0073	9.73656
ENSMUSG00000019988	4.62952	4.79704	4.49598	4.60504	4.71067	4.48375	4.53906	4.59391	4.36859	4.76713	4.72617	4.46125
ENSMUSG00000019989	1.81612	1.35408	0.0292419	0.353345	0.893069	1.14085	1.07853	0.508739	1.47292	1.79325	1.78956	1.39132
ENSMUSG00000019990	4.65249	4.41037	4.24365	4.67236	4.38388	4.48587	4.47351	4.43828	4.7532	4.96004	4.20535	4.56096
ENSMUSG00000019992	2.32117	2.824	2.51792	2.39936	2.53738	2.49019	2.45561	2.72322	2.04861	2.73254	2.44948	2.4749
ENSMUSG00000019996	0.906959	0.734014	0.402954	0.549403	0.41637	1.22924	0.283144	0.650989	1.37311	0.323182	0.584705	-0.0415256
ENSMUSG00000019997	5.14671	4.42955	3.25239	3.16997	3.78239	4.2994	4.07429	4.77235	3.03927	4.59323	5.73342	3.70286
ENSMUSG00000019998	6.52966	6.52084	6.6304	6.7186	6.74644	6.58005	6.687	6.75195	6.7119	6.88636	6.73684	6.72254
ENSMUSG00000020003	3.96006	3.95213	4.31601	4.03067	4.27742	4.2052	4.18765	3.92666	3.96197	4.30124	4.3378	4.07686
ENSMUSG00000020009	7.89508	7.76298	7.83676	7.88665	7.97027	7.9111	7.94101	7.92938	7.95477	8.00505	7.78262	7.98723
ENSMUSG00000020010	-0.228951	0.385188	0.528979	-0.299352	0.214596	-0.730021	-0.315178	-0.114681	-0.329383	0.111984	0.388213	-0.343512
ENSMUSG00000020014	0.187228	-0.17765	-1.06524	-0.478953	-0.399822	-0.885833	0.607451	-0.0903914	0.0272335	-0.128878	0.0756536	-0.445334
ENSMUSG00000020015	6.22504	6.06306	6.09316	6.03033	6.04258	6.1551	6.06835	6.05926	6.02371	6.23061	6.37825	5.85944
ENSMUSG00000020017	2.81672	1.13692	1.87804	0.721977	0.800733	1.60457	1.77603	1.46246	2.50688	0.618278	0.948149	1.09345
ENSMUSG00000020018	4.04818	4.08896	4.34354	3.93057	4.25976	4.13056	4.13983	4.00468	3.7046	3.76798	3.71091	3.88693
ENSMUSG00000020019	1.56252	0.83377	0.58809	0.353345	-0.786472	0.455944	0.642551	1.0393	0.836618	0.618278	1.92268	1.09345
ENSMUSG00000020021	6.11908	6.14299	6.0876	6.15472	6.07753	5.99517	6.08892	6.1027	6.24034	5.96683	6.00171	6.05492
ENSMUSG00000020022	4.12871	4.54614	4.51437	4.47068	4.35208	4.50277	4.44356	4.32015	4.34418	4.18741	4.29821	4.57749
ENSMUSG00000020023	6.21442	6.16111	5.66371	5.81496	6.25082	5.93401	6.25549	6.20353	6.32939	6.10861	5.83464	6.23216
ENSMUSG00000020024	5.31183	5.29651	5.4361	5.24091	5.36583	5.31424	5.2778	5.3352	5.17733	5.56499	5.47671	5.07911
ENSMUSG00000020027	3.69638	3.18901	3.11491	2.98737	3.27995	3.26069	3.24329	3.45273	3.25379	3.44253	3.80487	3.09377
ENSMUSG00000020029	5.53999	5.60581	5.37131	5.62127	5.55406	5.56806	5.56934	5.6208	5.41773	5.95064	5.74245	5.65348
ENSMUSG00000020032	4.63282	4.88397	4.52652	4.98136	4.91606	4.59386	4.91986	5.03199	4.88718	4.54491	4.3875	5.25407
ENSMUSG00000020034	5.35515	5.27855	5.41889	5.44924	5.29884	5.27169	5.48007	5.25604	5.44052	5.69791	5.23233	5.30184
ENSMUSG00000020038	4.14215	3.9849	4.05244	3.99723	4.09334	4.14915	4.11499	4.28252	3.85499	3.85066	4.34068	3.58269
ENSMUSG00000020042	1.07187	1.513	2.05606	1.81202	1.64826	1.60457	0.764503	1.62249	1.37307	1.88483	1.76964	1.60945
ENSMUSG00000020044	6.30174	4.9907	4.20941	4.69698	4.81037	5.07454	5.18703	5.45968	4.91039	5.56322	6.26697	5.31992
ENSMUSG00000020048	9.71844	9.68884	9.71976	9.85877	9.68125	9.83766	9.61305	9.84778	9.55562	9.97292	9.58685	9.47757
ENSMUSG00000020053	6.59943	6.89623	6.70952	7.57069	7.28119	6.66853	6.86659	6.76652	6.92054	7.32367	6.71739	7.20364
ENSMUSG00000020056	4.09978	4.08445	4.13943	4.25071	4.23549	3.9872	3.94161	4.21186	4.14118	3.91648	3.95282	4.03584
ENSMUSG00000020057	5.39657	5.077	5.11336	5.03414	5.09827	5.1155	5.09282	5.17658	5.16006	5.0167	5.10002	5.12093
ENSMUSG00000020063	4.75541	4.85215	4.77042	4.97441	4.86883	4.79434	5.20612	4.78761	4.82269	5.18149	5.27774	4.84277
ENSMUSG00000020064	6.50097	6.21598	6.34123	6.24676	6.34075	6.2466	6.34278	6.27882	6.70158	6.55228	6.47062	6.19713
ENSMUSG00000020069	4.13382	4.23801	4.12391	3.88576	4.01819	4.1203	4.12641	3.96263	3.9847	4.16116	4.00115	3.89511
ENSMUSG00000020070	4.12392	3.95751	3.80686	4.00911	4.37224	3.84759	3.9056	4.11316	4.12432	4.02687	4.13654	4.14329
ENSMUSG00000020074	6.26891	6.32905	6.32077	6.38848	6.44303	6.31881	6.29763	6.28422	6.43696	6.4918	6.46112	6.26545
ENSMUSG00000020075	7.21851	7.24563	7.36262	7.21443	7.21212	7.26361	7.32114	7.29506	7.17261	7.12491	7.36601	7.33582
ENSMUSG00000020076	5.7588	5.83065	5.90059	5.91671	5.91462	5.9559	5.85669	5.82349	5.85857	6.03177	6.05291	5.91705
ENSMUSG00000020077	8.92628	8.6135	8.75787	8.58271	8.8781	8.85769	8.73199	8.87424	8.91393	8.78062	9.01256	8.42646
ENSMUSG00000020078	6.77502	6.92408	6.87885	6.93732	6.93365	6.93484	6.93157	6.90913	6.8627	7.03734	6.93483	6.93757
ENSMUSG00000020079	4.13289	4.3721	4.49842	4.26708	4.24651	4.48571	4.51204	4.37883	4.44855	4.29786	4.37849	4.18623
ENSMUSG00000020080	0.862606	2.05792	1.26811	0.68073	1.31947	2.65881	1.71471	1.83354	1.62537	1.61749	0.673749	0.606106
ENSMUSG00000020085	4.87255	4.3809	4.35419	4.03856	4.50471	4.38847	4.41883	4.86062	4.86157	3.73235	4.40386	4.32598
ENSMUSG00000020086	-0.328278	-0.376722	-1.26188	-0.474659	0.285037	-0.430085	0.0147805	-0.392285	-0.866748	-0.549672	0.160675	0.870258
ENSMUSG00000020087	4.46497	4.70124	4.54156	4.41063	4.4824	4.61305	4.45551	4.26241	4.47678	4.34171	4.4922	4.23987
ENSMUSG00000020088	6.84718	6.83218	6.77235	6.75638	6.80886	6.83656	6.72558	6.87618	6.65167	6.83379	6.83942	6.75511
ENSMUSG00000020089	4.25368	4.3177	4.17782	4.09851	4.01779	4.26633	4.15457	4.18758	3.9847	4.29239	4.40711	4.14827
ENSMUSG00000020091	7.2917	7.21153	7.3386	7.34558	7.34289	7.36547	7.30428	7.32617	7.41969	7.27684	7.27253	7.32656
ENSMUSG00000020092	5.80724	5.73882	5.60033	5.7199	5.72537	5.58833	5.862	6.06356	5.81498	5.66459	5.71949	5.95319
ENSMUSG00000020097	8.6367	8.84833	8.82457	8.94203	8.78665	8.86811	8.82882	8.75062	8.61182	8.85088	8.73241	8.88457
ENSMUSG00000020099	4.82132	4.21387	3.27055	3.11363	3.43719	4.20991	4.41351	4.26569	4.07621	4.13751	4.92008	3.96107
ENSMUSG00000020100	6.97642	7.19186	7.0724	7.27234	7.02928	7.04268	7.33488	7.10924	7.30737	7.2442	6.87048	7.3167
ENSMUSG00000020101	8.88167	8.56022	8.612	8.61925	8.61133	8.58652	8.78497	8.84583	8.9702	8.37883	8.28224	8.68409
ENSMUSG00000020102	5.42949	5.31183	5.50023	5.62127	5.43205	5.13374	5.27644	5.51484	5.37948	5.80498	5.44295	5.59461
ENSMUSG00000020105	1.03238	0.627345	0.335558	0.638268	0.41637	0.658304	0.764503	1.31402	0.50041	1.14827	1.4796	0.485292
ENSMUSG00000020107	4.1607	4.06094	4.26956	4.15327	4.10749	4.29463	4.13052	4.36817	4.14155	4.09696	4.17131	4.2355
ENSMUSG00000020108	5.67186	5.4475	5.3749	5.51629	5.28817	5.23774	4.80019	5.16583	4.82109	4.89806	5.17056	5.04811
ENSMUSG00000020109	5.38918	5.42768	5.49855	5.44109	5.53033	5.50003	5.51173	5.4345	5.62366	5.27697	5.37509	5.62516
ENSMUSG00000020111	5.77716	5.93128	6.0168	6.00193	5.92604	5.96973	5.84982	6.0151	5.91815	5.94216	6.06408	6.0077
ENSMUSG00000020114	6.69811	6.81408	6.71091	6.74829	6.69389	6.70919	6.69673	6.65847	6.68982	6.7446	6.81591	6.60274
ENSMUSG00000020115	6.55997	6.6223	6.64827	6.62008	6.59109	6.59184	6.58135	6.61221	6.59746	6.60341	6.60595	6.59667
ENSMUSG00000020116	4.57902	4.59507	4.65648	4.35534	4.55902	4.69822	4.6261	4.34888	4.53574	4.81026	4.58982	4.50376
ENSMUSG00000020120	10.419	10.3243	10.4473	10.5342	10.4096	10.4929	10.4174	10.3934	10.3259	10.5906	10.6166	10.303
ENSMUSG00000020121	2.49103	1.28526	0.58809	0.801093	1.25077	2.05507	1.8586	1.76657	1.84007	2.16622	2.49905	1.45708
ENSMUSG00000020122	3.48351	2.33435	2.52994	2.67328	2.37229	2.09641	2.49355	3.29413	2.49059	3.36415	4.0682	2.9086
ENSMUSG00000020124	6.76581	6.68589	6.85755	6.78232	6.83031	6.74294	6.76687	6.71011	6.80235	7.0001	6.87553	6.68495
ENSMUSG00000020128	5.91605	5.84504	5.83194	6.04548	5.99438	5.98298	5.95923	5.79473	6.02283	6.22049	6.03458	5.80835
ENSMUSG00000020130	5.76817	5.96879	5.98273	6.15621	5.95439	5.9347	5.89403	5.90523	5.80483	6.24976	6.09121	5.97775
ENSMUSG00000020132	6.80874	6.95575	6.94162	6.97259	6.88047	6.93871	6.86821	6.73824	6.67971	6.96665	6.84762	6.8469
ENSMUSG00000020133	4.36518	4.54811	4.4529	4.3094	4.38553	4.51254	4.33765	4.55146	4.40275	4.22409	4.15984	4.56096
ENSMUSG00000020134	5.99313	5.81761	5.85919	5.86939	5.81556	5.82175	6.0263	5.79473	6.0517	6.34067	6.12373	5.86635
ENSMUSG00000020135	0.670157	0.681424	0.699507	-0.21909	0.214596	-0.0721751	0.509331	0.187944	0.144368	0.323182	0.673749	0.717634
ENSMUSG00000020137	3.65325	3.81306	3.81367	3.99389	3.55184	3.97914	3.60252	3.57116	3.5962	3.9986	3.6252	3.59227
ENSMUSG00000020142	1.14776	1.09732	0.264858	0.721977	-0.200797	-0.1819	1.52066	1.4904	0.50041	0.817383	1.88588	1.25006
ENSMUSG00000020143	9.32121	9.20165	9.30215	9.20359	9.22302	9.25057	9.37819	9.25863	9.45841	9.18541	9.15675	9.10342
ENSMUSG00000020149	8.04938	8.16159	8.23017	8.38947	8.23406	8.18391	8.12635	8.167	8.01938	8.40589	8.32883	8.03839
ENSMUSG00000020150	3.14693	2.98455	3.28848	3.26989	3.23345	2.92013	3.33604	2.9674	2.91459	3.08126	2.75514	3.42741
ENSMUSG00000020151	0.390645	0.160316	-0.671912	-0.102672	-0.159421	0.42611	0.427502	-0.00779568	-0.291197	0.298145	1.04008	0.653554
ENSMUSG00000020152	9.59238	9.70739	9.73081	9.78255	9.67092	9.72491	9.76274	9.66454	9.56493	9.79999	9.79265	9.67196
ENSMUSG00000020153	4.65575	4.88978	5.03139	4.84565	4.62161	4.79188	4.55012	4.76665	4.83366	4.6334	4.59213	4.67935
ENSMUSG00000020154	7.42845	6.24617	5.45967	5.89102	6.0498	6.45417	6.48905	6.69235	6.59177	6.91617	7.31345	6.74856
ENSMUSG00000020156	5.11357	5.14482	5.11217	4.81399	5.06821	5.08776	5.01714	5.07236	5.20643	4.70118	5.10619	5.12252
ENSMUSG00000020160	2.8654	2.10353	2.12652	2.06978	1.77919	2.3617	2.03473	2.4103	2.64525	2.57943	2.49047	2.24418
ENSMUSG00000020163	4.95935	5.13193	5.12414	5.12461	4.81633	5.08326	4.80019	4.99633	4.88894	4.80148	4.74684	5.16095
ENSMUSG00000020166	5.53757	5.64753	5.63589	5.71265	5.63084	5.68261	5.68105	5.6097	5.68839	5.84199	5.65634	5.42197
ENSMUSG00000020167	5.56659	5.68808	5.68739	5.50599	5.61993	5.59873	5.7126	5.6902	5.62624	5.40572	5.77559	5.79689
ENSMUSG00000020170	5.48263	5.43147	5.6098	5.57565	5.67613	5.71461	5.49953	5.45847	5.51788	5.54514	5.56627	5.55278
ENSMUSG00000020171	4.62626	4.65235	4.88875	4.84889	4.83033	4.88325	4.7494	4.7865	4.5886	4.74148	4.79649	4.7727
ENSMUSG00000020175	0.447965	0.0119803	-0.0587009	0.186621	0.14054	0.125024	0.509331	-0.201413	1.02382	0.863189	0.673706	0.35329
ENSMUSG00000020176	4.02629	3.20549	2.32291	2.69698	2.6749	3.21887	3.51177	3.71768	3.21297	3.81035	4.27461	3.22524
ENSMUSG00000020177	-0.328278	-0.0758234	0.11213	-0.571007	-0.407467	-0.430085	0.437804	-0.49811	-0.446142	-0.135523	-0.754706	-1.05207
ENSMUSG00000020178	4.83287	4.0743	4.28521	4.05176	3.96512	4.5729	4.36683	3.97168	4.45307	3.81035	3.93964	4.35645
ENSMUSG00000020180	4.67433	4.52611	4.83569	4.64258	4.66465	4.75089	4.71672	4.74037	4.62216	4.63495	4.76727	4.5687
ENSMUSG00000020181	3.74406	2.67056	1.75447	2.29389	1.93781	2.87973	3.05455	3.3572	3.26031	3.46195	4.00115	3.01207
ENSMUSG00000020183	1.41676	0.971554	0.467342	1.1423	-0.0200574	0.837597	1.07853	1.31402	0.836568	0.618278	1.95858	-0.235672
ENSMUSG00000020184	7.69277	7.61524	7.72757	7.72047	7.57118	7.73452	7.76931	7.68834	7.76256	7.82726	7.71896	7.65385
ENSMUSG00000020185	3.3127	3.47868	3.57083	3.56076	3.80654	3.74183	3.66058	3.60718	3.25097	3.66935	4.07248	3.53029
ENSMUSG00000020186	3.54093	3.13879	2.9708	2.91718	2.91678	2.90677	2.84934	3.44531	2.86728	3.30608	3.64705	3.27167
ENSMUSG00000020189	8.97168	9.12429	9.19304	9.32619	9.15798	9.12003	9.15831	8.72638	8.81949	9.24751	8.96728	8.91554
ENSMUSG00000020190	7.85548	7.96103	7.90043	7.92972	7.78683	7.86468	7.8554	7.9499	7.84988	7.63822	7.4978	8.00085
ENSMUSG00000020196	6.78662	6.8745	6.8683	6.80372	6.76601	6.74598	6.84024	6.76942	6.91927	6.69258	6.77957	6.94926
ENSMUSG00000020198	8.00359	8.05958	8.14702	8.17264	8.07917	7.96466	7.96232	7.91891	8.02887	7.83898	7.82061	7.95835
ENSMUSG00000020205	6.62537	6.35301	6.49047	6.35001	6.40251	6.5545	6.33146	6.6056	6.44579	6.35391	6.44978	6.22447
ENSMUSG00000020211	5.2056	5.47287	5.66867	5.50214	5.37752	5.5438	5.51608	5.49198	5.38608	5.05417	5.26135	5.48046
ENSMUSG00000020212	4.56178	3.96852	4.10401	3.98449	4.26871	4.09699	4.16013	4.30629	4.6432	4.03188	4.30638	3.85697
ENSMUSG00000020219	5.0732	5.16821	5.1924	5.03961	4.8946	5.06536	5.01816	5.21886	4.97714	4.85058	4.88798	5.21659
ENSMUSG00000020220	8.38667	8.36557	8.33323	8.34	8.45442	8.42588	8.41916	8.33658	8.44586	8.35486	8.39989	8.27333
ENSMUSG00000020224	3.99335	4.12649	4.20144	4.31413	4.01034	4.10874	4.18788	4.26067	4.2269	3.97431	4.01803	4.42381
ENSMUSG00000020225	5.15593	5.13708	5.20425	5.10539	5.15968	5.05589	5.02428	5.25807	4.97377	5.11148	4.99813	5.02119
ENSMUSG00000020227	5.51593	4.81851	5.37557	5.19592	5.29031	5.31685	5.17485	5.27824	5.44257	5.41453	5.54713	4.99652
ENSMUSG00000020228	5.55139	5.53035	5.64561	5.68649	5.7192	5.53121	5.60131	5.61552	5.63372	5.50186	5.42921	5.42803
ENSMUSG00000020230	4.51598	4.4207	4.46083	4.55172	4.42506	4.40753	4.42373	4.49167	4.50063	4.14735	4.22021	4.49313
ENSMUSG00000020231	5.80167	5.83976	5.7276	5.54279	5.82896	5.69126	5.80077	5.44636	5.70634	5.45619	5.78804	5.68813
ENSMUSG00000020232	5.13277	5.30825	5.2485	5.2836	5.24243	5.27714	5.13866	5.15274	5.24078	4.89839	4.95034	5.1412
ENSMUSG00000020234	0.448085	0.628067	0.40552	-0.474659	0.214596	0.217041	-0.586289	0.188285	0.297478	-0.228454	0.336241	-0.0415256
ENSMUSG00000020235	5.45562	5.64066	5.59646	5.59024	5.59415	5.5133	5.43709	5.61129	5.54363	5.33354	5.43114	5.49783
ENSMUSG00000020238	6.81376	6.94812	6.86776	6.78237	6.79048	6.77173	6.77678	6.78799	6.76262	6.45815	6.61305	6.63519
ENSMUSG00000020241	5.10686	4.00643	3.12856	2.95227	3.28593	4.07331	3.87884	4.53141	3.14397	4.48765	5.77803	4.05578
ENSMUSG00000020246	4.36317	4.18232	4.29777	4.17847	4.18942	4.11451	4.17158	4.30236	4.38149	4.05779	4.41607	4.24452
ENSMUSG00000020248	3.64934	3.78754	3.98786	3.97599	4.09824	3.70074	3.78828	3.89536	3.59917	4.00661	3.94413	3.83859
ENSMUSG00000020250	8.80468	8.93276	8.94464	8.84576	8.65427	8.98136	8.77921	8.90352	8.64045	8.85358	8.82847	8.73482
ENSMUSG00000020253	5.1696	5.36237	5.22768	5.13241	5.20097	5.36356	5.35829	5.24378	5.25974	5.17021	5.17111	5.56864
ENSMUSG00000020255	8.20169	8.13514	8.25646	8.16538	8.2012	8.25148	8.27395	7.97582	8.28721	8.28533	8.24216	7.92943
ENSMUSG00000020256	2.07822	1.91111	1.77316	1.57023	2.14398	1.59735	2.03279	1.96805	1.39401	1.60628	2.08735	1.83879
ENSMUSG00000020257	6.235	6.33797	6.41188	6.43979	6.30062	6.26847	6.34058	6.23405	6.32185	6.4533	6.34687	6.43179
ENSMUSG00000020258	0.0558285	0.511311	0.033076	0.638268	-0.522841	1.04669	0.704815	0.699669	1.26587	0.185872	0.223491	1.00827
ENSMUSG00000020260	6.22102	6.21297	6.18514	6.02065	6.22799	6.31594	6.01559	6.23747	6.09773	5.87866	6.1835	6.15738
ENSMUSG00000020261	6.77185	6.91083	6.9821	6.80811	7.01783	6.88239	6.84489	6.9293	6.9094	6.56918	6.5534	6.8143
ENSMUSG00000020262	4.43068	3.61354	3.00916	2.98835	3.38678	3.71518	3.74011	3.86457	3.92731	3.96877	4.34789	3.65206
ENSMUSG00000020263	6.40018	6.14905	6.35792	6.30531	6.61285	6.27682	6.34374	6.33218	6.46622	6.161	6.29306	6.12614
ENSMUSG00000020264	0.674268	0.972473	0.0332462	-0.473821	1.14209	0.03392	0.286487	1.37524	0.839464	0.259928	-0.538009	-0.453769
ENSMUSG00000020265	6.00348	6.21906	6.05118	6.18429	6.11987	6.0567	6.15087	6.22098	6.06426	6.01766	6.00961	6.28539
ENSMUSG00000020267	5.78758	6.01547	6.09143	5.98259	5.94493	5.95445	5.91218	6.00907	5.80543	5.8204	5.87511	5.91714
ENSMUSG00000020268	-0.45188	-0.871549	-0.621348	-0.640195	-1.46629	0.372001	-0.465615	-0.230671	-0.21131	-0.297061	-0.111229	-1.24774
ENSMUSG00000020271	7.10016	7.1606	7.20628	7.33137	7.14893	7.22947	7.18884	7.19213	7.16992	7.26523	7.1119	7.10241
ENSMUSG00000020272	7.87508	7.48942	7.50383	7.29781	7.52613	7.60052	7.69992	7.75159	8.0397	7.36084	7.43315	7.47167
ENSMUSG00000020273	3.812	3.63562	3.70743	3.89296	4.02089	3.4985	3.81138	3.6346	3.62924	4.06168	3.84106	3.80535
ENSMUSG00000020275	8.39358	8.37933	8.62382	8.73472	8.45379	8.59387	8.47397	8.38291	8.36406	8.98429	8.5918	8.37781
ENSMUSG00000020277	7.77026	7.50565	7.57629	7.26965	7.62684	7.53786	7.59781	7.88419	7.80906	6.88142	7.25933	7.47384
ENSMUSG00000020279	-0.52707	-0.402604	-0.401177	0.052645	-0.520556	-0.495455	-0.187982	-0.215426	0.197957	-0.645361	-0.61577	-0.821863
ENSMUSG00000020280	4.27922	4.24256	4.52274	4.4844	4.50536	4.43102	4.28766	4.20033	4.32471	4.52734	4.42966	4.42379
ENSMUSG00000020282	3.85009	3.40518	2.89089	2.98652	2.927	3.16387	2.74948	3.46657	3.41058	3.39342	3.94522	3.55322
ENSMUSG00000020283	4.36386	4.69919	4.57304	4.7456	4.85882	4.55068	4.66958	4.44255	4.50242	4.77962	4.45013	4.52577
ENSMUSG00000020284	3.48484	3.61958	3.67499	3.57981	3.54814	3.44118	3.59381	3.49395	3.71239	3.08596	3.19572	3.46553
ENSMUSG00000020287	2.95959	2.85993	3.17739	2.80649	2.47848	2.99766	2.98346	3.10929	2.71153	2.46215	2.97254	3.27166
ENSMUSG00000020288	4.71829	4.79587	4.6094	4.9625	4.43671	4.78461	4.63812	4.65691	4.70952	4.65632	4.56966	4.45229
ENSMUSG00000020289	3.82989	3.68686	3.58936	3.34572	3.73215	3.55628	3.86337	3.52066	3.85101	3.60849	3.71268	3.76966
ENSMUSG00000020290	7.11667	7.19764	7.2297	7.36587	7.31073	7.20141	7.13962	7.15418	7.12005	7.57041	7.42706	7.06689
ENSMUSG00000020300	7.19319	7.28271	7.19843	7.4378	7.11905	7.20749	7.35012	7.16285	7.17336	7.48836	7.20073	7.25789
ENSMUSG00000020305	3.25335	3.09901	3.36652	3.02823	3.35305	3.31737	3.20215	3.15365	3.37662	3.43899	3.34168	3.12765
ENSMUSG00000020307	5.33389	5.29833	5.51913	5.23035	5.23132	5.29773	5.25273	5.37133	5.27738	4.98083	5.03033	5.36529
ENSMUSG00000020308	3.76831	3.85439	3.70372	3.65244	3.85365	3.73887	3.60452	3.73529	3.73945	3.49139	3.52073	3.64054
ENSMUSG00000020309	0.448025	0.173019	0.402954	1.11159	0.893069	-0.0721751	1.07853	0.548405	0.933276	0.950528	0.757615	0.770323
ENSMUSG00000020311	4.29137	4.40948	4.23904	4.47237	4.38553	4.22073	4.48685	4.43404	4.29773	4.45438	4.31322	4.39052
ENSMUSG00000020312	0.386704	-0.269297	-0.360145	0.126389	-0.786472	0.125024	-0.586289	-0.201413	-0.446142	-0.135523	0.278925	0.717634
ENSMUSG00000020315	9.18696	8.39575	8.07839	8.19898	8.35688	8.49467	8.53476	8.60954	8.71036	8.74518	9.09274	8.55016
ENSMUSG00000020319	2.10974	2.27084	2.53303	2.655	2.88225	2.79537	2.28246	2.37318	2.50688	2.53464	2.52323	2.27061
ENSMUSG00000020321	6.10325	6.27751	6.18295	6.34555	6.24567	6.32016	6.19848	6.21566	6.09513	6.29664	6.22827	6.04693
ENSMUSG00000020325	0.448025	0.385188	0.11213	-0.785462	-0.300435	-0.0721751	-0.586289	0.961594	-0.221369	-0.228454	1.1786	-0.135335
ENSMUSG00000020326	6.66064	6.22453	6.46997	6.69775	6.28389	6.37283	6.4407	6.37955	6.42343	6.76069	6.37283	6.23207
ENSMUSG00000020328	3.78411	3.8438	3.91397	3.71398	3.78087	3.71733	3.83779	3.91889	3.60951	3.73867	4.02821	3.43486
ENSMUSG00000020329	4.6326	4.61801	4.47265	4.356	4.50101	4.48138	4.69674	4.63517	4.65387	4.15704	4.33419	4.59422
ENSMUSG00000020330	3.62953	4.34132	4.32129	4.50956	4.64136	4.25042	4.35961	4.60013	4.05893	4.80054	4.58442	4.50254
ENSMUSG00000020331	-0.228951	0.626844	0.335558	0.186562	1.06307	0.377968	0.109891	0.254627	0.435887	0.618278	0.221012	0.485229
ENSMUSG00000020334	3.39773	3.6346	3.77546	3.48314	3.37807	3.724	3.81233	3.85996	3.685	3.33531	3.70722	3.5989
ENSMUSG00000020340	5.8669	6.19433	6.11718	6.08647	6.03199	6.14612	6.27237	5.67963	6.09251	5.92905	5.7948	6.02135
ENSMUSG00000020346	7.0318	7.0045	7.00992	6.95861	6.91267	6.8153	6.90056	7.11262	6.98047	6.70151	6.74496	7.09234
ENSMUSG00000020349	8.22648	8.2887	8.36228	8.38336	8.31083	8.38163	8.33164	8.24642	8.34406	8.66389	8.48925	8.18798
ENSMUSG00000020357	4.38965	3.58055	2.64863	2.8629	2.83608	3.66156	3.9056	4.00111	3.62834	3.75763	4.28877	4.1972
ENSMUSG00000020358	7.55684	7.74965	7.83502	7.66024	7.67521	7.74117	7.71805	7.5564	7.56334	7.84303	7.89577	7.59356
ENSMUSG00000020359	3.32223	3.20667	3.32904	3.1774	3.38525	3.43974	3.14178	3.14159	3.31713	3.28422	3.37645	3.18146
ENSMUSG00000020361	7.74867	7.81735	7.85518	7.86448	7.77106	7.81168	7.78232	7.78651	7.71412	7.8598	7.87411	7.81197
ENSMUSG00000020362	6.44317	6.56013	6.62568	6.66175	6.59074	6.63841	6.41842	6.47328	6.45537	6.96077	6.81909	6.43852
ENSMUSG00000020363	3.93761	2.38834	2.32291	1.73283	2.31634	2.80978	2.56036	3.08201	1.88906	3.19299	4.47062	1.92044
ENSMUSG00000020366	5.49065	5.47291	5.44712	5.40055	5.56967	5.45305	5.54189	5.36946	5.41982	5.59995	5.45906	5.52037
ENSMUSG00000020368	9.48591	9.59641	9.5462	9.66846	9.51097	9.62904	9.59834	9.67198	9.44636	9.61546	9.46705	9.58992
ENSMUSG00000020372	8.91251	9.00515	9.05656	9.0293	8.99206	8.9943	8.97498	9.02382	8.94209	8.95802	8.9779	8.95371
ENSMUSG00000020375	5.23674	5.51668	5.53798	5.39882	5.36131	5.29517	5.60447	5.39555	5.4364	5.34165	5.30752	5.53667
ENSMUSG00000020376	7.44583	7.56788	7.63729	7.71506	7.63979	7.57473	7.58183	7.5243	7.47249	7.64735	7.57057	7.6567
ENSMUSG00000020377	5.7485	4.57359	4.73704	4.11408	4.1698	4.28915	4.82844	5.52444	5.82918	3.50588	4.09281	3.94555
ENSMUSG00000020380	4.9519	5.21401	5.12912	5.10012	5.29067	5.09268	5.18581	5.28436	5.22832	5.24128	5.23599	5.28609
ENSMUSG00000020381	0.875743	1.21299	1.03308	0.638268	1.10261	1.04669	0.821819	1.40491	0.562171	0.863144	1.23987	1.45708
ENSMUSG00000020385	5.80989	5.78103	5.88447	5.98076	5.83915	6.03862	5.85014	5.82522	5.85305	5.88837	5.84666	5.93243
ENSMUSG00000020386	4.67515	4.71111	4.7305	4.76408	4.73551	4.80272	4.92481	4.58098	4.56992	4.85421	4.9742	4.61238
ENSMUSG00000020387	5.89875	5.91128	5.72537	5.63302	5.85999	5.71432	5.76854	5.74041	5.82917	5.3235	5.3548	5.80158
ENSMUSG00000020388	4.79796	5.0146	4.87991	5.19417	4.95219	4.67478	4.63816	4.95388	4.96808	4.84774	4.67046	5.29286
ENSMUSG00000020389	1.46386	1.12077	1.28818	0.844284	1.18007	1.48959	1.41153	1.07712	1.49748	1.48926	1.36726	1.2206
ENSMUSG00000020390	5.69417	5.61617	5.70113	5.87511	5.5872	5.72761	5.64087	5.65515	5.69087	5.90622	5.60629	5.51961
ENSMUSG00000020392	4.56524	4.72417	4.63562	4.59954	4.80359	4.62678	4.58944	4.7378	4.71972	4.61345	4.79229	4.63386
ENSMUSG00000020393	5.32573	5.21486	5.1532	5.20358	5.22477	5.19115	5.27465	5.23156	5.23105	5.11267	5.09233	5.2791
ENSMUSG00000020395	1.44711	0.833818	-0.895136	-0.905964	-0.407467	0.5249	1.21314	0.600608	2.00484	0.992312	0.584705	0.282501
ENSMUSG00000020397	4.09978	3.9957	4.24961	4.10632	4.14667	4.11674	4.05052	3.97168	3.81751	4.56929	4.42646	3.85105
ENSMUSG00000020399	5.78336	6.03979	6.06916	5.93025	6.13093	6.31331	6.12637	5.97285	5.71316	6.10875	6.03449	5.75991
ENSMUSG00000020400	6.51066	6.50928	6.57872	6.40106	6.26332	6.58913	6.28426	6.47972	6.19578	6.31408	6.48895	6.32332
ENSMUSG00000020402	7.11332	7.22342	7.24342	7.21239	7.20154	7.15916	7.1414	7.21166	7.02541	7.06592	7.14241	7.10585
ENSMUSG00000020407	2.23679	1.70967	1.37268	0.839082	1.50801	1.60563	1.91236	1.89754	1.6254	2.01214	2.53516	1.84873
ENSMUSG00000020409	5.27704	5.32645	5.49438	5.51922	5.44364	5.5111	5.52473	5.49371	5.54363	5.55011	5.38187	5.70514
ENSMUSG00000020412	5.92216	6.15136	6.08759	6.14243	6.04854	6.07485	6.20262	5.97858	5.98037	6.0468	5.8465	6.20721
ENSMUSG00000020413	3.85561	3.757	3.66107	3.47238	3.47211	3.65684	3.83822	3.91268	3.73492	3.57821	3.77906	3.58783
ENSMUSG00000020415	3.46078	3.28735	3.36133	3.65256	3.39709	3.41453	3.47334	3.53423	3.40603	3.52483	3.2073	3.44826
ENSMUSG00000020420	3.16991	2.74648	2.70683	2.7116	2.68472	2.88881	2.83645	2.92658	2.90299	2.90944	2.90265	2.57319
ENSMUSG00000020422	8.20673	8.70209	8.63148	8.73126	8.4434	8.67051	8.73405	8.40978	8.41344	8.44734	8.45162	8.71939
ENSMUSG00000020423	9.06298	8.85526	8.86356	9.02085	8.97301	8.83729	8.77363	8.8569	8.81746	8.84945	8.6903	8.92026
ENSMUSG00000020424	2.93838	2.61556	2.47159	2.74779	2.43267	2.39786	2.28268	2.40287	2.32393	2.53465	2.26117	2.56713
ENSMUSG00000020427	4.55134	3.91669	2.78119	2.53283	2.6749	3.70073	3.84468	3.88487	2.59816	3.25438	4.455	3.6755
ENSMUSG00000020430	5.99184	6.13322	6.22728	6.01002	6.01599	6.14183	6.14199	6.11382	6.06625	5.91022	6.07706	6.19762
ENSMUSG00000020432	7.58448	7.21128	7.27383	7.47642	7.27743	7.18556	7.25268	7.46702	7.40167	7.05042	6.96634	7.20668
ENSMUSG00000020434	0.255641	0.0119803	0.945373	-0.143058	0.0624746	0.65824	0.704815	0.879459	1.10909	0.323182	0.0977052	-0.343512
ENSMUSG00000020437	8.2012	8.13023	8.33991	8.22834	8.18434	8.23723	8.07128	8.05495	8.172	8.12231	8.01047	8.01261
ENSMUSG00000020439	4.77422	4.30906	3.89728	3.94584	4.05353	4.18337	4.48686	4.67831	4.228	4.1857	4.91245	4.55723
ENSMUSG00000020440	6.65137	6.81441	6.76571	6.67592	6.73799	6.83533	6.61902	6.72617	6.61925	6.43544	6.56294	6.70524
ENSMUSG00000020441	3.05136	2.98455	3.22472	3.21317	3.28593	3.12983	3.1359	3.00662	3.25098	3.14748	3.0985	3.23464
ENSMUSG00000020444	3.47617	3.60899	3.62122	3.35148	3.40141	3.73887	3.23465	3.65116	3.42728	3.24652	3.23643	3.29882
ENSMUSG00000020448	4.58244	4.59862	4.53406	4.67761	4.55902	4.39349	4.65399	4.54147	4.57566	4.40885	4.44871	4.66278
ENSMUSG00000020451	4.25264	4.28844	4.17179	4.17529	4.31724	4.15404	4.24237	4.36315	4.23854	4.14957	4.27299	4.33148
ENSMUSG00000020453	4.06595	4.19175	4.17937	4.2717	4.02294	4.0061	3.9704	4.0347	4.32471	3.93878	3.91702	4.29126
ENSMUSG00000020454	5.78766	5.78647	5.67668	5.79353	5.7756	5.73569	5.87134	5.75932	5.84719	5.76507	5.83025	5.84259
ENSMUSG00000020455	5.20151	5.41163	5.38388	5.33874	5.38556	5.31609	5.20118	5.05556	5.2879	4.93882	4.81938	5.36101
ENSMUSG00000020456	7.95715	8.12438	8.04125	8.04537	7.97543	8.06101	8.06156	8.04737	7.96154	7.84052	7.96466	8.00371
ENSMUSG00000020457	5.44731	5.61897	5.53961	5.59402	5.41322	5.58901	5.57976	5.56709	5.4325	5.40946	5.5405	5.46956
ENSMUSG00000020458	8.35927	8.51936	8.49076	8.55928	8.53937	8.45912	8.50557	8.51115	8.42312	8.68874	8.56416	8.63954
ENSMUSG00000020459	4.32488	4.21689	4.20486	4.40741	4.33662	4.17138	4.42212	4.27852	4.35936	4.36972	4.28529	4.28371
ENSMUSG00000020460	7.75923	7.93011	7.90653	7.87594	7.96738	7.99506	7.94781	7.97972	7.86528	8.02466	7.94227	7.9944
ENSMUSG00000020462	3.07099	2.84807	3.04652	2.89931	3.00211	3.03492	2.9935	2.88561	2.8966	3.21991	3.23034	3.01207
ENSMUSG00000020463	5.81122	5.76433	5.92714	5.90676	5.86094	5.78708	6.05198	5.94994	5.9525	6.40143	6.18049	5.86358
ENSMUSG00000020464	4.71931	4.75312	4.64262	4.95997	4.5519	4.7136	4.83888	4.73196	4.82894	5.16337	4.85313	4.57214
ENSMUSG00000020471	3.83295	4.02238	4.12391	3.89716	3.92708	3.76128	3.86527	3.85295	3.41059	3.70119	3.90328	3.80741
ENSMUSG00000020472	4.75311	4.84267	4.98992	4.97789	4.87952	4.89005	4.79389	4.83089	4.93344	4.91717	4.81937	4.91405
ENSMUSG00000020473	4.17879	3.29572	2.4558	2.25226	2.47848	3.28223	3.36525	3.79812	2.32473	3.37774	4.60405	3.15766
ENSMUSG00000020474	3.80978	3.49941	3.44856	3.41529	3.46349	3.4387	3.64478	3.50816	3.75935	3.2284	3.26537	3.59745
ENSMUSG00000020476	6.96192	6.98373	7.02009	6.97	6.84232	6.89051	6.91295	7.00478	7.06753	6.70704	6.72536	7.11563
ENSMUSG00000020477	4.3731	4.48814	4.57116	4.32601	4.24518	4.28453	4.21056	4.03943	4.25473	4.25526	4.17967	4.11618
ENSMUSG00000020482	4.3612	4.56272	4.39615	4.56595	4.51644	4.77729	4.60177	4.52467	4.42036	4.35066	4.48299	4.7532
[truncated: 12,245 more rows]
